# Supplementary material for: CoPheScan: phenome-wide association studies accounting for linkage disequilibrium
Source: Nat Commun. 2024 Jul 12;15:5862. doi: 10.1038/s41467-024-49990-8 (PMC11245513; doi:10.1038/s41467-024-49990-8)
Supplement: Supplementary file 4 — Supplementary Data 1-12 [file 41467_2024_49990_MOESM4_ESM.xlsx]

## Sheet: Supplementary Data Description
Description of supplementary data
Supplementary Data #	Description
Supplementary Data 1	Hc.cutoff determination using FDR in simulated data
Supplementary Data 2	UKBB phenotypes used as query traits
Supplementary Data 3	Additional phenotypes used for the analysis of TYK2 variants
Supplementary Data 4	Query variants identified in the FinnGen dataset. Mapped table: where variants of the FinnGen primary traits are mapped to equivalent UKBB traits.
Supplementary Data 5	Query variants identified in the FinnGen dataset. Unmapped table: where no equivalent traits in UKBB were mapped to FinnGen primary traits or where rg information was not available.
Supplementary Data 6	Query variants identified in the pQTL dataset from Ferkingstad et al., 2021
Supplementary Data 7	Query variants from the UKBB dataset which are protein truncating variants with MAF > 0.001
Supplementary Data 8	UKBB traits with high Hc with the variants from the FinnGen dataset
Supplementary Data 9	UKBB traits with high Hc with the variants from the pQTL dataset
Supplementary Data 10	UKBB traits with high Hc with the variants from the protein truncating variants dataset
Supplementary Data 11	UKBB and GWAS catalog traits with high Hc with the TYK2 and SLC39A8 variants
Supplementary Data 12	Priors inferred from real data

## Sheet: Supplementary Data 1
Hc.cutoff determination using FDR in simulated data
#	Cophescan approach	Hc.cutoff	TPR	FDR	1 - ( mean.ppHc | pp.Hc > 0.6)
1	Fxd.Pr|ABF	0.6	0.69	0.034	0.026
2	Fxd.Pr|SuSIE.BF	0.6	0.774	0.034	0.024
3	Hier.Pr|ABF|No.rg	0.6	0.691	0.045	0.034
4	Hier.Pr|ABF|With.rg	0.6	0.695	0.047	0.039
5	Hier.Pr|SuSIE.BF|No.rg	0.6	0.772	0.046	0.034
6	Hier.Pr|SuSIE.BF|With.rg	0.6	0.775	0.044	0.038
Multiple testing correction
#	Approach	Hc.cutoff	TPR	FDR
1	Hc calls based on Benjamini-Hochberg FDR of 0.05	NA	0.914197	0.30811
2	Hc calls based on Bonferroni	NA	0.836	0.218

## Sheet: Supplementary Data 2
UKBB phenotypes
										Phenotypes used with different variant sources
#	phenotype	Phenotype Description	variable_type	source	n_non_missing	n_missing	n_controls	n_cases	Trait category (OTG)	FinnGen_no_rg	FinnGen_with_rg	pQTL	PTV	TYK2 and SLC39A8 variants
1	20001_1001	Cancer code, self-reported: lung cancer	binary	phesant	361141	53	360938	203	cell proliferation disorder	TRUE	TRUE	TRUE	TRUE	TRUE
2	20001_1003	Cancer code, self-reported: skin cancer	binary	phesant	361141	53	360016	1125	cell proliferation disorder	TRUE	FALSE	TRUE	TRUE	TRUE
3	20001_1006	Cancer code, self-reported: larynx/throat cancer	binary	phesant	361141	53	360860	281	cell proliferation disorder	TRUE	FALSE	TRUE	TRUE	TRUE
4	20001_1011	Cancer code, self-reported: tongue cancer	binary	phesant	361141	53	361018	123	cell proliferation disorder	TRUE	TRUE	TRUE	TRUE	TRUE
5	20001_1017	Cancer code, self-reported: oesophageal cancer	binary	phesant	361141	53	360979	162	cell proliferation disorder	TRUE	TRUE	TRUE	TRUE	TRUE
6	20001_1018	Cancer code, self-reported: stomach cancer	binary	phesant	361141	53	361008	133	cell proliferation disorder	TRUE	FALSE	TRUE	TRUE	TRUE
7	20001_1019	Cancer code, self-reported: small intestine/small bowel cancer	binary	phesant	361141	53	360978	163	cell proliferation disorder	TRUE	TRUE	TRUE	TRUE	TRUE
8	20001_1020	Cancer code, self-reported: large bowel cancer/colorectal cancer	binary	phesant	361141	53	360631	510	cell proliferation disorder	TRUE	TRUE	TRUE	TRUE	TRUE
9	20001_1022	Cancer code, self-reported: colon cancer/sigmoid cancer	binary	phesant	361141	53	359927	1214	cell proliferation disorder	TRUE	TRUE	TRUE	TRUE	TRUE
10	20001_1023	Cancer code, self-reported: rectal cancer	binary	phesant	361141	53	360869	272	cell proliferation disorder	TRUE	TRUE	TRUE	TRUE	TRUE
11	20001_1024	Cancer code, self-reported: liver/hepatocellular cancer	binary	phesant	361141	53	361003	138	cell proliferation disorder	TRUE	TRUE	TRUE	TRUE	TRUE
12	20001_1030	Cancer code, self-reported: eye and/or adnexal cancer	binary	phesant	361141	53	361032	109	cell proliferation disorder	TRUE	TRUE	TRUE	TRUE	TRUE
13	20001_1032	Cancer code, self-reported: brain cancer / primary malignant brain tumour	binary	phesant	361141	53	360969	172	cell proliferation disorder	TRUE	FALSE	TRUE	TRUE	TRUE
14	20001_1034	Cancer code, self-reported: kidney/renal cell cancer	binary	phesant	361141	53	360668	473	cell proliferation disorder	TRUE	TRUE	TRUE	TRUE	TRUE
15	20001_1035	Cancer code, self-reported: bladder cancer	binary	phesant	361141	53	360298	843	Uncategorised	TRUE	TRUE	TRUE	TRUE	TRUE
16	20001_1048	Cancer code, self-reported: leukaemia	binary	phesant	361141	53	360972	169	cell proliferation disorder	TRUE	FALSE	TRUE	TRUE	TRUE
17	20001_1050	Cancer code, self-reported: multiple myeloma	binary	phesant	361141	53	361016	125	cell proliferation disorder	TRUE	FALSE	TRUE	TRUE	TRUE
18	20001_1052	Cancer code, self-reported: hodgkins lymphoma / hodgkins disease	binary	phesant	361141	53	360781	360	cell proliferation disorder	TRUE	FALSE	TRUE	TRUE	TRUE
19	20001_1053	Cancer code, self-reported: non-hodgkins lymphoma	binary	phesant	361141	53	360457	684	cell proliferation disorder	TRUE	FALSE	TRUE	TRUE	TRUE
20	20001_1055	Cancer code, self-reported: chronic lymphocytic	binary	phesant	361141	53	360904	237	cell proliferation disorder	TRUE	TRUE	TRUE	TRUE	TRUE
21	20001_1059	Cancer code, self-reported: malignant melanoma	binary	phesant	361141	53	358243	2898	cell proliferation disorder	TRUE	TRUE	TRUE	TRUE	TRUE
22	20001_1060	Cancer code, self-reported: non-melanoma skin cancer	binary	phesant	361141	53	360599	542	cell proliferation disorder	TRUE	FALSE	TRUE	TRUE	TRUE
23	20001_1061	Cancer code, self-reported: basal cell carcinoma	binary	phesant	361141	53	357700	3441	cell proliferation disorder	TRUE	TRUE	TRUE	TRUE	TRUE
24	20001_1062	Cancer code, self-reported: squamous cell carcinoma	binary	phesant	361141	53	360692	449	cell proliferation disorder	TRUE	TRUE	TRUE	TRUE	TRUE
25	20001_1063	Cancer code, self-reported: primary bone cancer	binary	phesant	361141	53	361030	111	cell proliferation disorder	TRUE	TRUE	TRUE	TRUE	TRUE
26	20001_1065	Cancer code, self-reported: thyroid cancer	binary	phesant	361141	53	360802	339	cell proliferation disorder	TRUE	TRUE	TRUE	TRUE	TRUE
27	20001_1068	Cancer code, self-reported: sarcoma/fibrosarcoma	binary	phesant	361141	53	360945	196	cell proliferation disorder	TRUE	TRUE	TRUE	TRUE	TRUE
28	20001_1073	Cancer code, self-reported: rodent ulcer	binary	phesant	361141	53	360622	519	cell proliferation disorder	TRUE	TRUE	TRUE	TRUE	TRUE
29	20001_99999	Cancer code, self-reported: unclassifiable	binary	phesant	361141	53	360736	405	Uncategorised	TRUE	TRUE	TRUE	TRUE	TRUE
30	20002_1065	Non-cancer illness code, self-reported: hypertension	binary	phesant	361141	53	267581	93560	cardiovascular disease	TRUE	TRUE	TRUE	TRUE	TRUE
31	20002_1066	Non-cancer illness code, self-reported: heart/cardiac problem	binary	phesant	361141	53	359965	1176	cardiovascular disease	TRUE	FALSE	TRUE	TRUE	TRUE
32	20002_1067	Non-cancer illness code, self-reported: peripheral vascular disease	binary	phesant	361141	53	360477	664	cardiovascular disease	TRUE	TRUE	TRUE	TRUE	TRUE
33	20002_1072	Non-cancer illness code, self-reported: essential hypertension	binary	phesant	361141	53	359483	1658	Uncategorised	TRUE	FALSE	TRUE	TRUE	TRUE
34	20002_1074	Non-cancer illness code, self-reported: angina	binary	phesant	361141	53	349771	11370	phenotype	TRUE	TRUE	TRUE	TRUE	TRUE
35	20002_1075	Non-cancer illness code, self-reported: heart attack/myocardial infarction	binary	phesant	361141	53	352902	8239	cardiovascular disease	TRUE	TRUE	TRUE	TRUE	TRUE
36	20002_1076	Non-cancer illness code, self-reported: heart failure/pulmonary odema	binary	phesant	361141	53	360894	247	cardiovascular disease	TRUE	TRUE	TRUE	TRUE	TRUE
37	20002_1077	Non-cancer illness code, self-reported: heart arrhythmia	binary	phesant	361141	53	359128	2013	cardiovascular disease	TRUE	TRUE	TRUE	TRUE	TRUE
38	20002_1078	Non-cancer illness code, self-reported: heart valve problem/heart murmur	binary	phesant	361141	53	358688	2453	cardiovascular disease	TRUE	TRUE	TRUE	TRUE	TRUE
39	20002_1079	Non-cancer illness code, self-reported: cardiomyopathy	binary	phesant	361141	53	360830	311	cardiovascular disease	TRUE	TRUE	TRUE	TRUE	TRUE
40	20002_1080	Non-cancer illness code, self-reported: pericardial problem	binary	phesant	361141	53	360939	202	cardiovascular disease	TRUE	TRUE	TRUE	TRUE	TRUE
41	20002_1081	Non-cancer illness code, self-reported: stroke	binary	phesant	361141	53	356305	4836	cardiovascular disease	TRUE	TRUE	TRUE	TRUE	TRUE
42	20002_1082	Non-cancer illness code, self-reported: transient ischaemic attack (tia)	binary	phesant	361141	53	359772	1369	cardiovascular disease	TRUE	TRUE	TRUE	TRUE	TRUE
43	20002_1083	Non-cancer illness code, self-reported: subdural haemorrhage/haematoma	binary	phesant	361141	53	360987	154	cardiovascular disease	TRUE	FALSE	TRUE	TRUE	TRUE
44	20002_1086	Non-cancer illness code, self-reported: subarachnoid haemorrhage	binary	phesant	361141	53	360804	337	cardiovascular disease	TRUE	FALSE	TRUE	TRUE	TRUE
45	20002_1087	Non-cancer illness code, self-reported: leg claudication/ intermittent claudication	binary	phesant	361141	53	360864	277	cardiovascular disease	TRUE	TRUE	TRUE	TRUE	TRUE
46	20002_1093	Non-cancer illness code, self-reported: pulmonary embolism +/- dvt	binary	phesant	361141	53	358142	2999	cardiovascular disease	TRUE	TRUE	TRUE	TRUE	TRUE
47	20002_1094	Non-cancer illness code, self-reported: deep venous thrombosis (dvt)	binary	phesant	361141	53	353904	7237	phenotype	TRUE	TRUE	TRUE	TRUE	TRUE
48	20002_1111	Non-cancer illness code, self-reported: asthma	binary	phesant	361141	53	319207	41934	Uncategorised	TRUE	TRUE	TRUE	TRUE	TRUE
49	20002_1112	Non-cancer illness code, self-reported: chronic obstructive airways disease/copd	binary	phesant	361141	53	359856	1285	respiratory or thoracic disease	TRUE	TRUE	TRUE	TRUE	TRUE
50	20002_1113	Non-cancer illness code, self-reported: emphysema/chronic bronchitis	binary	phesant	361141	53	356110	5031	respiratory or thoracic disease	TRUE	TRUE	TRUE	TRUE	TRUE
51	20002_1114	Non-cancer illness code, self-reported: bronchiectasis	binary	phesant	361141	53	360265	876	phenotype	TRUE	TRUE	TRUE	TRUE	TRUE
52	20002_1115	Non-cancer illness code, self-reported: interstitial lung disease	binary	phesant	361141	53	361020	121	respiratory or thoracic disease	TRUE	TRUE	TRUE	TRUE	TRUE
53	20002_1117	Non-cancer illness code, self-reported: other respiratory problems	binary	phesant	361141	53	360513	628	respiratory or thoracic disease	TRUE	TRUE	TRUE	TRUE	TRUE
54	20002_1120	Non-cancer illness code, self-reported: asbestosis	binary	phesant	361141	53	360991	150	respiratory or thoracic disease	TRUE	FALSE	TRUE	TRUE	TRUE
55	20002_1123	Non-cancer illness code, self-reported: sleep apnoea	binary	phesant	361141	53	359978	1163	respiratory or thoracic disease	TRUE	TRUE	TRUE	TRUE	TRUE
56	20002_1125	Non-cancer illness code, self-reported: pleurisy	binary	phesant	361141	53	359921	1220	respiratory or thoracic disease	TRUE	TRUE	TRUE	TRUE	TRUE
57	20002_1126	Non-cancer illness code, self-reported: spontaneous pneumothorax/recurrent pneumothorax	binary	phesant	361141	53	360270	871	phenotype	TRUE	TRUE	TRUE	TRUE	TRUE
58	20002_1134	Non-cancer illness code, self-reported: oesophageal disorder	binary	phesant	361141	53	360922	219	Uncategorised	TRUE	TRUE	TRUE	TRUE	TRUE
59	20002_1135	Non-cancer illness code, self-reported: stomach disorder	binary	phesant	361141	53	360362	779	Uncategorised	TRUE	TRUE	TRUE	TRUE	TRUE
60	20002_1136	Non-cancer illness code, self-reported: liver/biliary/pancreas problem	binary	phesant	361141	53	360506	635	pancreas disease	TRUE	TRUE	TRUE	TRUE	TRUE
61	20002_1137	Non-cancer illness code, self-reported: other abdominal problem	binary	phesant	361141	53	360719	422	Uncategorised	TRUE	TRUE	TRUE	TRUE	TRUE
62	20002_1138	Non-cancer illness code, self-reported: gastro-oesophageal reflux (gord) / gastric reflux	binary	phesant	361141	53	345931	15210	gastrointestinal disease	TRUE	TRUE	TRUE	TRUE	TRUE
63	20002_1139	Non-cancer illness code, self-reported: oesophagitis/barretts oesophagus	binary	phesant	361141	53	359997	1144	gastrointestinal disease	TRUE	TRUE	TRUE	TRUE	TRUE
64	20002_1142	Non-cancer illness code, self-reported: gastric/stomach ulcers	binary	phesant	361141	53	358579	2562	phenotype	TRUE	TRUE	TRUE	TRUE	TRUE
65	20002_1143	Non-cancer illness code, self-reported: gastritis/gastric erosions	binary	phesant	361141	53	360575	566	gastrointestinal disease	TRUE	TRUE	TRUE	TRUE	TRUE
66	20002_1154	Non-cancer illness code, self-reported: irritable bowel syndrome	binary	phesant	361141	53	352604	8537	gastrointestinal disease	TRUE	TRUE	TRUE	TRUE	TRUE
67	20002_1155	Non-cancer illness code, self-reported: hepatitis	binary	phesant	361141	53	360745	396	phenotype	TRUE	FALSE	TRUE	TRUE	TRUE
68	20002_1156	Non-cancer illness code, self-reported: infective/viral hepatitis	binary	phesant	361141	53	360373	768	infectious disease	TRUE	FALSE	TRUE	TRUE	TRUE
69	20002_1157	Non-cancer illness code, self-reported: non-infective hepatitis	binary	phesant	361141	53	360767	374	phenotype	TRUE	FALSE	TRUE	TRUE	TRUE
70	20002_1158	Non-cancer illness code, self-reported: liver failure/cirrhosis	binary	phesant	361141	53	360877	264	cell proliferation disorder	TRUE	TRUE	TRUE	TRUE	TRUE
71	20002_1161	Non-cancer illness code, self-reported: gall bladder disease	binary	phesant	361141	53	360939	202	gastrointestinal disease	TRUE	TRUE	TRUE	TRUE	TRUE
72	20002_1162	Non-cancer illness code, self-reported: cholelithiasis/gall stones	binary	phesant	361141	53	355200	5941	gastrointestinal disease	TRUE	TRUE	TRUE	TRUE	TRUE
73	20002_1163	Non-cancer illness code, self-reported: cholecystitis	binary	phesant	361141	53	360760	381	phenotype	TRUE	FALSE	TRUE	TRUE	TRUE
74	20002_1165	Non-cancer illness code, self-reported: pancreatitis	binary	phesant	361141	53	360364	777	pancreas disease	TRUE	TRUE	TRUE	TRUE	TRUE
75	20002_1190	Non-cancer illness code, self-reported: peritonitis	binary	phesant	361141	53	359880	1261	gastrointestinal disease	TRUE	TRUE	TRUE	TRUE	TRUE
76	20002_1191	Non-cancer illness code, self-reported: gastrointestinal bleeding	binary	phesant	361141	53	360999	142	phenotype	TRUE	TRUE	TRUE	TRUE	TRUE
77	20002_1192	Non-cancer illness code, self-reported: renal/kidney failure	binary	phesant	361141	53	360970	171	phenotype	TRUE	TRUE	TRUE	TRUE	TRUE
78	20002_1193	Non-cancer illness code, self-reported: renal failure requiring dialysis	binary	phesant	361141	53	360960	181	phenotype	TRUE	TRUE	TRUE	TRUE	TRUE
79	20002_1194	Non-cancer illness code, self-reported: renal failure not requiring dialysis	binary	phesant	361141	53	360846	295	phenotype	TRUE	TRUE	TRUE	TRUE	TRUE
80	20002_1196	Non-cancer illness code, self-reported: urinary tract infection/kidney infection	binary	phesant	361141	53	359443	1698	infectious disease	TRUE	TRUE	TRUE	TRUE	TRUE
81	20002_1197	Non-cancer illness code, self-reported: kidney stone/ureter stone/bladder stone	binary	phesant	361141	53	358278	2863	urinary system disease	TRUE	TRUE	TRUE	TRUE	TRUE
82	20002_1200	Non-cancer illness code, self-reported: ureteric obstruction/hydronephrosis	binary	phesant	361141	53	360888	253	urinary system disease	TRUE	FALSE	TRUE	TRUE	TRUE
83	20002_1201	Non-cancer illness code, self-reported: bladder problem (not cancer)	binary	phesant	361141	53	359001	2140	urinary system disease	TRUE	TRUE	TRUE	TRUE	TRUE
84	20002_1202	Non-cancer illness code, self-reported: urinary frequency / incontinence	binary	phesant	361141	53	359889	1252	phenotype	TRUE	TRUE	TRUE	TRUE	TRUE
85	20002_1220	Non-cancer illness code, self-reported: diabetes	binary	phesant	361141	53	347027	14114	pancreas disease	TRUE	TRUE	TRUE	TRUE	TRUE
86	20002_1222	Non-cancer illness code, self-reported: type 1 diabetes	binary	phesant	361141	53	360823	318	Uncategorised	TRUE	FALSE	TRUE	TRUE	TRUE
87	20002_1223	Non-cancer illness code, self-reported: type 2 diabetes	binary	phesant	361141	53	358849	2292	Uncategorised	TRUE	TRUE	TRUE	TRUE	TRUE
88	20002_1224	Non-cancer illness code, self-reported: thyroid problem (not cancer)	binary	phesant	361141	53	360182	959	endocrine system disease	TRUE	FALSE	TRUE	TRUE	TRUE
89	20002_1225	Non-cancer illness code, self-reported: hyperthyroidism/thyrotoxicosis	binary	phesant	361141	53	358411	2730	Uncategorised	TRUE	TRUE	TRUE	TRUE	TRUE
90	20002_1226	Non-cancer illness code, self-reported: hypothyroidism/myxoedema	binary	phesant	361141	53	343567	17574	Uncategorised	TRUE	TRUE	TRUE	TRUE	TRUE
91	20002_1229	Non-cancer illness code, self-reported: parathyroid gland problem (not cancer)	binary	phesant	361141	53	361016	125	endocrine system disease	TRUE	FALSE	TRUE	TRUE	TRUE
92	20002_1234	Non-cancer illness code, self-reported: adrenocortical insufficiency/addison's disease	binary	phesant	361141	53	360983	158	endocrine system disease	TRUE	FALSE	TRUE	TRUE	TRUE
93	20002_1238	Non-cancer illness code, self-reported: pituitary adenoma/tumour	binary	phesant	361141	53	360904	237	cell proliferation disorder	TRUE	FALSE	TRUE	TRUE	TRUE
94	20002_1240	Non-cancer illness code, self-reported: neurological injury/trauma	binary	phesant	361141	53	361037	104	nervous system disease	TRUE	FALSE	TRUE	TRUE	TRUE
95	20002_1242	Non-cancer illness code, self-reported: eye/eyelid problem	binary	phesant	361141	53	358301	2840	disease of visual system	TRUE	TRUE	TRUE	TRUE	TRUE
96	20002_1243	Non-cancer illness code, self-reported: psychological/psychiatric problem	binary	phesant	361141	53	360778	363	nervous system disease	TRUE	FALSE	TRUE	TRUE	TRUE
97	20002_1246	Non-cancer illness code, self-reported: encephalitis	binary	phesant	361141	53	360903	238	nervous system disease	TRUE	TRUE	TRUE	TRUE	TRUE
98	20002_1247	Non-cancer illness code, self-reported: meningitis	binary	phesant	361141	53	359626	1515	infectious disease	TRUE	TRUE	TRUE	TRUE	TRUE
99	20002_1249	Non-cancer illness code, self-reported: cranial nerve problem/palsy	binary	phesant	361141	53	360909	232	nervous system disease	TRUE	FALSE	TRUE	TRUE	TRUE
100	20002_1250	Non-cancer illness code, self-reported: bell's palsy/facial nerve palsy	binary	phesant	361141	53	360783	358	nervous system disease	TRUE	TRUE	TRUE	TRUE	TRUE
101	20002_1251	Non-cancer illness code, self-reported: spinal cord disorder	binary	phesant	361141	53	360779	362	nervous system disease	TRUE	TRUE	TRUE	TRUE	TRUE
102	20002_1254	Non-cancer illness code, self-reported: peripheral nerve disorder	binary	phesant	361141	53	360935	206	nervous system disease	TRUE	TRUE	TRUE	TRUE	TRUE
103	20002_1255	Non-cancer illness code, self-reported: peripheral neuropathy	binary	phesant	361141	53	360621	520	nervous system disease	TRUE	FALSE	TRUE	TRUE	TRUE
104	20002_1256	Non-cancer illness code, self-reported: acute infective polyneuritis/guillain-barre syndrome	binary	phesant	361141	53	360971	170	immune system disease	TRUE	TRUE	TRUE	TRUE	TRUE
105	20002_1257	Non-cancer illness code, self-reported: trapped nerve/compressed nerve	binary	phesant	361141	53	360068	1073	nervous system disease	TRUE	TRUE	TRUE	TRUE	TRUE
106	20002_1258	Non-cancer illness code, self-reported: chronic/degenerative neurological problem	binary	phesant	361141	53	361017	124	nervous system disease	TRUE	FALSE	TRUE	TRUE	TRUE
107	20002_1261	Non-cancer illness code, self-reported: multiple sclerosis	binary	phesant	361141	53	359815	1326	Uncategorised	TRUE	TRUE	TRUE	TRUE	TRUE
108	20002_1262	Non-cancer illness code, self-reported: parkinsons disease	binary	phesant	361141	53	360489	652	Uncategorised	TRUE	TRUE	TRUE	TRUE	TRUE
109	20002_1264	Non-cancer illness code, self-reported: epilepsy	binary	phesant	361141	53	358126	3015	nervous system disease	TRUE	TRUE	TRUE	TRUE	TRUE
110	20002_1265	Non-cancer illness code, self-reported: migraine	binary	phesant	361141	53	350494	10647	Uncategorised	TRUE	TRUE	TRUE	TRUE	TRUE
111	20002_1266	Non-cancer illness code, self-reported: head injury	binary	phesant	361141	53	359911	1230	injury, poisoning or other complication	TRUE	TRUE	TRUE	TRUE	TRUE
112	20002_1267	Non-cancer illness code, self-reported: spinal injury	binary	phesant	361141	53	360558	583	nervous system disease	TRUE	TRUE	TRUE	TRUE	TRUE
113	20002_1274	Non-cancer illness code, self-reported: eye infection	binary	phesant	361141	53	360782	359	infectious disease	TRUE	TRUE	TRUE	TRUE	TRUE
114	20002_1275	Non-cancer illness code, self-reported: retinal problem	binary	phesant	361141	53	360510	631	disease of visual system	TRUE	FALSE	TRUE	TRUE	TRUE
115	20002_1276	Non-cancer illness code, self-reported: diabetic eye disease	binary	phesant	361141	53	360442	699	disease of visual system	TRUE	TRUE	TRUE	TRUE	TRUE
116	20002_1277	Non-cancer illness code, self-reported: glaucoma	binary	phesant	361141	53	357355	3786	disease of visual system	TRUE	TRUE	TRUE	TRUE	TRUE
117	20002_1278	Non-cancer illness code, self-reported: cataract	binary	phesant	361141	53	356096	5045	Uncategorised	TRUE	TRUE	TRUE	TRUE	TRUE
118	20002_1279	Non-cancer illness code, self-reported: eye trauma	binary	phesant	361141	53	360599	542	injury, poisoning or other complication	TRUE	FALSE	TRUE	TRUE	TRUE
119	20002_1281	Non-cancer illness code, self-reported: retinal detachment	binary	phesant	361141	53	359922	1219	disease of visual system	TRUE	TRUE	TRUE	TRUE	TRUE
120	20002_1282	Non-cancer illness code, self-reported: retinal artery/vein occlusion	binary	phesant	361141	53	360969	172	disease of visual system	TRUE	TRUE	TRUE	TRUE	TRUE
121	20002_1286	Non-cancer illness code, self-reported: depression	binary	phesant	361141	53	340493	20648	nervous system disease	TRUE	TRUE	TRUE	TRUE	TRUE
122	20002_1287	Non-cancer illness code, self-reported: anxiety/panic attacks	binary	phesant	361141	53	356180	4961	nervous system disease	TRUE	TRUE	TRUE	TRUE	TRUE
123	20002_1288	Non-cancer illness code, self-reported: nervous breakdown	binary	phesant	361141	53	360573	568	nervous system disease	TRUE	FALSE	TRUE	TRUE	TRUE
124	20002_1289	Non-cancer illness code, self-reported: schizophrenia	binary	phesant	361141	53	360750	391	Uncategorised	TRUE	FALSE	TRUE	TRUE	TRUE
125	20002_1290	Non-cancer illness code, self-reported: deliberate self-harm/suicide attempt	binary	phesant	361141	53	360954	187	phenotype	TRUE	TRUE	TRUE	TRUE	TRUE
126	20002_1291	Non-cancer illness code, self-reported: mania/bipolar disorder/manic depression	binary	phesant	361141	53	360133	1008	nervous system disease	TRUE	TRUE	TRUE	TRUE	TRUE
127	20002_1293	Non-cancer illness code, self-reported: bone disorder	binary	phesant	361141	53	360314	827	musculoskeletal or connective tissue disease	TRUE	TRUE	TRUE	TRUE	TRUE
128	20002_1294	Non-cancer illness code, self-reported: back problem	binary	phesant	361141	53	354802	6339	phenotype	TRUE	TRUE	TRUE	TRUE	TRUE
129	20002_1295	Non-cancer illness code, self-reported: joint disorder	binary	phesant	361141	53	359398	1743	musculoskeletal or connective tissue disease	TRUE	TRUE	TRUE	TRUE	TRUE
130	20002_1297	Non-cancer illness code, self-reported: muscle/soft tissue problem	binary	phesant	361141	53	358279	2862	musculoskeletal or connective tissue disease	TRUE	TRUE	TRUE	TRUE	TRUE
131	20002_1308	Non-cancer illness code, self-reported: osteomyelitis	binary	phesant	361141	53	360577	564	infectious disease	TRUE	FALSE	TRUE	TRUE	TRUE
132	20002_1309	Non-cancer illness code, self-reported: osteoporosis	binary	phesant	361141	53	355405	5736	musculoskeletal or connective tissue disease	TRUE	TRUE	TRUE	TRUE	TRUE
133	20002_1311	Non-cancer illness code, self-reported: spine arthritis/spondylitis	binary	phesant	361141	53	357987	3154	musculoskeletal or connective tissue disease	TRUE	TRUE	TRUE	TRUE	TRUE
134	20002_1312	Non-cancer illness code, self-reported: prolapsed disc/slipped disc	binary	phesant	361141	53	355135	6006	musculoskeletal or connective tissue disease	TRUE	TRUE	TRUE	TRUE	TRUE
135	20002_1313	Non-cancer illness code, self-reported: ankylosing spondylitis	binary	phesant	361141	53	360103	1038	musculoskeletal or connective tissue disease	TRUE	TRUE	TRUE	TRUE	TRUE
136	20002_1322	Non-cancer illness code, self-reported: myositis/myopathy	binary	phesant	361141	53	360996	145	musculoskeletal or connective tissue disease	TRUE	FALSE	TRUE	TRUE	TRUE
137	20002_1327	Non-cancer illness code, self-reported: low platelets/platelet disorder	binary	phesant	361141	53	360827	314	phenotype	TRUE	FALSE	TRUE	TRUE	TRUE
138	20002_1330	Non-cancer illness code, self-reported: iron deficiency anaemia	binary	phesant	361141	53	359153	1988	phenotype	TRUE	TRUE	TRUE	TRUE	TRUE
139	20002_1331	Non-cancer illness code, self-reported: pernicious anaemia	binary	phesant	361141	53	360032	1109	hematologic disease	TRUE	TRUE	TRUE	TRUE	TRUE
140	20002_1371	Non-cancer illness code, self-reported: sarcoidosis	binary	phesant	361141	53	360436	705	Uncategorised	TRUE	TRUE	TRUE	TRUE	TRUE
141	20002_1372	Non-cancer illness code, self-reported: vasculitis	binary	phesant	361141	53	360985	156	cardiovascular disease	TRUE	TRUE	TRUE	TRUE	TRUE
142	20002_1373	Non-cancer illness code, self-reported: connective tissue disorder	binary	phesant	361141	53	360986	155	musculoskeletal or connective tissue disease	TRUE	TRUE	TRUE	TRUE	TRUE
143	20002_1374	Non-cancer illness code, self-reported: allergy/hypersensitivity/anaphylaxis	binary	phesant	361141	53	358519	2622	Uncategorised	TRUE	FALSE	TRUE	TRUE	TRUE
144	20002_1377	Non-cancer illness code, self-reported: polymyalgia rheumatica	binary	phesant	361141	53	360388	753	musculoskeletal or connective tissue disease	TRUE	TRUE	TRUE	TRUE	TRUE
145	20002_1381	Non-cancer illness code, self-reported: systemic lupus erythematosis/sle	binary	phesant	361141	53	360726	415	urinary system disease	TRUE	FALSE	TRUE	TRUE	TRUE
146	20002_1382	Non-cancer illness code, self-reported: sjogren's syndrome/sicca syndrome	binary	phesant	361141	53	360803	338	disease of visual system	TRUE	FALSE	TRUE	TRUE	TRUE
147	20002_1384	Non-cancer illness code, self-reported: scleroderma/systemic sclerosis	binary	phesant	361141	53	361020	121	disease of visual system	TRUE	FALSE	TRUE	TRUE	TRUE
148	20002_1385	Non-cancer illness code, self-reported: allergy or anaphylactic reaction to food	binary	phesant	361141	53	359520	1621	immune system disease	TRUE	TRUE	TRUE	TRUE	TRUE
149	20002_1386	Non-cancer illness code, self-reported: allergy or anaphylactic reaction to drug	binary	phesant	361141	53	357886	3255	immune system disease	TRUE	TRUE	TRUE	TRUE	TRUE
150	20002_1387	Non-cancer illness code, self-reported: hayfever/allergic rhinitis	binary	phesant	361141	53	340474	20667	respiratory or thoracic disease	TRUE	TRUE	TRUE	TRUE	TRUE
151	20002_1394	Non-cancer illness code, self-reported: peripheral nerve injury	binary	phesant	361141	53	360914	227	nervous system disease	TRUE	FALSE	TRUE	TRUE	TRUE
152	20002_1398	Non-cancer illness code, self-reported: pneumonia	binary	phesant	361141	53	355959	5182	infectious disease	TRUE	TRUE	TRUE	TRUE	TRUE
153	20002_1400	Non-cancer illness code, self-reported: peptic ulcer	binary	phesant	361141	53	360760	381	phenotype	TRUE	TRUE	TRUE	TRUE	TRUE
154	20002_1405	Non-cancer illness code, self-reported: other renal/kidney problem	binary	phesant	361141	53	359637	1504	urinary system disease	TRUE	TRUE	TRUE	TRUE	TRUE
155	20002_1406	Non-cancer illness code, self-reported: muscle or soft tissue injuries	binary	phesant	361141	53	358488	2653	injury, poisoning or other complication	TRUE	TRUE	TRUE	TRUE	TRUE
156	20002_1407	Non-cancer illness code, self-reported: burns	binary	phesant	361141	53	360803	338	injury, poisoning or other complication	TRUE	TRUE	TRUE	TRUE	TRUE
157	20002_1408	Non-cancer illness code, self-reported: alcohol dependency	binary	phesant	361141	53	360580	561	Uncategorised	TRUE	TRUE	TRUE	TRUE	TRUE
158	20002_1412	Non-cancer illness code, self-reported: bronchitis	binary	phesant	361141	53	358460	2681	respiratory or thoracic disease	TRUE	TRUE	TRUE	TRUE	TRUE
159	20002_1413	Non-cancer illness code, self-reported: nasal/sinus disorder	binary	phesant	361141	53	359745	1396	respiratory or thoracic disease	TRUE	FALSE	TRUE	TRUE	TRUE
160	20002_1414	Non-cancer illness code, self-reported: throat or larynx disorder	binary	phesant	361141	53	360816	325	Uncategorised	TRUE	FALSE	TRUE	TRUE	TRUE
161	20002_1415	Non-cancer illness code, self-reported: ear/vestibular disorder	binary	phesant	361141	53	358038	3103	nervous system disease	TRUE	TRUE	TRUE	TRUE	TRUE
162	20002_1416	Non-cancer illness code, self-reported: chronic sinusitis	binary	phesant	361141	53	358884	2257	respiratory or thoracic disease	TRUE	FALSE	TRUE	TRUE	TRUE
163	20002_1417	Non-cancer illness code, self-reported: nasal polyps	binary	phesant	361141	53	359554	1587	cell proliferation disorder	TRUE	TRUE	TRUE	TRUE	TRUE
164	20002_1419	Non-cancer illness code, self-reported: vocal cord polyp	binary	phesant	361141	53	360987	154	cell proliferation disorder	TRUE	FALSE	TRUE	TRUE	TRUE
165	20002_1420	Non-cancer illness code, self-reported: otosclerosis	binary	phesant	361141	53	360952	189	disease of ear	TRUE	FALSE	TRUE	TRUE	TRUE
166	20002_1421	Non-cancer illness code, self-reported: meniere's disease	binary	phesant	361141	53	360110	1031	disease of ear	TRUE	TRUE	TRUE	TRUE	TRUE
167	20002_1425	Non-cancer illness code, self-reported: cerebral aneurysm	binary	phesant	361141	53	360885	256	cardiovascular disease	TRUE	TRUE	TRUE	TRUE	TRUE
168	20002_1427	Non-cancer illness code, self-reported: polycystic kidney	binary	phesant	361141	53	360890	251	urinary system disease	TRUE	TRUE	TRUE	TRUE	TRUE
169	20002_1428	Non-cancer illness code, self-reported: thyroiditis	binary	phesant	361141	53	360961	180	endocrine system disease	TRUE	FALSE	TRUE	TRUE	TRUE
170	20002_1430	Non-cancer illness code, self-reported: hypopituitarism	binary	phesant	361141	53	361008	133	endocrine system disease	TRUE	TRUE	TRUE	TRUE	TRUE
171	20002_1433	Non-cancer illness code, self-reported: cerebral palsy	binary	phesant	361141	53	361018	123	nervous system disease	TRUE	FALSE	TRUE	TRUE	TRUE
172	20002_1434	Non-cancer illness code, self-reported: other neurological problem	binary	phesant	361141	53	359633	1508	nervous system disease	TRUE	FALSE	TRUE	TRUE	TRUE
173	20002_1435	Non-cancer illness code, self-reported: optic neuritis	binary	phesant	361141	53	361012	129	disease of visual system	TRUE	FALSE	TRUE	TRUE	TRUE
174	20002_1436	Non-cancer illness code, self-reported: headaches (not migraine)	binary	phesant	361141	53	358119	3022	phenotype	TRUE	TRUE	TRUE	TRUE	TRUE
175	20002_1437	Non-cancer illness code, self-reported: myasthenia gravis	binary	phesant	361141	53	361036	105	immune system disease	TRUE	FALSE	TRUE	TRUE	TRUE
176	20002_1438	Non-cancer illness code, self-reported: polycythaemia vera	binary	phesant	361141	53	360982	159	cell proliferation disorder	TRUE	TRUE	TRUE	TRUE	TRUE
177	20002_1439	Non-cancer illness code, self-reported: hiv/aids	binary	phesant	361141	53	360856	285	infectious disease	TRUE	TRUE	TRUE	TRUE	TRUE
178	20002_1440	Non-cancer illness code, self-reported: tuberculosis (tb)	binary	phesant	361141	53	359373	1768	Uncategorised	TRUE	FALSE	TRUE	TRUE	TRUE
179	20002_1441	Non-cancer illness code, self-reported: malaria	binary	phesant	361141	53	360713	428	infectious disease	TRUE	TRUE	TRUE	TRUE	TRUE
180	20002_1442	Non-cancer illness code, self-reported: helicobacter pylori	binary	phesant	361141	53	360136	1005	infectious disease	TRUE	TRUE	TRUE	TRUE	TRUE
181	20002_1445	Non-cancer illness code, self-reported: clotting disorder/excessive bleeding	binary	phesant	361141	53	360787	354	hematologic disease	TRUE	TRUE	TRUE	TRUE	TRUE
182	20002_1446	Non-cancer illness code, self-reported: anaemia	binary	phesant	361141	53	360539	602	phenotype	TRUE	FALSE	TRUE	TRUE	TRUE
183	20002_1451	Non-cancer illness code, self-reported: hereditary/genetic haematological disorder	binary	phesant	361141	53	360825	316	hematologic disease	TRUE	TRUE	TRUE	TRUE	TRUE
184	20002_1452	Non-cancer illness code, self-reported: eczema/dermatitis	binary	phesant	361141	53	351820	9321	phenotype	TRUE	TRUE	TRUE	TRUE	TRUE
185	20002_1453	Non-cancer illness code, self-reported: psoriasis	binary	phesant	361141	53	356949	4192	integumentary system disease	TRUE	TRUE	TRUE	TRUE	TRUE
186	20002_1454	Non-cancer illness code, self-reported: blistering/desquamating skin disorder	binary	phesant	361141	53	360562	579	Uncategorised	TRUE	TRUE	TRUE	TRUE	TRUE
187	20002_1455	Non-cancer illness code, self-reported: chronic skin ulcers	binary	phesant	361141	53	361018	123	phenotype	TRUE	FALSE	TRUE	TRUE	TRUE
188	20002_1456	Non-cancer illness code, self-reported: malabsorption/coeliac disease	binary	phesant	361141	53	359554	1587	gastrointestinal disease	TRUE	TRUE	TRUE	TRUE	TRUE
189	20002_1457	Non-cancer illness code, self-reported: duodenal ulcer	binary	phesant	361141	53	359642	1499	gastrointestinal disease	TRUE	TRUE	TRUE	TRUE	TRUE
190	20002_1458	Non-cancer illness code, self-reported: diverticular disease/diverticulitis	binary	phesant	361141	53	357017	4124	gastrointestinal disease	TRUE	TRUE	TRUE	TRUE	TRUE
191	20002_1459	Non-cancer illness code, self-reported: colitis/not crohns or ulcerative colitis	binary	phesant	361141	53	360182	959	gastrointestinal disease	TRUE	FALSE	TRUE	TRUE	TRUE
192	20002_1460	Non-cancer illness code, self-reported: rectal or colon adenoma/polyps	binary	phesant	361141	53	360053	1088	cell proliferation disorder	TRUE	FALSE	TRUE	TRUE	TRUE
193	20002_1461	Non-cancer illness code, self-reported: inflammatory bowel disease	binary	phesant	361141	53	360991	150	gastrointestinal disease	TRUE	TRUE	TRUE	TRUE	TRUE
194	20002_1462	Non-cancer illness code, self-reported: crohns disease	binary	phesant	361141	53	360045	1096	gastrointestinal disease	TRUE	TRUE	TRUE	TRUE	TRUE
195	20002_1463	Non-cancer illness code, self-reported: ulcerative colitis	binary	phesant	361141	53	359225	1916	gastrointestinal disease	TRUE	TRUE	TRUE	TRUE	TRUE
196	20002_1464	Non-cancer illness code, self-reported: rheumatoid arthritis	binary	phesant	361141	53	357124	4017	musculoskeletal or connective tissue disease	TRUE	TRUE	TRUE	TRUE	TRUE
197	20002_1465	Non-cancer illness code, self-reported: osteoarthritis	binary	phesant	361141	53	331095	30046	Uncategorised	TRUE	TRUE	TRUE	TRUE	TRUE
198	20002_1466	Non-cancer illness code, self-reported: gout	binary	phesant	361141	53	355967	5174	musculoskeletal or connective tissue disease	TRUE	TRUE	TRUE	TRUE	TRUE
199	20002_1467	Non-cancer illness code, self-reported: other joint disorder	binary	phesant	361141	53	358865	2276	musculoskeletal or connective tissue disease	TRUE	TRUE	TRUE	TRUE	TRUE
200	20002_1468	Non-cancer illness code, self-reported: diabetic neuropathy/ulcers	binary	phesant	361141	53	361018	123	nervous system disease	TRUE	TRUE	TRUE	TRUE	TRUE
201	20002_1469	Non-cancer illness code, self-reported: post-traumatic stress disorder	binary	phesant	361141	53	360875	266	nervous system disease	TRUE	FALSE	TRUE	TRUE	TRUE
202	20002_1470	Non-cancer illness code, self-reported: anorexia/bulimia/other eating disorder	binary	phesant	361141	53	360851	290	nervous system disease	TRUE	TRUE	TRUE	TRUE	TRUE
203	20002_1471	Non-cancer illness code, self-reported: atrial fibrillation	binary	phesant	361141	53	358313	2828	cardiovascular disease	TRUE	TRUE	TRUE	TRUE	TRUE
204	20002_1472	Non-cancer illness code, self-reported: emphysema	binary	phesant	361141	53	360991	150	respiratory or thoracic disease	TRUE	TRUE	TRUE	TRUE	TRUE
205	20002_1473	Non-cancer illness code, self-reported: high cholesterol	binary	phesant	361141	53	317184	43957	phenotype	TRUE	TRUE	TRUE	TRUE	TRUE
206	20002_1474	Non-cancer illness code, self-reported: hiatus hernia	binary	phesant	361141	53	352801	8340	phenotype	TRUE	TRUE	TRUE	TRUE	TRUE
207	20002_1476	Non-cancer illness code, self-reported: sciatica	binary	phesant	361141	53	357741	3400	phenotype	TRUE	TRUE	TRUE	TRUE	TRUE
208	20002_1477	Non-cancer illness code, self-reported: psoriatic arthropathy	binary	phesant	361141	53	360429	712	musculoskeletal or connective tissue disease	TRUE	TRUE	TRUE	TRUE	TRUE
209	20002_1478	Non-cancer illness code, self-reported: cervical spondylosis	binary	phesant	361141	53	358631	2510	musculoskeletal or connective tissue disease	TRUE	TRUE	TRUE	TRUE	TRUE
210	20002_1479	Non-cancer illness code, self-reported: rheumatic fever	binary	phesant	361141	53	360080	1061	infectious disease	TRUE	TRUE	TRUE	TRUE	TRUE
211	20002_1482	Non-cancer illness code, self-reported: chronic fatigue syndrome	binary	phesant	361141	53	359482	1659	musculoskeletal or connective tissue disease	TRUE	TRUE	TRUE	TRUE	TRUE
212	20002_1485	Non-cancer illness code, self-reported: irregular heart beat	binary	phesant	361141	53	360576	565	cardiovascular disease	TRUE	FALSE	TRUE	TRUE	TRUE
213	20002_1487	Non-cancer illness code, self-reported: svt / supraventricular tachycardia	binary	phesant	361141	53	360952	189	cardiovascular disease	TRUE	TRUE	TRUE	TRUE	TRUE
214	20002_1491	Non-cancer illness code, self-reported: brain haemorrhage	binary	phesant	361141	53	361031	110	cardiovascular disease	TRUE	FALSE	TRUE	TRUE	TRUE
215	20002_1494	Non-cancer illness code, self-reported: varicose veins	binary	phesant	361141	53	359842	1299	phenotype	TRUE	TRUE	TRUE	TRUE	TRUE
216	20002_1495	Non-cancer illness code, self-reported: lymphoedema	binary	phesant	361141	53	360961	180	Uncategorised	TRUE	FALSE	TRUE	TRUE	TRUE
217	20002_1497	Non-cancer illness code, self-reported: pneumothorax	binary	phesant	361141	53	360984	157	phenotype	TRUE	TRUE	TRUE	TRUE	TRUE
218	20002_1499	Non-cancer illness code, self-reported: labyrinthitis	binary	phesant	361141	53	360953	188	Uncategorised	TRUE	TRUE	TRUE	TRUE	TRUE
219	20002_1500	Non-cancer illness code, self-reported: vertigo	binary	phesant	361141	53	360710	431	phenotype	TRUE	TRUE	TRUE	TRUE	TRUE
220	20002_1501	Non-cancer illness code, self-reported: pyloric stenosis	binary	phesant	361141	53	361036	105	gastrointestinal disease	TRUE	TRUE	TRUE	TRUE	TRUE
221	20002_1502	Non-cancer illness code, self-reported: appendicitis	binary	phesant	361141	53	358083	3058	gastrointestinal disease	TRUE	TRUE	TRUE	TRUE	TRUE
222	20002_1504	Non-cancer illness code, self-reported: anal fissure	binary	phesant	361141	53	360953	188	phenotype	TRUE	FALSE	TRUE	TRUE	TRUE
223	20002_1505	Non-cancer illness code, self-reported: haemorrhoids / piles	binary	phesant	361141	53	360182	959	Uncategorised	TRUE	TRUE	TRUE	TRUE	TRUE
224	20002_1508	Non-cancer illness code, self-reported: jaundice (unknown cause)	binary	phesant	361141	53	360845	296	phenotype	TRUE	FALSE	TRUE	TRUE	TRUE
225	20002_1509	Non-cancer illness code, self-reported: gastroenteritis/dysentry	binary	phesant	361141	53	361037	104	infectious disease	TRUE	FALSE	TRUE	TRUE	TRUE
226	20002_1510	Non-cancer illness code, self-reported: dyspepsia / indigestion	binary	phesant	361141	53	360686	455	gastrointestinal disease	TRUE	FALSE	TRUE	TRUE	TRUE
227	20002_1511	Non-cancer illness code, self-reported: abdominal hernia	binary	phesant	361141	53	360907	234	phenotype	TRUE	TRUE	TRUE	TRUE	TRUE
228	20002_1512	Non-cancer illness code, self-reported: umbilical hernia	binary	phesant	361141	53	360813	328	phenotype	TRUE	TRUE	TRUE	TRUE	TRUE
229	20002_1513	Non-cancer illness code, self-reported: inguinal hernia	binary	phesant	361141	53	359644	1497	phenotype	TRUE	TRUE	TRUE	TRUE	TRUE
230	20002_1514	Non-cancer illness code, self-reported: cystitis	binary	phesant	361141	53	360842	299	urinary system disease	TRUE	FALSE	TRUE	TRUE	TRUE
231	20002_1523	Non-cancer illness code, self-reported: trigemminal neuralgia	binary	phesant	361141	53	360984	157	nervous system disease	TRUE	TRUE	TRUE	TRUE	TRUE
232	20002_1525	Non-cancer illness code, self-reported: benign / essential tremor	binary	phesant	361141	53	361031	110	nervous system disease	TRUE	FALSE	TRUE	TRUE	TRUE
233	20002_1526	Non-cancer illness code, self-reported: polio / poliomyelitis	binary	phesant	361141	53	360885	256	infectious disease	TRUE	TRUE	TRUE	TRUE	TRUE
234	20002_1528	Non-cancer illness code, self-reported: macular degeneration	binary	phesant	361141	53	360929	212	disease of visual system	TRUE	TRUE	TRUE	TRUE	TRUE
235	20002_1529	Non-cancer illness code, self-reported: dry eyes	binary	phesant	361141	53	360626	515	disease of visual system	TRUE	TRUE	TRUE	TRUE	TRUE
236	20002_1530	Non-cancer illness code, self-reported: iritis	binary	phesant	361141	53	360986	155	disease of visual system	TRUE	TRUE	TRUE	TRUE	TRUE
237	20002_1532	Non-cancer illness code, self-reported: disc problem	binary	phesant	361141	53	360812	329	musculoskeletal or connective tissue disease	TRUE	TRUE	TRUE	TRUE	TRUE
238	20002_1533	Non-cancer illness code, self-reported: disc degeneration	binary	phesant	361141	53	360474	667	musculoskeletal or connective tissue disease	TRUE	FALSE	TRUE	TRUE	TRUE
239	20002_1534	Non-cancer illness code, self-reported: back pain	binary	phesant	361141	53	359204	1937	phenotype	TRUE	FALSE	TRUE	TRUE	TRUE
240	20002_1535	Non-cancer illness code, self-reported: scoliosis	binary	phesant	361141	53	360894	247	musculoskeletal or connective tissue disease	TRUE	TRUE	TRUE	TRUE	TRUE
241	20002_1536	Non-cancer illness code, self-reported: spinal stenosis	binary	phesant	361141	53	361031	110	musculoskeletal or connective tissue disease	TRUE	TRUE	TRUE	TRUE	TRUE
242	20002_1537	Non-cancer illness code, self-reported: joint pain	binary	phesant	361141	53	359932	1209	phenotype	TRUE	FALSE	TRUE	TRUE	TRUE
243	20002_1538	Non-cancer illness code, self-reported: arthritis (nos)	binary	phesant	361141	53	358354	2787	musculoskeletal or connective tissue disease	TRUE	TRUE	TRUE	TRUE	TRUE
244	20002_1540	Non-cancer illness code, self-reported: plantar fascitis	binary	phesant	361141	53	360995	146	phenotype	TRUE	TRUE	TRUE	TRUE	TRUE
245	20002_1541	Non-cancer illness code, self-reported: carpal tunnel syndrome	binary	phesant	361141	53	360536	605	nervous system disease	TRUE	TRUE	TRUE	TRUE	TRUE
246	20002_1542	Non-cancer illness code, self-reported: fibromyalgia	binary	phesant	361141	53	360608	533	musculoskeletal or connective tissue disease	TRUE	FALSE	TRUE	TRUE	TRUE
247	20002_1544	Non-cancer illness code, self-reported: dupuytren's contracture	binary	phesant	361141	53	360876	265	musculoskeletal or connective tissue disease	TRUE	TRUE	TRUE	TRUE	TRUE
248	20002_1545	Non-cancer illness code, self-reported: neck problem/injury	binary	phesant	361141	53	360824	317	injury, poisoning or other complication	TRUE	TRUE	TRUE	TRUE	TRUE
249	20002_1548	Non-cancer illness code, self-reported: acne/acne vulgaris	binary	phesant	361141	53	360932	209	integumentary system disease	TRUE	TRUE	TRUE	TRUE	TRUE
250	20002_1549	Non-cancer illness code, self-reported: lichen planus	binary	phesant	361141	53	360986	155	integumentary system disease	TRUE	FALSE	TRUE	TRUE	TRUE
251	20002_1550	Non-cancer illness code, self-reported: lichen sclerosis	binary	phesant	361141	53	361018	123	integumentary system disease	TRUE	TRUE	TRUE	TRUE	TRUE
252	20002_1561	Non-cancer illness code, self-reported: raynaud's phenomenon/disease	binary	phesant	361141	53	360766	375	cardiovascular disease	TRUE	TRUE	TRUE	TRUE	TRUE
253	20002_1562	Non-cancer illness code, self-reported: food intolerance	binary	phesant	361141	53	360987	154	immune system disease	TRUE	FALSE	TRUE	TRUE	TRUE
254	20002_1563	Non-cancer illness code, self-reported: urticaria	binary	phesant	361141	53	360912	229	integumentary system disease	TRUE	TRUE	TRUE	TRUE	TRUE
255	20002_1567	Non-cancer illness code, self-reported: infectious mononucleosis / glandular fever / epstein barr virus (ebv)	binary	phesant	361141	53	360677	464	infectious disease	TRUE	TRUE	TRUE	TRUE	TRUE
256	20002_1568	Non-cancer illness code, self-reported: measles / morbillivirus	binary	phesant	361141	53	359884	1257	infectious disease	TRUE	TRUE	TRUE	TRUE	TRUE
257	20002_1569	Non-cancer illness code, self-reported: mumps / epidemic parotitis	binary	phesant	361141	53	360347	794	infectious disease	TRUE	FALSE	TRUE	TRUE	TRUE
258	20002_1570	Non-cancer illness code, self-reported: rubella / german measles	binary	phesant	361141	53	360698	443	infectious disease	TRUE	FALSE	TRUE	TRUE	TRUE
259	20002_1571	Non-cancer illness code, self-reported: chickenpox	binary	phesant	361141	53	359701	1440	infectious disease	TRUE	TRUE	TRUE	TRUE	TRUE
260	20002_1572	Non-cancer illness code, self-reported: whooping cough / pertussis	binary	phesant	361141	53	360734	407	infectious disease	TRUE	FALSE	TRUE	TRUE	TRUE
261	20002_1573	Non-cancer illness code, self-reported: shingles	binary	phesant	361141	53	360814	327	infectious disease	TRUE	TRUE	TRUE	TRUE	TRUE
262	20002_1575	Non-cancer illness code, self-reported: herpes simplex	binary	phesant	361141	53	360987	154	infectious disease	TRUE	FALSE	TRUE	TRUE	TRUE
263	20002_1578	Non-cancer illness code, self-reported: hepatitis a	binary	phesant	361141	53	361003	138	infectious disease	TRUE	TRUE	TRUE	TRUE	TRUE
264	20002_1585	Non-cancer illness code, self-reported: mitral regurgitation / incompetence	binary	phesant	361141	53	361034	107	phenotype	TRUE	FALSE	TRUE	TRUE	TRUE
265	20002_1597	Non-cancer illness code, self-reported: tinnitus / tiniitis	binary	phesant	361141	53	360521	620	phenotype	TRUE	FALSE	TRUE	TRUE	TRUE
266	20002_1598	Non-cancer illness code, self-reported: tonsiltis	binary	phesant	361141	53	358572	2569	phenotype	TRUE	FALSE	TRUE	TRUE	TRUE
267	20002_1599	Non-cancer illness code, self-reported: constipation	binary	phesant	361141	53	360855	286	phenotype	TRUE	FALSE	TRUE	TRUE	TRUE
268	20002_1602	Non-cancer illness code, self-reported: bowel / intestinal obstruction	binary	phesant	361141	53	360988	153	phenotype	TRUE	TRUE	TRUE	TRUE	TRUE
269	20002_1603	Non-cancer illness code, self-reported: rectal prolapse	binary	phesant	361141	53	361003	138	phenotype	TRUE	TRUE	TRUE	TRUE	TRUE
270	20002_1605	Non-cancer illness code, self-reported: femoral hernia	binary	phesant	361141	53	361039	102	musculoskeletal or connective tissue disease	TRUE	TRUE	TRUE	TRUE	TRUE
271	20002_1608	Non-cancer illness code, self-reported: nephritis	binary	phesant	361141	53	361026	115	Uncategorised	TRUE	TRUE	TRUE	TRUE	TRUE
272	20002_1610	Non-cancer illness code, self-reported: thyroid goitre	binary	phesant	361141	53	360794	347	endocrine system disease	TRUE	TRUE	TRUE	TRUE	TRUE
273	20002_1613	Non-cancer illness code, self-reported: blepharitis / eyelid infection	binary	phesant	361141	53	361018	123	Uncategorised	TRUE	FALSE	TRUE	TRUE	TRUE
274	20002_1614	Non-cancer illness code, self-reported: stress	binary	phesant	361141	53	360713	428	biological process	TRUE	FALSE	TRUE	TRUE	TRUE
275	20002_1616	Non-cancer illness code, self-reported: insomnia	binary	phesant	361141	53	360786	355	nervous system disease	TRUE	FALSE	TRUE	TRUE	TRUE
276	20002_1617	Non-cancer illness code, self-reported: osteopenia	binary	phesant	361141	53	360242	899	phenotype	TRUE	TRUE	TRUE	TRUE	TRUE
277	20002_1619	Non-cancer illness code, self-reported: tendonitis / tendinitis / tenosynovitis	binary	phesant	361141	53	360925	216	musculoskeletal or connective tissue disease	TRUE	TRUE	TRUE	TRUE	TRUE
278	20002_1620	Non-cancer illness code, self-reported: bursitis	binary	phesant	361141	53	361036	105	musculoskeletal or connective tissue disease	TRUE	TRUE	TRUE	TRUE	TRUE
279	20002_1623	Non-cancer illness code, self-reported: tennis elbow / lateral epicondylitis	binary	phesant	361141	53	360950	191	musculoskeletal or connective tissue disease	TRUE	TRUE	TRUE	TRUE	TRUE
280	20002_1625	Non-cancer illness code, self-reported: cellulitis	binary	phesant	361141	53	360909	232	infectious disease	TRUE	TRUE	TRUE	TRUE	TRUE
281	20002_1626	Non-cancer illness code, self-reported: fracture skull / head	binary	phesant	361141	53	360873	268	musculoskeletal or connective tissue disease	TRUE	TRUE	TRUE	TRUE	TRUE
282	20002_1627	Non-cancer illness code, self-reported: fracture jaw	binary	phesant	361141	53	360976	165	musculoskeletal or connective tissue disease	TRUE	FALSE	TRUE	TRUE	TRUE
283	20002_1628	Non-cancer illness code, self-reported: fracture nose	binary	phesant	361141	53	360647	494	injury, poisoning or other complication	TRUE	FALSE	TRUE	TRUE	TRUE
284	20002_1629	Non-cancer illness code, self-reported: fracture face / orbit / eye socket	binary	phesant	361141	53	360993	148	musculoskeletal or connective tissue disease	TRUE	TRUE	TRUE	TRUE	TRUE
285	20002_1631	Non-cancer illness code, self-reported: fracture clavicle / collar bone	binary	phesant	361141	53	360732	409	musculoskeletal or connective tissue disease	TRUE	FALSE	TRUE	TRUE	TRUE
286	20002_1632	Non-cancer illness code, self-reported: fracture shoulder / scapula	binary	phesant	361141	53	360936	205	musculoskeletal or connective tissue disease	TRUE	TRUE	TRUE	TRUE	TRUE
287	20002_1633	Non-cancer illness code, self-reported: fracture upper arm / humerus / elbow	binary	phesant	361141	53	360377	764	musculoskeletal or connective tissue disease	TRUE	TRUE	TRUE	TRUE	TRUE
288	20002_1634	Non-cancer illness code, self-reported: fracture forearm / wrist	binary	phesant	361141	53	360363	778	musculoskeletal or connective tissue disease	TRUE	FALSE	TRUE	TRUE	TRUE
289	20002_1635	Non-cancer illness code, self-reported: fracture radius	binary	phesant	361141	53	360976	165	musculoskeletal or connective tissue disease	TRUE	FALSE	TRUE	TRUE	TRUE
290	20002_1636	Non-cancer illness code, self-reported: fracture ulna	binary	phesant	361141	53	361023	118	musculoskeletal or connective tissue disease	TRUE	FALSE	TRUE	TRUE	TRUE
291	20002_1637	Non-cancer illness code, self-reported: fracture wrist / colles fracture	binary	phesant	361141	53	360302	839	musculoskeletal or connective tissue disease	TRUE	FALSE	TRUE	TRUE	TRUE
292	20002_1638	Non-cancer illness code, self-reported: fracture hand	binary	phesant	361141	53	360950	191	musculoskeletal or connective tissue disease	TRUE	FALSE	TRUE	TRUE	TRUE
293	20002_1639	Non-cancer illness code, self-reported: fracture finger	binary	phesant	361141	53	360743	398	musculoskeletal or connective tissue disease	TRUE	TRUE	TRUE	TRUE	TRUE
294	20002_1644	Non-cancer illness code, self-reported: fracture rib	binary	phesant	361141	53	360773	368	musculoskeletal or connective tissue disease	TRUE	FALSE	TRUE	TRUE	TRUE
295	20002_1646	Non-cancer illness code, self-reported: fracture vertebra / crush fracture / vertebral collapse	binary	phesant	361141	53	360866	275	musculoskeletal or connective tissue disease	TRUE	TRUE	TRUE	TRUE	TRUE
296	20002_1647	Non-cancer illness code, self-reported: fracture pelvis	binary	phesant	361141	53	360990	151	musculoskeletal or connective tissue disease	TRUE	FALSE	TRUE	TRUE	TRUE
297	20002_1648	Non-cancer illness code, self-reported: fracture neck of femur / hip	binary	phesant	361141	53	360895	246	musculoskeletal or connective tissue disease	TRUE	TRUE	TRUE	TRUE	TRUE
298	20002_1649	Non-cancer illness code, self-reported: fracture shaft of femur	binary	phesant	361141	53	360930	211	musculoskeletal or connective tissue disease	TRUE	TRUE	TRUE	TRUE	TRUE
299	20002_1650	Non-cancer illness code, self-reported: fracture patella / knee	binary	phesant	361141	53	360906	235	musculoskeletal or connective tissue disease	TRUE	FALSE	TRUE	TRUE	TRUE
300	20002_1651	Non-cancer illness code, self-reported: fracture lower leg / ankle	binary	phesant	361141	53	359670	1471	musculoskeletal or connective tissue disease	TRUE	TRUE	TRUE	TRUE	TRUE
301	20002_1652	Non-cancer illness code, self-reported: fracture tibia	binary	phesant	361141	53	360697	444	musculoskeletal or connective tissue disease	TRUE	FALSE	TRUE	TRUE	TRUE
302	20002_1653	Non-cancer illness code, self-reported: fracture fibula	binary	phesant	361141	53	360764	377	musculoskeletal or connective tissue disease	TRUE	TRUE	TRUE	TRUE	TRUE
303	20002_1654	Non-cancer illness code, self-reported: fracture foot	binary	phesant	361141	53	360901	240	musculoskeletal or connective tissue disease	TRUE	TRUE	TRUE	TRUE	TRUE
304	20002_1655	Non-cancer illness code, self-reported: fracture metatarsal	binary	phesant	361141	53	361002	139	musculoskeletal or connective tissue disease	TRUE	FALSE	TRUE	TRUE	TRUE
305	20002_1656	Non-cancer illness code, self-reported: fracture toe	binary	phesant	361141	53	360891	250	musculoskeletal or connective tissue disease	TRUE	FALSE	TRUE	TRUE	TRUE
306	20002_1657	Non-cancer illness code, self-reported: septicaemia / sepsis	binary	phesant	361141	53	360903	238	phenotype	TRUE	FALSE	TRUE	TRUE	TRUE
307	20002_1660	Non-cancer illness code, self-reported: rosacea	binary	phesant	361141	53	360556	585	integumentary system disease	TRUE	TRUE	TRUE	TRUE	TRUE
308	20002_1661	Non-cancer illness code, self-reported: vitiligo	binary	phesant	361141	53	361036	105	integumentary system disease	TRUE	TRUE	TRUE	TRUE	TRUE
309	20002_1668	Non-cancer illness code, self-reported: allergy to house dust mite	binary	phesant	361141	53	360940	201	biological process	TRUE	FALSE	TRUE	TRUE	TRUE
310	20002_1677	Non-cancer illness code, self-reported: scarlet fever / scarlatina	binary	phesant	361141	53	360706	435	infectious disease	TRUE	TRUE	TRUE	TRUE	TRUE
311	20002_1683	Non-cancer illness code, self-reported: benign neuroma	binary	phesant	361141	53	361021	120	cell proliferation disorder	TRUE	TRUE	TRUE	TRUE	TRUE
312	20002_99999	Non-cancer illness code, self-reported: unclassifiable	binary	phesant	361141	53	346544	14597	Uncategorised	TRUE	TRUE	TRUE	TRUE	TRUE
313	20003_1140851088	Treatment/medication code: senokot 7.5mg tablet	binary	phesant	361141	53	360967	174	measurement	TRUE	TRUE	TRUE	TRUE	TRUE
314	20003_1140851812	Treatment/medication code: gtn 400micrograms spray	binary	phesant	361141	53	360292	849	measurement	TRUE	TRUE	TRUE	TRUE	TRUE
315	20003_1140852756	Treatment/medication code: vitamin a	binary	phesant	361141	53	361004	137	measurement	TRUE	TRUE	TRUE	TRUE	TRUE
316	20003_1140852948	Treatment/medication code: calcium+vitamin d 500units tablet	binary	phesant	361141	53	359563	1578	measurement	TRUE	TRUE	TRUE	TRUE	TRUE
317	20003_1140852976	Treatment/medication code: multivitamins	binary	phesant	361141	53	349993	11148	measurement	TRUE	TRUE	TRUE	TRUE	TRUE
318	20003_1140856342	Treatment/medication code: syndol tablet	binary	phesant	361141	53	360852	289	measurement	TRUE	FALSE	TRUE	TRUE	TRUE
319	20003_1140858452	Treatment/medication code: hepacon b12 1mg/1ml injection	binary	phesant	361141	53	360980	161	measurement	TRUE	TRUE	TRUE	TRUE	TRUE
320	20003_1140860696	Treatment/medication code: lisinopril	binary	phesant	361141	53	351170	9971	Uncategorised	TRUE	TRUE	TRUE	TRUE	TRUE
321	20003_1140860728	Treatment/medication code: quinapril	binary	phesant	361141	53	360981	160	measurement	TRUE	FALSE	TRUE	TRUE	TRUE
322	20003_1140860750	Treatment/medication code: captopril	binary	phesant	361141	53	360976	165	measurement	TRUE	TRUE	TRUE	TRUE	TRUE
323	20003_1140860802	Treatment/medication code: coversyl 2mg tablet	binary	phesant	361141	53	361009	132	measurement	TRUE	FALSE	TRUE	TRUE	TRUE
324	20003_1140860806	Treatment/medication code: ramipril	binary	phesant	361141	53	344272	16869	measurement	TRUE	TRUE	TRUE	TRUE	TRUE
325	20003_1140860834	Treatment/medication code: glyceryl trinitrate	binary	phesant	361141	53	360030	1111	measurement	TRUE	TRUE	TRUE	TRUE	TRUE
326	20003_1140860840	Treatment/medication code: nitrolingual 400micrograms spray	binary	phesant	361141	53	360761	380	measurement	TRUE	TRUE	TRUE	TRUE	TRUE
327	20003_1140860904	Treatment/medication code: trandolapril	binary	phesant	361141	53	360927	214	measurement	TRUE	TRUE	TRUE	TRUE	TRUE
328	20003_1140860954	Treatment/medication code: isosorbide mononitrate	binary	phesant	361141	53	359952	1189	measurement	TRUE	TRUE	TRUE	TRUE	TRUE
329	20003_1140860976	Treatment/medication code: imdur 60mg durule	binary	phesant	361141	53	360992	149	measurement	TRUE	TRUE	TRUE	TRUE	TRUE
330	20003_1140861088	Treatment/medication code: nifedipine	binary	phesant	361141	53	360339	802	Uncategorised	TRUE	TRUE	TRUE	TRUE	TRUE
331	20003_1140861090	Treatment/medication code: adalat 5mg capsule	binary	phesant	361141	53	360301	840	measurement	TRUE	TRUE	TRUE	TRUE	TRUE
332	20003_1140861120	Treatment/medication code: coracten sr 10mg m/r capsule	binary	phesant	361141	53	360825	316	measurement	TRUE	FALSE	TRUE	TRUE	TRUE
333	20003_1140861128	Treatment/medication code: tildiem 60mg m/r tablet	binary	phesant	361141	53	360444	697	measurement	TRUE	TRUE	TRUE	TRUE	TRUE
334	20003_1140861138	Treatment/medication code: adizem-60 m/r tablet	binary	phesant	361141	53	360819	322	measurement	TRUE	FALSE	TRUE	TRUE	TRUE
335	20003_1140861166	Treatment/medication code: dilzem sr 60mg long acting m/r capsule	binary	phesant	361141	53	360975	166	measurement	TRUE	FALSE	TRUE	TRUE	TRUE
336	20003_1140861202	Treatment/medication code: istin 5mg tablet	binary	phesant	361141	53	361021	120	measurement	TRUE	FALSE	TRUE	TRUE	TRUE
337	20003_1140861276	Treatment/medication code: lacidipine	binary	phesant	361141	53	360751	390	measurement	TRUE	TRUE	TRUE	TRUE	TRUE
338	20003_1140861778	Treatment/medication code: dipyridamole	binary	phesant	361141	53	360475	666	measurement	TRUE	TRUE	TRUE	TRUE	TRUE
339	20003_1140861780	Treatment/medication code: persantin 25mg tablet	binary	phesant	361141	53	360926	215	measurement	TRUE	TRUE	TRUE	TRUE	TRUE
340	20003_1140861806	Treatment/medication code: aspirin 75mg tablet	binary	phesant	361141	53	358968	2173	measurement	TRUE	FALSE	TRUE	TRUE	TRUE
341	20003_1140861924	Treatment/medication code: bezafibrate	binary	phesant	361141	53	360803	338	Uncategorised	TRUE	TRUE	TRUE	TRUE	TRUE
342	20003_1140861936	Treatment/medication code: questran 4g/sachet powder	binary	phesant	361141	53	361024	117	Uncategorised	TRUE	FALSE	TRUE	TRUE	TRUE
343	20003_1140861954	Treatment/medication code: fenofibrate	binary	phesant	361141	53	360653	488	Uncategorised	TRUE	TRUE	TRUE	TRUE	TRUE
344	20003_1140861958	Treatment/medication code: simvastatin	binary	phesant	361141	53	320220	40921	Uncategorised	TRUE	TRUE	TRUE	TRUE	TRUE
345	20003_1140861998	Treatment/medication code: ventolin 100micrograms inhaler	binary	phesant	361141	53	350761	10380	measurement	TRUE	TRUE	TRUE	TRUE	TRUE
346	20003_1140862060	Treatment/medication code: ventolin 2mg tablet	binary	phesant	361141	53	360995	146	measurement	TRUE	FALSE	TRUE	TRUE	TRUE
347	20003_1140862086	Treatment/medication code: salamol 100micrograms inhaler	binary	phesant	361141	53	360029	1112	measurement	TRUE	TRUE	TRUE	TRUE	TRUE
348	20003_1140862144	Treatment/medication code: salmeterol	binary	phesant	361141	53	360162	979	measurement	TRUE	TRUE	TRUE	TRUE	TRUE
349	20003_1140862148	Treatment/medication code: serevent 25mcg inhaler	binary	phesant	361141	53	360145	996	measurement	TRUE	TRUE	TRUE	TRUE	TRUE
350	20003_1140862168	Treatment/medication code: bricanyl 250mcg inhaler	binary	phesant	361141	53	360319	822	measurement	TRUE	FALSE	TRUE	TRUE	TRUE
351	20003_1140862236	Treatment/medication code: atrovent 20micrograms inhaler	binary	phesant	361141	53	360779	362	measurement	TRUE	TRUE	TRUE	TRUE	TRUE
352	20003_1140862266	Treatment/medication code: phyllocontin continus 225mg m/r tablet	binary	phesant	361141	53	360999	142	measurement	TRUE	FALSE	TRUE	TRUE	TRUE
353	20003_1140862380	Treatment/medication code: becloforte 250micrograms inhaler	binary	phesant	361141	53	360944	197	measurement	TRUE	FALSE	TRUE	TRUE	TRUE
354	20003_1140862382	Treatment/medication code: becotide 50 inhaler	binary	phesant	361141	53	358935	2206	measurement	TRUE	TRUE	TRUE	TRUE	TRUE
355	20003_1140862438	Treatment/medication code: uniphyllin continus 200mg m/r tablet	binary	phesant	361141	53	360955	186	measurement	TRUE	TRUE	TRUE	TRUE	TRUE
356	20003_1140862476	Treatment/medication code: beclazone 50 inhaler	binary	phesant	361141	53	360098	1043	measurement	TRUE	TRUE	TRUE	TRUE	TRUE
357	20003_1140862526	Treatment/medication code: sodium cromoglycate	binary	phesant	361141	53	361027	114	measurement	TRUE	FALSE	TRUE	TRUE	TRUE
358	20003_1140862572	Treatment/medication code: budesonide	binary	phesant	361141	53	360380	761	measurement	TRUE	TRUE	TRUE	TRUE	TRUE
359	20003_1140862574	Treatment/medication code: pulmicort ls 50micrograms inhaler	binary	phesant	361141	53	360590	551	measurement	TRUE	FALSE	TRUE	TRUE	TRUE
360	20003_1140862628	Treatment/medication code: piriton 4mg tablet	binary	phesant	361141	53	360573	568	measurement	TRUE	TRUE	TRUE	TRUE	TRUE
361	20003_1140862770	Treatment/medication code: zirtek 10mg tablet	binary	phesant	361141	53	361039	102	measurement	TRUE	TRUE	TRUE	TRUE	TRUE
362	20003_1140862772	Treatment/medication code: loratadine	binary	phesant	361141	53	358517	2624	measurement	TRUE	TRUE	TRUE	TRUE	TRUE
363	20003_1140862776	Treatment/medication code: clarityn 10mg tablet	binary	phesant	361141	53	360813	328	measurement	TRUE	TRUE	TRUE	TRUE	TRUE
364	20003_1140862944	Treatment/medication code: carbocisteine	binary	phesant	361141	53	360948	193	measurement	TRUE	FALSE	TRUE	TRUE	TRUE
365	20003_1140862952	Treatment/medication code: mucodyne 375mg capsule	binary	phesant	361141	53	361007	134	measurement	TRUE	FALSE	TRUE	TRUE	TRUE
366	20003_1140863144	Treatment/medication code: zopiclone	binary	phesant	361141	53	359876	1265	measurement	TRUE	FALSE	TRUE	TRUE	TRUE
367	20003_1140863152	Treatment/medication code: diazepam	binary	phesant	361141	53	360154	987	Uncategorised	TRUE	TRUE	TRUE	TRUE	TRUE
368	20003_1140863182	Treatment/medication code: nitrazepam	binary	phesant	361141	53	360915	226	measurement	TRUE	TRUE	TRUE	TRUE	TRUE
369	20003_1140863202	Treatment/medication code: temazepam	binary	phesant	361141	53	360382	759	measurement	TRUE	TRUE	TRUE	TRUE	TRUE
370	20003_1140863302	Treatment/medication code: lorazepam	binary	phesant	361141	53	361003	138	measurement	TRUE	TRUE	TRUE	TRUE	TRUE
371	20003_1140864070	Treatment/medication code: kapake tablet	binary	phesant	361141	53	361037	104	measurement	TRUE	TRUE	TRUE	TRUE	TRUE
372	20003_1140864184	Treatment/medication code: dovonex 50micrograms/g cream	binary	phesant	361141	53	360919	222	measurement	TRUE	TRUE	TRUE	TRUE	TRUE
373	20003_1140864286	Treatment/medication code: flixotide 25micrograms inhaler	binary	phesant	361141	53	360534	607	measurement	TRUE	TRUE	TRUE	TRUE	TRUE
374	20003_1140864734	Treatment/medication code: combivent inhaler	binary	phesant	361141	53	360982	159	measurement	TRUE	FALSE	TRUE	TRUE	TRUE
375	20003_1140864752	Treatment/medication code: lansoprazole	binary	phesant	361141	53	348309	12832	measurement	TRUE	TRUE	TRUE	TRUE	TRUE
376	20003_1140864950	Treatment/medication code: bisoprolol fumarate+hydrochlorothiazide 10mg/6.25mg tablet	binary	phesant	361141	53	360907	234	measurement	TRUE	FALSE	TRUE	TRUE	TRUE
377	20003_1140864952	Treatment/medication code: lisinopril+hydrochlorothiazide 10mg/12.5mg tablet	binary	phesant	361141	53	361016	125	measurement	TRUE	TRUE	TRUE	TRUE	TRUE
378	20003_1140864992	Treatment/medication code: tramadol	binary	phesant	361141	53	357130	4011	measurement	TRUE	TRUE	TRUE	TRUE	TRUE
379	20003_1140865000	Treatment/medication code: zydol 50mg capsule	binary	phesant	361141	53	361028	113	measurement	TRUE	TRUE	TRUE	TRUE	TRUE
380	20003_1140865010	Treatment/medication code: viscotears liquid eye gel	binary	phesant	361141	53	360300	841	measurement	TRUE	FALSE	TRUE	TRUE	TRUE
381	20003_1140865016	Treatment/medication code: zolpidem	binary	phesant	361141	53	360873	268	measurement	TRUE	TRUE	TRUE	TRUE	TRUE
382	20003_1140865336	Treatment/medication code: spasmonal 60mg capsule	binary	phesant	361141	53	360878	263	measurement	TRUE	TRUE	TRUE	TRUE	TRUE
383	20003_1140865350	Treatment/medication code: fybogel mebeverine sachet	binary	phesant	361141	53	360617	524	measurement	TRUE	FALSE	TRUE	TRUE	TRUE
384	20003_1140865354	Treatment/medication code: gaviscon liquid	binary	phesant	361141	53	359255	1886	measurement	TRUE	TRUE	TRUE	TRUE	TRUE
385	20003_1140865382	Treatment/medication code: merbentyl 10mg tablet	binary	phesant	361141	53	361026	115	measurement	TRUE	TRUE	TRUE	TRUE	TRUE
386	20003_1140865394	Treatment/medication code: hyoscine butylbromide	binary	phesant	361141	53	361038	103	measurement	TRUE	TRUE	TRUE	TRUE	TRUE
387	20003_1140865396	Treatment/medication code: buscopan 10mg tablet	binary	phesant	361141	53	360803	338	measurement	TRUE	TRUE	TRUE	TRUE	TRUE
388	20003_1140865414	Treatment/medication code: peppermint oil product	binary	phesant	361141	53	360952	189	measurement	TRUE	FALSE	TRUE	TRUE	TRUE
389	20003_1140865416	Treatment/medication code: colpermin 0.2ml m/r gel e/c capsule	binary	phesant	361141	53	360812	329	measurement	TRUE	FALSE	TRUE	TRUE	TRUE
390	20003_1140865426	Treatment/medication code: cimetidine	binary	phesant	361141	53	360848	293	Uncategorised	TRUE	TRUE	TRUE	TRUE	TRUE
391	20003_1140865564	Treatment/medication code: imodium 2mg capsule	binary	phesant	361141	53	360942	199	measurement	TRUE	TRUE	TRUE	TRUE	TRUE
392	20003_1140865578	Treatment/medication code: mesalazine	binary	phesant	361141	53	360631	510	Uncategorised	TRUE	TRUE	TRUE	TRUE	TRUE
393	20003_1140865580	Treatment/medication code: asacol 400mg e/c tablet	binary	phesant	361141	53	360655	486	measurement	TRUE	TRUE	TRUE	TRUE	TRUE
394	20003_1140865588	Treatment/medication code: pentasa sr 250mg m/r tablet	binary	phesant	361141	53	360892	249	measurement	TRUE	TRUE	TRUE	TRUE	TRUE
395	20003_1140865634	Treatment/medication code: omeprazole	binary	phesant	361141	53	340022	21119	Uncategorised	TRUE	TRUE	TRUE	TRUE	TRUE
396	20003_1140865654	Treatment/medication code: codeine phosphate+kaolin 10mg/3g/10ml mixture	binary	phesant	361141	53	361011	130	measurement	TRUE	FALSE	TRUE	TRUE	TRUE
397	20003_1140865668	Treatment/medication code: sulphasalazine	binary	phesant	361141	53	360944	197	measurement	TRUE	FALSE	TRUE	TRUE	TRUE
398	20003_1140865670	Treatment/medication code: salazopyrin 500mg tablet	binary	phesant	361141	53	360908	233	measurement	TRUE	TRUE	TRUE	TRUE	TRUE
399	20003_1140865716	Treatment/medication code: senna	binary	phesant	361141	53	360443	698	measurement	TRUE	TRUE	TRUE	TRUE	TRUE
400	20003_1140865752	Treatment/medication code: ispaghula husk	binary	phesant	361141	53	360814	327	measurement	TRUE	FALSE	TRUE	TRUE	TRUE
401	20003_1140865786	Treatment/medication code: bisacodyl	binary	phesant	361141	53	361001	140	measurement	TRUE	FALSE	TRUE	TRUE	TRUE
402	20003_1140865800	Treatment/medication code: lactulose product	binary	phesant	361141	53	360187	954	measurement	TRUE	TRUE	TRUE	TRUE	TRUE
403	20003_1140865872	Treatment/medication code: magnesium citrate	binary	phesant	361141	53	361004	137	measurement	TRUE	TRUE	TRUE	TRUE	TRUE
404	20003_1140866026	Treatment/medication code: creon e/c granules in capsule	binary	phesant	361141	53	360937	204	measurement	TRUE	FALSE	TRUE	TRUE	TRUE
405	20003_1140866078	Treatment/medication code: indapamide	binary	phesant	361141	53	359989	1152	measurement	TRUE	TRUE	TRUE	TRUE	TRUE
406	20003_1140866116	Treatment/medication code: frusemide	binary	phesant	361141	53	360517	624	Uncategorised	TRUE	FALSE	TRUE	TRUE	TRUE
407	20003_1140866122	Treatment/medication code: bendrofluazide	binary	phesant	361141	53	359219	1922	measurement	TRUE	TRUE	TRUE	TRUE	TRUE
408	20003_1140866236	Treatment/medication code: spironolactone	binary	phesant	361141	53	360479	662	measurement	TRUE	TRUE	TRUE	TRUE	TRUE
409	20003_1140866280	Treatment/medication code: bumetanide	binary	phesant	361141	53	360841	300	measurement	TRUE	FALSE	TRUE	TRUE	TRUE
410	20003_1140866466	Treatment/medication code: securon 40mg tablet	binary	phesant	361141	53	361033	108	measurement	TRUE	TRUE	TRUE	TRUE	TRUE
411	20003_1140866738	Treatment/medication code: atenolol	binary	phesant	361141	53	347190	13951	measurement	TRUE	TRUE	TRUE	TRUE	TRUE
412	20003_1140866800	Treatment/medication code: half-inderal la 80mg m/r capsule	binary	phesant	361141	53	360993	148	measurement	TRUE	TRUE	TRUE	TRUE	TRUE
413	20003_1140866804	Treatment/medication code: inderal 10mg tablet	binary	phesant	361141	53	361036	105	measurement	TRUE	FALSE	TRUE	TRUE	TRUE
414	20003_1140867444	Treatment/medication code: risperidone	binary	phesant	361141	53	360944	197	measurement	TRUE	FALSE	TRUE	TRUE	TRUE
415	20003_1140867490	Treatment/medication code: lithium product	binary	phesant	361141	53	360791	350	measurement	TRUE	TRUE	TRUE	TRUE	TRUE
416	20003_1140867504	Treatment/medication code: priadel 200mg m/r tablet	binary	phesant	361141	53	360893	248	measurement	TRUE	TRUE	TRUE	TRUE	TRUE
417	20003_1140867726	Treatment/medication code: lofepramine	binary	phesant	361141	53	360859	282	measurement	TRUE	TRUE	TRUE	TRUE	TRUE
418	20003_1140867818	Treatment/medication code: nortriptyline	binary	phesant	361141	53	360917	224	measurement	TRUE	TRUE	TRUE	TRUE	TRUE
419	20003_1140867876	Treatment/medication code: prozac 20mg capsule	binary	phesant	361141	53	360650	491	measurement	TRUE	TRUE	TRUE	TRUE	TRUE
420	20003_1140867878	Treatment/medication code: sertraline	binary	phesant	361141	53	359610	1531	measurement	TRUE	FALSE	TRUE	TRUE	TRUE
421	20003_1140867888	Treatment/medication code: paroxetine	binary	phesant	361141	53	359937	1204	measurement	TRUE	TRUE	TRUE	TRUE	TRUE
422	20003_1140867998	Treatment/medication code: motilium 10mg tablet	binary	phesant	361141	53	361015	126	measurement	TRUE	FALSE	TRUE	TRUE	TRUE
423	20003_1140868064	Treatment/medication code: serc-8 tablet	binary	phesant	361141	53	361031	110	measurement	TRUE	FALSE	TRUE	TRUE	TRUE
424	20003_1140868080	Treatment/medication code: cyclizine	binary	phesant	361141	53	361005	136	measurement	TRUE	FALSE	TRUE	TRUE	TRUE
425	20003_1140868170	Treatment/medication code: prochlorperazine	binary	phesant	361141	53	360620	521	Uncategorised	TRUE	FALSE	TRUE	TRUE	TRUE
426	20003_1140868172	Treatment/medication code: stemetil 5mg tablet	binary	phesant	361141	53	360910	231	measurement	TRUE	FALSE	TRUE	TRUE	TRUE
427	20003_1140868226	Treatment/medication code: aspirin	binary	phesant	361141	53	313060	48081	measurement	TRUE	TRUE	TRUE	TRUE	TRUE
428	20003_1140868364	Treatment/medication code: prednisone	binary	phesant	361141	53	360913	228	measurement	TRUE	TRUE	TRUE	TRUE	TRUE
429	20003_1140868426	Treatment/medication code: triamcinolone	binary	phesant	361141	53	360996	145	measurement	TRUE	FALSE	TRUE	TRUE	TRUE
430	20003_1140868772	Treatment/medication code: didronel 200mg tablet	binary	phesant	361141	53	361013	128	measurement	TRUE	FALSE	TRUE	TRUE	TRUE
431	20003_1140869848	Treatment/medication code: methotrexate	binary	phesant	361141	53	359223	1918	Uncategorised	TRUE	TRUE	TRUE	TRUE	TRUE
432	20003_1140869930	Treatment/medication code: azathioprine	binary	phesant	361141	53	360369	772	measurement	TRUE	FALSE	TRUE	TRUE	TRUE
433	20003_1140870306	Treatment/medication code: iron+folic acid	binary	phesant	361141	53	360957	184	measurement	TRUE	FALSE	TRUE	TRUE	TRUE
434	20003_1140870390	Treatment/medication code: ferrous sulphate	binary	phesant	361141	53	359381	1760	measurement	TRUE	FALSE	TRUE	TRUE	TRUE
435	20003_1140870422	Treatment/medication code: folic acid product	binary	phesant	361141	53	358117	3024	measurement	TRUE	TRUE	TRUE	TRUE	TRUE
436	20003_1140870488	Treatment/medication code: forceval capsule	binary	phesant	361141	53	361037	104	measurement	TRUE	FALSE	TRUE	TRUE	TRUE
437	20003_1140870570	Treatment/medication code: vitamin b12 preparation	binary	phesant	361141	53	360024	1117	measurement	TRUE	TRUE	TRUE	TRUE	TRUE
438	20003_1140870788	Treatment/medication code: calcium salts	binary	phesant	361141	53	358933	2208	measurement	TRUE	TRUE	TRUE	TRUE	TRUE
439	20003_1140870856	Treatment/medication code: calcichew 1.25g chewable tablet	binary	phesant	361141	53	360369	772	measurement	TRUE	FALSE	TRUE	TRUE	TRUE
440	20003_1140870862	Treatment/medication code: calcichew forte 2.5g chewable tablet	binary	phesant	361141	53	360784	357	measurement	TRUE	FALSE	TRUE	TRUE	TRUE
441	20003_1140870954	Treatment/medication code: vitamin d product	binary	phesant	361141	53	360127	1014	measurement	TRUE	TRUE	TRUE	TRUE	TRUE
442	20003_1140870956	Treatment/medication code: alfacalcidol	binary	phesant	361141	53	360834	307	measurement	TRUE	TRUE	TRUE	TRUE	TRUE
443	20003_1140871024	Treatment/medication code: vitamin b compound tablet	binary	phesant	361141	53	358522	2619	measurement	TRUE	TRUE	TRUE	TRUE	TRUE
444	20003_1140871050	Treatment/medication code: calcichew d3 tablet	binary	phesant	361141	53	357718	3423	measurement	TRUE	TRUE	TRUE	TRUE	TRUE
445	20003_1140871052	Treatment/medication code: calcium carbonate+cholecalciferol 1.25g/5micrograms tablet	binary	phesant	361141	53	360989	152	measurement	TRUE	TRUE	TRUE	TRUE	TRUE
446	20003_1140871112	Treatment/medication code: vitamin e product	binary	phesant	361141	53	359777	1364	measurement	TRUE	FALSE	TRUE	TRUE	TRUE
447	20003_1140871168	Treatment/medication code: voltarol 25mg e/c tablet	binary	phesant	361141	53	360735	406	measurement	TRUE	FALSE	TRUE	TRUE	TRUE
448	20003_1140871188	Treatment/medication code: etodolac	binary	phesant	361141	53	360864	277	measurement	TRUE	TRUE	TRUE	TRUE	TRUE
449	20003_1140871196	Treatment/medication code: lodine 200mg tablet	binary	phesant	361141	53	360977	164	measurement	TRUE	TRUE	TRUE	TRUE	TRUE
450	20003_1140871266	Treatment/medication code: arthrotec tablet	binary	phesant	361141	53	360623	518	measurement	TRUE	FALSE	TRUE	TRUE	TRUE
451	20003_1140871310	Treatment/medication code: ibuprofen	binary	phesant	361141	53	316136	45005	Uncategorised	TRUE	TRUE	TRUE	TRUE	TRUE
452	20003_1140871336	Treatment/medication code: indomethacin	binary	phesant	361141	53	360900	241	Uncategorised	TRUE	FALSE	TRUE	TRUE	TRUE
453	20003_1140871462	Treatment/medication code: naproxen	binary	phesant	361141	53	358803	2338	Uncategorised	TRUE	TRUE	TRUE	TRUE	TRUE
454	20003_1140871472	Treatment/medication code: naprosyn 250mg tablet	binary	phesant	361141	53	360899	242	measurement	TRUE	FALSE	TRUE	TRUE	TRUE
455	20003_1140871506	Treatment/medication code: ketoprofen	binary	phesant	361141	53	361019	122	measurement	TRUE	FALSE	TRUE	TRUE	TRUE
456	20003_1140871542	Treatment/medication code: mefenamic acid	binary	phesant	361141	53	360753	388	measurement	TRUE	FALSE	TRUE	TRUE	TRUE
457	20003_1140871666	Treatment/medication code: piroxicam	binary	phesant	361141	53	361002	139	measurement	TRUE	TRUE	TRUE	TRUE	TRUE
458	20003_1140871680	Treatment/medication code: tylex capsule	binary	phesant	361141	53	360966	175	measurement	TRUE	TRUE	TRUE	TRUE	TRUE
459	20003_1140871688	Treatment/medication code: solpadol caplet	binary	phesant	361141	53	360841	300	measurement	TRUE	TRUE	TRUE	TRUE	TRUE
460	20003_1140871692	Treatment/medication code: morphine	binary	phesant	361141	53	360928	213	Uncategorised	TRUE	TRUE	TRUE	TRUE	TRUE
461	20003_1140871732	Treatment/medication code: buprenorphine	binary	phesant	361141	53	360901	240	measurement	TRUE	TRUE	TRUE	TRUE	TRUE
462	20003_1140872036	Treatment/medication code: paramax tablet	binary	phesant	361141	53	361012	129	measurement	TRUE	FALSE	TRUE	TRUE	TRUE
463	20003_1140872072	Treatment/medication code: tegretol 100mg tablet	binary	phesant	361141	53	360328	813	measurement	TRUE	FALSE	TRUE	TRUE	TRUE
464	20003_1140872112	Treatment/medication code: epanutin 25mg capsule	binary	phesant	361141	53	360872	269	measurement	TRUE	FALSE	TRUE	TRUE	TRUE
465	20003_1140872150	Treatment/medication code: clonazepam	binary	phesant	361141	53	360882	259	measurement	TRUE	FALSE	TRUE	TRUE	TRUE
466	20003_1140872198	Treatment/medication code: sodium valproate	binary	phesant	361141	53	360791	350	Uncategorised	TRUE	FALSE	TRUE	TRUE	TRUE
467	20003_1140872200	Treatment/medication code: epilim 100mg crushable tablet	binary	phesant	361141	53	360529	612	measurement	TRUE	TRUE	TRUE	TRUE	TRUE
468	20003_1140872228	Treatment/medication code: gabapentin	binary	phesant	361141	53	359467	1674	measurement	TRUE	TRUE	TRUE	TRUE	TRUE
469	20003_1140872290	Treatment/medication code: lamotrigine	binary	phesant	361141	53	360694	447	measurement	TRUE	TRUE	TRUE	TRUE	TRUE
470	20003_1140872338	Treatment/medication code: madopar 62.5 capsule	binary	phesant	361141	53	361029	112	measurement	TRUE	FALSE	TRUE	TRUE	TRUE
471	20003_1140872492	Treatment/medication code: nicotine product	binary	phesant	361141	53	360997	144	measurement	TRUE	FALSE	TRUE	TRUE	TRUE
472	20003_1140872694	Treatment/medication code: flucloxacillin	binary	phesant	361141	53	361015	126	Uncategorised	TRUE	TRUE	TRUE	TRUE	TRUE
473	20003_1140873394	Treatment/medication code: doxycycline	binary	phesant	361141	53	360817	324	Uncategorised	TRUE	TRUE	TRUE	TRUE	TRUE
474	20003_1140873450	Treatment/medication code: tetracycline	binary	phesant	361141	53	361036	105	Uncategorised	TRUE	FALSE	TRUE	TRUE	TRUE
475	20003_1140873474	Treatment/medication code: lymecycline	binary	phesant	361141	53	360958	183	measurement	TRUE	FALSE	TRUE	TRUE	TRUE
476	20003_1140873476	Treatment/medication code: tetralysal 300 capsule	binary	phesant	361141	53	360995	146	measurement	TRUE	TRUE	TRUE	TRUE	TRUE
477	20003_1140873480	Treatment/medication code: minocycline	binary	phesant	361141	53	360980	161	Uncategorised	TRUE	TRUE	TRUE	TRUE	TRUE
478	20003_1140873548	Treatment/medication code: oxytetracycline	binary	phesant	361141	53	360066	1075	Uncategorised	TRUE	TRUE	TRUE	TRUE	TRUE
479	20003_1140873608	Treatment/medication code: erythromycin	binary	phesant	361141	53	360857	284	measurement	TRUE	TRUE	TRUE	TRUE	TRUE
480	20003_1140873966	Treatment/medication code: trimethoprim	binary	phesant	361141	53	360766	375	measurement	TRUE	FALSE	TRUE	TRUE	TRUE
481	20003_1140874014	Treatment/medication code: metronidazole	binary	phesant	361141	53	361003	138	measurement	TRUE	FALSE	TRUE	TRUE	TRUE
482	20003_1140874126	Treatment/medication code: nitrofurantoin	binary	phesant	361141	53	360917	224	measurement	TRUE	TRUE	TRUE	TRUE	TRUE
483	20003_1140874138	Treatment/medication code: ciprofloxacin	binary	phesant	361141	53	361000	141	Uncategorised	TRUE	FALSE	TRUE	TRUE	TRUE
484	20003_1140874370	Treatment/medication code: aciclovir	binary	phesant	361141	53	360855	286	Uncategorised	TRUE	TRUE	TRUE	TRUE	TRUE
485	20003_1140874420	Treatment/medication code: quinine	binary	phesant	361141	53	358712	2429	Uncategorised	TRUE	TRUE	TRUE	TRUE	TRUE
486	20003_1140874686	Treatment/medication code: glucophage 500mg tablet	binary	phesant	361141	53	360813	328	measurement	TRUE	TRUE	TRUE	TRUE	TRUE
487	20003_1140874744	Treatment/medication code: gliclazide	binary	phesant	361141	53	358134	3007	measurement	TRUE	TRUE	TRUE	TRUE	TRUE
488	20003_1140874790	Treatment/medication code: betamethasone	binary	phesant	361141	53	360578	563	measurement	TRUE	FALSE	TRUE	TRUE	TRUE
489	20003_1140874852	Treatment/medication code: thyroxine sodium	binary	phesant	361141	53	360129	1012	measurement	TRUE	TRUE	TRUE	TRUE	TRUE
490	20003_1140874866	Treatment/medication code: carbimazole	binary	phesant	361141	53	360852	289	measurement	TRUE	TRUE	TRUE	TRUE	TRUE
491	20003_1140874896	Treatment/medication code: hydrocortisone	binary	phesant	361141	53	360475	666	Uncategorised	TRUE	FALSE	TRUE	TRUE	TRUE
492	20003_1140874930	Treatment/medication code: prednisolone	binary	phesant	361141	53	359038	2103	Uncategorised	TRUE	TRUE	TRUE	TRUE	TRUE
493	20003_1140875336	Treatment/medication code: nabumetone	binary	phesant	361141	53	360961	180	measurement	TRUE	FALSE	TRUE	TRUE	TRUE
494	20003_1140875392	Treatment/medication code: plaquenil 200mg tablet	binary	phesant	361141	53	360977	164	measurement	TRUE	FALSE	TRUE	TRUE	TRUE
495	20003_1140875408	Treatment/medication code: allopurinol	binary	phesant	361141	53	357033	4108	measurement	TRUE	TRUE	TRUE	TRUE	TRUE
496	20003_1140875420	Treatment/medication code: baclofen	binary	phesant	361141	53	360745	396	measurement	TRUE	FALSE	TRUE	TRUE	TRUE
497	20003_1140875486	Treatment/medication code: colchicine	binary	phesant	361141	53	360951	190	measurement	TRUE	TRUE	TRUE	TRUE	TRUE
498	20003_1140875632	Treatment/medication code: movelat gel	binary	phesant	361141	53	361011	130	measurement	TRUE	FALSE	TRUE	TRUE	TRUE
499	20003_1140875840	Treatment/medication code: timolol 0.25% eye drops	binary	phesant	361141	53	360871	270	measurement	TRUE	TRUE	TRUE	TRUE	TRUE
500	20003_1140875990	Treatment/medication code: hypromellose	binary	phesant	361141	53	360527	614	measurement	TRUE	TRUE	TRUE	TRUE	TRUE
501	20003_1140876076	Treatment/medication code: flixonase 50micrograms aqueous nasal spray	binary	phesant	361141	53	359717	1424	measurement	TRUE	TRUE	TRUE	TRUE	TRUE
502	20003_1140876136	Treatment/medication code: beconase 50micrograms nasal spray	binary	phesant	361141	53	358726	2415	measurement	TRUE	TRUE	TRUE	TRUE	TRUE
503	20003_1140876146	Treatment/medication code: rhinocort 50micrograms nasal spray	binary	phesant	361141	53	360981	160	measurement	TRUE	TRUE	TRUE	TRUE	TRUE
504	20003_1140876404	Treatment/medication code: aqueous cream bp	binary	phesant	361141	53	360835	306	measurement	TRUE	TRUE	TRUE	TRUE	TRUE
505	20003_1140876592	Treatment/medication code: multivitamin+mineral preparations	binary	phesant	361141	53	356144	4997	measurement	TRUE	TRUE	TRUE	TRUE	TRUE
506	20003_1140877630	Treatment/medication code: calcium+ergocalciferol tablet	binary	phesant	361141	53	360982	159	measurement	TRUE	TRUE	TRUE	TRUE	TRUE
507	20003_1140877826	Treatment/medication code: sodium bicarbonate	binary	phesant	361141	53	361034	107	measurement	TRUE	TRUE	TRUE	TRUE	TRUE
508	20003_1140877892	Treatment/medication code: voltarol emulgel	binary	phesant	361141	53	360918	223	measurement	TRUE	FALSE	TRUE	TRUE	TRUE
509	20003_1140878036	Treatment/medication code: diclofenac sodium+misoprostol	binary	phesant	361141	53	360890	251	Uncategorised	TRUE	TRUE	TRUE	TRUE	TRUE
510	20003_1140878172	Treatment/medication code: tears naturale eye drops	binary	phesant	361141	53	361027	114	measurement	TRUE	FALSE	TRUE	TRUE	TRUE
511	20003_1140878186	Treatment/medication code: liquifilm tears 1.4% eye drops	binary	phesant	361141	53	360989	152	measurement	TRUE	FALSE	TRUE	TRUE	TRUE
512	20003_1140878226	Treatment/medication code: diprobase cream	binary	phesant	361141	53	360555	586	measurement	TRUE	FALSE	TRUE	TRUE	TRUE
513	20003_1140878304	Treatment/medication code: e45 cream	binary	phesant	361141	53	360895	246	measurement	TRUE	TRUE	TRUE	TRUE	TRUE
514	20003_1140878324	Treatment/medication code: oilatum cream	binary	phesant	361141	53	360985	156	measurement	TRUE	FALSE	TRUE	TRUE	TRUE
515	20003_1140879392	Treatment/medication code: manevac granules	binary	phesant	361141	53	361010	131	measurement	TRUE	FALSE	TRUE	TRUE	TRUE
516	20003_1140879404	Treatment/medication code: docusate sodium	binary	phesant	361141	53	360847	294	measurement	TRUE	FALSE	TRUE	TRUE	TRUE
517	20003_1140879406	Treatment/medication code: ranitidine	binary	phesant	361141	53	355206	5935	Uncategorised	TRUE	TRUE	TRUE	TRUE	TRUE
518	20003_1140879424	Treatment/medication code: alverine	binary	phesant	361141	53	360918	223	measurement	TRUE	FALSE	TRUE	TRUE	TRUE
519	20003_1140879428	Treatment/medication code: mebeverine	binary	phesant	361141	53	359343	1798	measurement	TRUE	TRUE	TRUE	TRUE	TRUE
520	20003_1140879430	Treatment/medication code: domperidone	binary	phesant	361141	53	360419	722	measurement	TRUE	FALSE	TRUE	TRUE	TRUE
521	20003_1140879464	Treatment/medication code: loperamide	binary	phesant	361141	53	359938	1203	measurement	TRUE	TRUE	TRUE	TRUE	TRUE
522	20003_1140879494	Treatment/medication code: metoclopramide	binary	phesant	361141	53	360700	441	measurement	TRUE	TRUE	TRUE	TRUE	TRUE
523	20003_1140879540	Treatment/medication code: fluoxetine	binary	phesant	361141	53	357001	4140	measurement	TRUE	TRUE	TRUE	TRUE	TRUE
524	20003_1140879616	Treatment/medication code: amitriptyline	binary	phesant	361141	53	354317	6824	measurement	TRUE	TRUE	TRUE	TRUE	TRUE
525	20003_1140879620	Treatment/medication code: clomipramine	binary	phesant	361141	53	360899	242	measurement	TRUE	TRUE	TRUE	TRUE	TRUE
526	20003_1140879628	Treatment/medication code: dothiepin	binary	phesant	361141	53	360993	148	measurement	TRUE	TRUE	TRUE	TRUE	TRUE
527	20003_1140879630	Treatment/medication code: imipramine	binary	phesant	361141	53	360939	202	measurement	TRUE	FALSE	TRUE	TRUE	TRUE
528	20003_1140879634	Treatment/medication code: trazodone	binary	phesant	361141	53	360622	519	measurement	TRUE	TRUE	TRUE	TRUE	TRUE
529	20003_1140879644	Treatment/medication code: amantadine	binary	phesant	361141	53	361028	113	measurement	TRUE	FALSE	TRUE	TRUE	TRUE
530	20003_1140879658	Treatment/medication code: chlorpromazine	binary	phesant	361141	53	361024	117	Uncategorised	TRUE	FALSE	TRUE	TRUE	TRUE
531	20003_1140879760	Treatment/medication code: bisoprolol	binary	phesant	361141	53	355837	5304	measurement	TRUE	TRUE	TRUE	TRUE	TRUE
532	20003_1140879762	Treatment/medication code: celiprolol	binary	phesant	361141	53	361040	101	measurement	TRUE	TRUE	TRUE	TRUE	TRUE
533	20003_1140879778	Treatment/medication code: doxazosin	binary	phesant	361141	53	357098	4043	measurement	TRUE	TRUE	TRUE	TRUE	TRUE
534	20003_1140879792	Treatment/medication code: terbutaline	binary	phesant	361141	53	360569	572	measurement	TRUE	FALSE	TRUE	TRUE	TRUE
535	20003_1140879798	Treatment/medication code: terazosin	binary	phesant	361141	53	361014	127	measurement	TRUE	TRUE	TRUE	TRUE	TRUE
536	20003_1140879802	Treatment/medication code: amlodipine	binary	phesant	361141	53	346553	14588	measurement	TRUE	TRUE	TRUE	TRUE	TRUE
537	20003_1140879806	Treatment/medication code: diltiazem	binary	phesant	361141	53	360403	738	Uncategorised	TRUE	TRUE	TRUE	TRUE	TRUE
538	20003_1140879818	Treatment/medication code: metoprolol	binary	phesant	361141	53	360454	687	Uncategorised	TRUE	TRUE	TRUE	TRUE	TRUE
539	20003_1140879842	Treatment/medication code: propranolol	binary	phesant	361141	53	358736	2405	measurement	TRUE	TRUE	TRUE	TRUE	TRUE
540	20003_1140879854	Treatment/medication code: sotalol	binary	phesant	361141	53	360560	581	measurement	TRUE	TRUE	TRUE	TRUE	TRUE
541	20003_1140879866	Treatment/medication code: timolol	binary	phesant	361141	53	360862	279	measurement	TRUE	TRUE	TRUE	TRUE	TRUE
542	20003_1140880072	Treatment/medication code: gamolenic acid	binary	phesant	361141	53	361030	111	measurement	TRUE	TRUE	TRUE	TRUE	TRUE
543	20003_1140880086	Treatment/medication code: calcipotriol	binary	phesant	361141	53	360922	219	measurement	TRUE	FALSE	TRUE	TRUE	TRUE
544	20003_1140880956	Treatment/medication code: fentanyl	binary	phesant	361141	53	361035	106	measurement	TRUE	TRUE	TRUE	TRUE	TRUE
545	20003_1140881320	Treatment/medication code: magnesium carbonate	binary	phesant	361141	53	361012	129	measurement	TRUE	FALSE	TRUE	TRUE	TRUE
546	20003_1140881446	Treatment/medication code: proctosedyl ointment	binary	phesant	361141	53	360975	166	measurement	TRUE	FALSE	TRUE	TRUE	TRUE
547	20003_1140881472	Treatment/medication code: lacri-lube eye ointment	binary	phesant	361141	53	360630	511	measurement	TRUE	FALSE	TRUE	TRUE	TRUE
548	20003_1140881474	Treatment/medication code: normacol granules	binary	phesant	361141	53	360976	165	measurement	TRUE	FALSE	TRUE	TRUE	TRUE
549	20003_1140881702	Treatment/medication code: adalate 10mg capsule	binary	phesant	361141	53	360867	274	measurement	TRUE	TRUE	TRUE	TRUE	TRUE
550	20003_1140881856	Treatment/medication code: salbutamol	binary	phesant	361141	53	356836	4305	measurement	TRUE	TRUE	TRUE	TRUE	TRUE
551	20003_1140881882	Treatment/medication code: timoptol 0.25% eye drops	binary	phesant	361141	53	360912	229	measurement	TRUE	FALSE	TRUE	TRUE	TRUE
552	20003_1140882236	Treatment/medication code: seroxat 20mg tablet	binary	phesant	361141	53	360642	499	measurement	TRUE	TRUE	TRUE	TRUE	TRUE
553	20003_1140882272	Treatment/medication code: oramorph 10mg/5ml oral solution	binary	phesant	361141	53	361027	114	measurement	TRUE	FALSE	TRUE	TRUE	TRUE
554	20003_1140882394	Treatment/medication code: paracetamol + codeine	binary	phesant	361141	53	360833	308	measurement	TRUE	FALSE	TRUE	TRUE	TRUE
555	20003_1140882498	Treatment/medication code: penicillin	binary	phesant	361141	53	360923	218	Uncategorised	TRUE	TRUE	TRUE	TRUE	TRUE
556	20003_1140882618	Treatment/medication code: diprosalic ointment	binary	phesant	361141	53	360982	159	measurement	TRUE	TRUE	TRUE	TRUE	TRUE
557	20003_1140882626	Treatment/medication code: betnesol 0.1% eye/ear/nose drops	binary	phesant	361141	53	361019	122	measurement	TRUE	FALSE	TRUE	TRUE	TRUE
558	20003_1140882694	Treatment/medication code: betnovate cream	binary	phesant	361141	53	359875	1266	measurement	TRUE	TRUE	TRUE	TRUE	TRUE
559	20003_1140882728	Treatment/medication code: otomize ear spray	binary	phesant	361141	53	360957	184	measurement	TRUE	FALSE	TRUE	TRUE	TRUE
560	20003_1140882776	Treatment/medication code: fucibet cream	binary	phesant	361141	53	360934	207	measurement	TRUE	TRUE	TRUE	TRUE	TRUE
561	20003_1140882782	Treatment/medication code: dermovate cream	binary	phesant	361141	53	360586	555	measurement	TRUE	FALSE	TRUE	TRUE	TRUE
562	20003_1140882800	Treatment/medication code: eumovate cream	binary	phesant	361141	53	360745	396	measurement	TRUE	TRUE	TRUE	TRUE	TRUE
563	20003_1140882910	Treatment/medication code: daktacort cream	binary	phesant	361141	53	360895	246	measurement	TRUE	TRUE	TRUE	TRUE	TRUE
564	20003_1140883066	Treatment/medication code: insulin product	binary	phesant	361141	53	357596	3545	measurement	TRUE	TRUE	TRUE	TRUE	TRUE
565	20003_1140883468	Treatment/medication code: clonidine	binary	phesant	361141	53	360678	463	measurement	TRUE	TRUE	TRUE	TRUE	TRUE
566	20003_1140883476	Treatment/medication code: procyclidine	binary	phesant	361141	53	360987	154	measurement	TRUE	TRUE	TRUE	TRUE	TRUE
567	20003_1140883504	Treatment/medication code: cetirizine	binary	phesant	361141	53	357071	4070	measurement	TRUE	TRUE	TRUE	TRUE	TRUE
568	20003_1140883524	Treatment/medication code: cinnarizine	binary	phesant	361141	53	360948	193	measurement	TRUE	TRUE	TRUE	TRUE	TRUE
569	20003_1140883548	Treatment/medication code: ipratropium	binary	phesant	361141	53	360665	476	measurement	TRUE	TRUE	TRUE	TRUE	TRUE
570	20003_1140883568	Treatment/medication code: oxybutynin	binary	phesant	361141	53	360314	827	measurement	TRUE	TRUE	TRUE	TRUE	TRUE
571	20003_1140883656	Treatment/medication code: hydroxyzine	binary	phesant	361141	53	361017	124	Uncategorised	TRUE	FALSE	TRUE	TRUE	TRUE
572	20003_1140883664	Treatment/medication code: pizotifen	binary	phesant	361141	53	360576	565	measurement	TRUE	TRUE	TRUE	TRUE	TRUE
573	20003_1140883748	Treatment/medication code: selenium product	binary	phesant	361141	53	360011	1130	measurement	TRUE	TRUE	TRUE	TRUE	TRUE
574	20003_1140883968	Treatment/medication code: carmellose	binary	phesant	361141	53	360985	156	measurement	TRUE	FALSE	TRUE	TRUE	TRUE
575	20003_1140884308	Treatment/medication code: hydroxychloroquine	binary	phesant	361141	53	360624	517	measurement	TRUE	FALSE	TRUE	TRUE	TRUE
576	20003_1140884412	Treatment/medication code: sumatriptan	binary	phesant	361141	53	360155	986	measurement	TRUE	TRUE	TRUE	TRUE	TRUE
577	20003_1140884444	Treatment/medication code: codeine	binary	phesant	361141	53	359271	1870	measurement	TRUE	TRUE	TRUE	TRUE	TRUE
578	20003_1140884464	Treatment/medication code: dihydrocodeine	binary	phesant	361141	53	359851	1290	measurement	TRUE	TRUE	TRUE	TRUE	TRUE
579	20003_1140884488	Treatment/medication code: diclofenac	binary	phesant	361141	53	353596	7545	Uncategorised	TRUE	TRUE	TRUE	TRUE	TRUE
580	20003_1140884516	Treatment/medication code: thyroxine product	binary	phesant	361141	53	356895	4246	measurement	TRUE	TRUE	TRUE	TRUE	TRUE
581	20003_1140884600	Treatment/medication code: metformin	binary	phesant	361141	53	352173	8968	Uncategorised	TRUE	TRUE	TRUE	TRUE	TRUE
582	20003_1140884654	Treatment/medication code: beclomethasone	binary	phesant	361141	53	359701	1440	measurement	TRUE	TRUE	TRUE	TRUE	TRUE
583	20003_1140884672	Treatment/medication code: fludrocortisone	binary	phesant	361141	53	360977	164	Uncategorised	TRUE	TRUE	TRUE	TRUE	TRUE
584	20003_1140884696	Treatment/medication code: clobetasone	binary	phesant	361141	53	361025	116	measurement	TRUE	FALSE	TRUE	TRUE	TRUE
585	20003_1140884700	Treatment/medication code: trimovate ointment	binary	phesant	361141	53	360903	238	measurement	TRUE	FALSE	TRUE	TRUE	TRUE
586	20003_1140888092	Treatment/medication code: elocon cream	binary	phesant	361141	53	360901	240	measurement	TRUE	FALSE	TRUE	TRUE	TRUE
587	20003_1140888098	Treatment/medication code: fluticasone	binary	phesant	361141	53	359563	1578	measurement	TRUE	TRUE	TRUE	TRUE	TRUE
588	20003_1140888172	Treatment/medication code: mometasone	binary	phesant	361141	53	360432	709	measurement	TRUE	TRUE	TRUE	TRUE	TRUE
589	20003_1140888266	Treatment/medication code: warfarin	binary	phesant	361141	53	357490	3651	measurement	TRUE	TRUE	TRUE	TRUE	TRUE
590	20003_1140888362	Treatment/medication code: pyridoxine preparation	binary	phesant	361141	53	361023	118	measurement	TRUE	TRUE	TRUE	TRUE	TRUE
591	20003_1140888366	Treatment/medication code: thiamine preparation	binary	phesant	361141	53	360592	549	measurement	TRUE	TRUE	TRUE	TRUE	TRUE
592	20003_1140888386	Treatment/medication code: iron product	binary	phesant	361141	53	360132	1009	measurement	TRUE	TRUE	TRUE	TRUE	TRUE
593	20003_1140888390	Treatment/medication code: ferrous salt product	binary	phesant	361141	53	361016	125	measurement	TRUE	TRUE	TRUE	TRUE	TRUE
594	20003_1140888502	Treatment/medication code: amiodarone	binary	phesant	361141	53	360824	317	Uncategorised	TRUE	TRUE	TRUE	TRUE	TRUE
595	20003_1140888510	Treatment/medication code: verapamil	binary	phesant	361141	53	360514	627	Uncategorised	TRUE	TRUE	TRUE	TRUE	TRUE
596	20003_1140888512	Treatment/medication code: amiloride	binary	phesant	361141	53	361015	126	measurement	TRUE	TRUE	TRUE	TRUE	TRUE
597	20003_1140888538	Treatment/medication code: zinc product	binary	phesant	361141	53	358721	2420	measurement	TRUE	FALSE	TRUE	TRUE	TRUE
598	20003_1140888552	Treatment/medication code: enalapril	binary	phesant	361141	53	358338	2803	Uncategorised	TRUE	TRUE	TRUE	TRUE	TRUE
599	20003_1140888556	Treatment/medication code: fosinopril	binary	phesant	361141	53	360955	186	measurement	TRUE	TRUE	TRUE	TRUE	TRUE
600	20003_1140888560	Treatment/medication code: perindopril	binary	phesant	361141	53	355984	5157	measurement	TRUE	TRUE	TRUE	TRUE	TRUE
601	20003_1140888570	Treatment/medication code: flecainide	binary	phesant	361141	53	360537	604	measurement	TRUE	TRUE	TRUE	TRUE	TRUE
602	20003_1140888594	Treatment/medication code: fluvastatin	binary	phesant	361141	53	360967	174	Uncategorised	TRUE	FALSE	TRUE	TRUE	TRUE
603	20003_1140888646	Treatment/medication code: felodipine	binary	phesant	361141	53	358051	3090	Uncategorised	TRUE	TRUE	TRUE	TRUE	TRUE
604	20003_1140888648	Treatment/medication code: pravastatin	binary	phesant	361141	53	359415	1726	measurement	TRUE	FALSE	TRUE	TRUE	TRUE
605	20003_1140888688	Treatment/medication code: betahistine	binary	phesant	361141	53	360074	1067	measurement	TRUE	TRUE	TRUE	TRUE	TRUE
606	20003_1140888758	Treatment/medication code: penicillin v	binary	phesant	361141	53	360960	181	measurement	TRUE	FALSE	TRUE	TRUE	TRUE
607	20003_1140888762	Treatment/medication code: ismn - isosorbide mononitrate	binary	phesant	361141	53	360936	205	measurement	TRUE	FALSE	TRUE	TRUE	TRUE
608	20003_1140909368	Treatment/medication code: carvedilol	binary	phesant	361141	53	360893	248	measurement	TRUE	TRUE	TRUE	TRUE	TRUE
609	20003_1140909482	Treatment/medication code: opticrom allergy eye drops	binary	phesant	361141	53	360903	238	measurement	TRUE	TRUE	TRUE	TRUE	TRUE
610	20003_1140909578	Treatment/medication code: losec 10mg capsule	binary	phesant	361141	53	360869	272	measurement	TRUE	FALSE	TRUE	TRUE	TRUE
611	20003_1140909674	Treatment/medication code: cod liver oil capsule	binary	phesant	361141	53	340107	21034	measurement	TRUE	TRUE	TRUE	TRUE	TRUE
612	20003_1140909702	Treatment/medication code: sulfasalazine	binary	phesant	361141	53	360431	710	Uncategorised	TRUE	FALSE	TRUE	TRUE	TRUE
613	20003_1140909708	Treatment/medication code: furosemide	binary	phesant	361141	53	358427	2714	measurement	TRUE	TRUE	TRUE	TRUE	TRUE
614	20003_1140909726	Treatment/medication code: vitamin c product	binary	phesant	361141	53	356594	4547	measurement	TRUE	TRUE	TRUE	TRUE	TRUE
615	20003_1140909766	Treatment/medication code: multivitamins capsule	binary	phesant	361141	53	360853	288	measurement	TRUE	TRUE	TRUE	TRUE	TRUE
616	20003_1140909786	Treatment/medication code: beclometasone	binary	phesant	361141	53	357842	3299	measurement	TRUE	TRUE	TRUE	TRUE	TRUE
617	20003_1140909788	Treatment/medication code: sodium cromoglicate	binary	phesant	361141	53	360831	310	measurement	TRUE	TRUE	TRUE	TRUE	TRUE
618	20003_1140909790	Treatment/medication code: chlorphenamine	binary	phesant	361141	53	360924	217	Uncategorised	TRUE	TRUE	TRUE	TRUE	TRUE
619	20003_1140909806	Treatment/medication code: dosulepin	binary	phesant	361141	53	359855	1286	measurement	TRUE	TRUE	TRUE	TRUE	TRUE
620	20003_1140909872	Treatment/medication code: vitamin b1 preparation	binary	phesant	361141	53	360985	156	measurement	TRUE	FALSE	TRUE	TRUE	TRUE
621	20003_1140909874	Treatment/medication code: vitamin b6 preparation	binary	phesant	361141	53	360701	440	measurement	TRUE	TRUE	TRUE	TRUE	TRUE
622	20003_1140909936	Treatment/medication code: indometacin	binary	phesant	361141	53	360892	249	Uncategorised	TRUE	TRUE	TRUE	TRUE	TRUE
623	20003_1140909954	Treatment/medication code: acyclovir	binary	phesant	361141	53	361025	116	Uncategorised	TRUE	FALSE	TRUE	TRUE	TRUE
624	20003_1140910494	Treatment/medication code: b12 - hydroxocobalamin prep	binary	phesant	361141	53	360850	291	measurement	TRUE	FALSE	TRUE	TRUE	TRUE
625	20003_1140910498	Treatment/medication code: flu - influenza vaccine	binary	phesant	361141	53	360999	142	measurement	TRUE	FALSE	TRUE	TRUE	TRUE
626	20003_1140910512	Treatment/medication code: ismo - isosorbide mononitrate	binary	phesant	361141	53	361015	126	measurement	TRUE	TRUE	TRUE	TRUE	TRUE
627	20003_1140910548	Treatment/medication code: iron sulphate	binary	phesant	361141	53	360971	170	measurement	TRUE	TRUE	TRUE	TRUE	TRUE
628	20003_1140910640	Treatment/medication code: luteine	binary	phesant	361141	53	360863	278	measurement	TRUE	FALSE	TRUE	TRUE	TRUE
629	20003_1140910698	Treatment/medication code: oil of peppermint	binary	phesant	361141	53	361013	128	measurement	TRUE	FALSE	TRUE	TRUE	TRUE
630	20003_1140910766	Treatment/medication code: nicorandil	binary	phesant	361141	53	359989	1152	measurement	TRUE	TRUE	TRUE	TRUE	TRUE
631	20003_1140910814	Treatment/medication code: sodium thyroxine	binary	phesant	361141	53	360964	177	measurement	TRUE	FALSE	TRUE	TRUE	TRUE
632	20003_1140910832	Treatment/medication code: sodium warfarin	binary	phesant	361141	53	360827	314	measurement	TRUE	TRUE	TRUE	TRUE	TRUE
633	20003_1140911638	Treatment/medication code: kelp+garlic product	binary	phesant	361141	53	360941	200	measurement	TRUE	TRUE	TRUE	TRUE	TRUE
634	20003_1140911640	Treatment/medication code: lecithin product	binary	phesant	361141	53	360928	213	measurement	TRUE	FALSE	TRUE	TRUE	TRUE
635	20003_1140911642	Treatment/medication code: tacrolimus	binary	phesant	361141	53	360961	180	Uncategorised	TRUE	TRUE	TRUE	TRUE	TRUE
636	20003_1140911658	Treatment/medication code: imigran 50mg tablet	binary	phesant	361141	53	360551	590	measurement	TRUE	TRUE	TRUE	TRUE	TRUE
637	20003_1140911682	Treatment/medication code: selenium ace tablet	binary	phesant	361141	53	360638	503	measurement	TRUE	FALSE	TRUE	TRUE	TRUE
638	20003_1140911698	Treatment/medication code: slozem 120mg m/r capsule	binary	phesant	361141	53	360996	145	measurement	TRUE	TRUE	TRUE	TRUE	TRUE
639	20003_1140911730	Treatment/medication code: flax oil tablet	binary	phesant	361141	53	360543	598	measurement	TRUE	TRUE	TRUE	TRUE	TRUE
640	20003_1140911732	Treatment/medication code: garlic product	binary	phesant	361141	53	356272	4869	measurement	TRUE	TRUE	TRUE	TRUE	TRUE
641	20003_1140911734	Treatment/medication code: ginkgo forte tablet	binary	phesant	361141	53	359068	2073	measurement	TRUE	TRUE	TRUE	TRUE	TRUE
642	20003_1140911736	Treatment/medication code: ginseng product	binary	phesant	361141	53	360600	541	measurement	TRUE	FALSE	TRUE	TRUE	TRUE
643	20003_1140911754	Treatment/medication code: anadin tablet	binary	phesant	361141	53	360873	268	measurement	TRUE	TRUE	TRUE	TRUE	TRUE
644	20003_1140913292	Treatment/medication code: synalar 1:10 cream	binary	phesant	361141	53	361040	101	measurement	TRUE	TRUE	TRUE	TRUE	TRUE
645	20003_1140916282	Treatment/medication code: venlafaxine	binary	phesant	361141	53	359608	1533	measurement	TRUE	TRUE	TRUE	TRUE	TRUE
646	20003_1140916288	Treatment/medication code: efexor 37.5mg tablet	binary	phesant	361141	53	360951	190	measurement	TRUE	FALSE	TRUE	TRUE	TRUE
647	20003_1140916356	Treatment/medication code: losartan	binary	phesant	361141	53	357873	3268	Uncategorised	TRUE	TRUE	TRUE	TRUE	TRUE
648	20003_1140916682	Treatment/medication code: evening primrose oil	binary	phesant	361141	53	355411	5730	measurement	TRUE	TRUE	TRUE	TRUE	TRUE
649	20003_1140916980	Treatment/medication code: zantac 75 tablet	binary	phesant	361141	53	360940	201	measurement	TRUE	FALSE	TRUE	TRUE	TRUE
650	20003_1140917034	Treatment/medication code: airomir 100micrograms cfc-free inhaler	binary	phesant	361141	53	360976	165	measurement	TRUE	FALSE	TRUE	TRUE	TRUE
651	20003_1140917428	Treatment/medication code: angitil sr 90 m/r capsule	binary	phesant	361141	53	361016	125	measurement	TRUE	TRUE	TRUE	TRUE	TRUE
652	20003_1140921600	Treatment/medication code: citalopram	binary	phesant	361141	53	354956	6185	measurement	TRUE	TRUE	TRUE	TRUE	TRUE
653	20003_1140921828	Treatment/medication code: dicloflex 25mg e/c tablet	binary	phesant	361141	53	360711	430	measurement	TRUE	TRUE	TRUE	TRUE	TRUE
654	20003_1140922174	Treatment/medication code: alendronate sodium	binary	phesant	361141	53	357038	4103	measurement	TRUE	TRUE	TRUE	TRUE	TRUE
655	20003_1140922714	Treatment/medication code: dorzolamide	binary	phesant	361141	53	361039	102	measurement	TRUE	FALSE	TRUE	TRUE	TRUE
656	20003_1140923276	Treatment/medication code: co-amilozide	binary	phesant	361141	53	360927	214	measurement	TRUE	FALSE	TRUE	TRUE	TRUE
657	20003_1140923336	Treatment/medication code: co-tenidone	binary	phesant	361141	53	360609	532	measurement	TRUE	TRUE	TRUE	TRUE	TRUE
658	20003_1140923346	Treatment/medication code: co-codamol	binary	phesant	361141	53	352757	8384	measurement	TRUE	TRUE	TRUE	TRUE	TRUE
659	20003_1140923348	Treatment/medication code: co-proxamol	binary	phesant	361141	53	360851	290	measurement	TRUE	TRUE	TRUE	TRUE	TRUE
660	20003_1140923350	Treatment/medication code: co-dydramol	binary	phesant	361141	53	358881	2260	measurement	TRUE	TRUE	TRUE	TRUE	TRUE
661	20003_1140923402	Treatment/medication code: co-amilofruse	binary	phesant	361141	53	360784	357	measurement	TRUE	TRUE	TRUE	TRUE	TRUE
662	20003_1140923484	Treatment/medication code: topiramate	binary	phesant	361141	53	360932	209	Uncategorised	TRUE	FALSE	TRUE	TRUE	TRUE
663	20003_1140923572	Treatment/medication code: adipine mr 10 m/r tablet	binary	phesant	361141	53	361007	134	measurement	TRUE	TRUE	TRUE	TRUE	TRUE
664	20003_1140923670	Treatment/medication code: gtn - glyceryl trinitrate	binary	phesant	361141	53	360520	621	measurement	TRUE	TRUE	TRUE	TRUE	TRUE
665	20003_1140923688	Treatment/medication code: zoton 15mg capsule	binary	phesant	361141	53	360877	264	measurement	TRUE	FALSE	TRUE	TRUE	TRUE
666	20003_1140925800	Treatment/medication code: movicol oral powder	binary	phesant	361141	53	360010	1131	measurement	TRUE	TRUE	TRUE	TRUE	TRUE
667	20003_1140925978	Treatment/medication code: mycophenolate	binary	phesant	361141	53	360980	161	measurement	TRUE	TRUE	TRUE	TRUE	TRUE
668	20003_1140926606	Treatment/medication code: salbutamol 100micrograms spacehaler	binary	phesant	361141	53	358874	2267	measurement	TRUE	TRUE	TRUE	TRUE	TRUE
669	20003_1140926732	Treatment/medication code: meloxicam	binary	phesant	361141	53	360103	1038	measurement	TRUE	TRUE	TRUE	TRUE	TRUE
670	20003_1140926780	Treatment/medication code: adizem-xl plus m/r capsule	binary	phesant	361141	53	360880	261	measurement	TRUE	FALSE	TRUE	TRUE	TRUE
671	20003_1140926922	Treatment/medication code: antihistamine 60mg tablet	binary	phesant	361141	53	360883	258	Uncategorised	TRUE	TRUE	TRUE	TRUE	TRUE
672	20003_1140927086	Treatment/medication code: arthrotec 50 tablet	binary	phesant	361141	53	360833	308	measurement	TRUE	TRUE	TRUE	TRUE	TRUE
673	20003_1140927320	Treatment/medication code: dermol 500 lotion	binary	phesant	361141	53	361025	116	measurement	TRUE	TRUE	TRUE	TRUE	TRUE
674	20003_1140927328	Treatment/medication code: terbinafine	binary	phesant	361141	53	360441	700	measurement	TRUE	TRUE	TRUE	TRUE	TRUE
675	20003_1140927730	Treatment/medication code: epaderm ointment	binary	phesant	361141	53	360919	222	measurement	TRUE	TRUE	TRUE	TRUE	TRUE
676	20003_1140928004	Treatment/medication code: zimovane ls 3.75mg tablet	binary	phesant	361141	53	361008	133	measurement	TRUE	FALSE	TRUE	TRUE	TRUE
677	20003_1140928274	Treatment/medication code: ropinirole	binary	phesant	361141	53	360876	265	measurement	TRUE	FALSE	TRUE	TRUE	TRUE
678	20003_1140928284	Treatment/medication code: moxonidine	binary	phesant	361141	53	360830	311	measurement	TRUE	FALSE	TRUE	TRUE	TRUE
679	20003_1140928916	Treatment/medication code: olanzapine	binary	phesant	361141	53	360736	405	Uncategorised	TRUE	FALSE	TRUE	TRUE	TRUE
680	20003_1140929012	Treatment/medication code: pantoprazole	binary	phesant	361141	53	360482	659	measurement	TRUE	TRUE	TRUE	TRUE	TRUE
681	20003_1141145630	Treatment/medication code: nitromin 400micrograms cfc-free spray	binary	phesant	361141	53	361036	105	measurement	TRUE	TRUE	TRUE	TRUE	TRUE
682	20003_1141145638	Treatment/medication code: nasobec aqueous 50micrograms nasal spray	binary	phesant	361141	53	360986	155	measurement	TRUE	TRUE	TRUE	TRUE	TRUE
683	20003_1141145660	Treatment/medication code: valsartan	binary	phesant	361141	53	359434	1707	measurement	TRUE	TRUE	TRUE	TRUE	TRUE
684	20003_1141145668	Treatment/medication code: diovan 40mg capsule	binary	phesant	361141	53	360780	361	measurement	TRUE	TRUE	TRUE	TRUE	TRUE
685	20003_1141145812	Treatment/medication code: minerals - magnesium	binary	phesant	361141	53	360367	774	measurement	TRUE	FALSE	TRUE	TRUE	TRUE
686	20003_1141146138	Treatment/medication code: lipitor 10mg tablet	binary	phesant	361141	53	358557	2584	measurement	TRUE	TRUE	TRUE	TRUE	TRUE
687	20003_1141146188	Treatment/medication code: latanoprost	binary	phesant	361141	53	360416	725	measurement	TRUE	TRUE	TRUE	TRUE	TRUE
688	20003_1141146198	Treatment/medication code: xalatan 0.005% eye drops	binary	phesant	361141	53	360107	1034	measurement	TRUE	TRUE	TRUE	TRUE	TRUE
689	20003_1141146234	Treatment/medication code: atorvastatin	binary	phesant	361141	53	350336	10805	measurement	TRUE	TRUE	TRUE	TRUE	TRUE
690	20003_1141146428	Treatment/medication code: fexofenadine	binary	phesant	361141	53	359996	1145	measurement	TRUE	FALSE	TRUE	TRUE	TRUE
691	20003_1141146508	Treatment/medication code: nasacort 55micrograms aqueous nasal spray	binary	phesant	361141	53	360965	176	measurement	TRUE	FALSE	TRUE	TRUE	TRUE
692	20003_1141146606	Treatment/medication code: calcium carbonate+cholecalciferol 1.25g/200iu tablet	binary	phesant	361141	53	360584	557	measurement	TRUE	TRUE	TRUE	TRUE	TRUE
693	20003_1141146612	Treatment/medication code: calceos chewable tablet	binary	phesant	361141	53	360938	203	measurement	TRUE	FALSE	TRUE	TRUE	TRUE
694	20003_1141150620	Treatment/medication code: zolmitriptan	binary	phesant	361141	53	360796	345	measurement	TRUE	TRUE	TRUE	TRUE	TRUE
695	20003_1141150624	Treatment/medication code: zomig 2.5mg tablet	binary	phesant	361141	53	360792	349	measurement	TRUE	TRUE	TRUE	TRUE	TRUE
696	20003_1141150750	Treatment/medication code: brimonidine tartrate	binary	phesant	361141	53	361038	103	measurement	TRUE	TRUE	TRUE	TRUE	TRUE
697	20003_1141150944	Treatment/medication code: nasonex 0.05% aqueous nasal spray	binary	phesant	361141	53	359315	1826	measurement	TRUE	TRUE	TRUE	TRUE	TRUE
698	20003_1141151016	Treatment/medication code: losartan potassium+hydrochlorothiazide 50mg/12.5mg tablet	binary	phesant	361141	53	360841	300	measurement	TRUE	FALSE	TRUE	TRUE	TRUE
699	20003_1141151284	Treatment/medication code: naratriptan	binary	phesant	361141	53	360867	274	measurement	TRUE	FALSE	TRUE	TRUE	TRUE
700	20003_1141151288	Treatment/medication code: naramig 2.5mg tablet	binary	phesant	361141	53	360878	263	measurement	TRUE	FALSE	TRUE	TRUE	TRUE
701	20003_1141151946	Treatment/medication code: cipramil 10mg tablet	binary	phesant	361141	53	361017	124	measurement	TRUE	TRUE	TRUE	TRUE	TRUE
702	20003_1141152590	Treatment/medication code: glimepiride	binary	phesant	361141	53	360822	319	measurement	TRUE	FALSE	TRUE	TRUE	TRUE
703	20003_1141152732	Treatment/medication code: mirtazapine	binary	phesant	361141	53	360158	983	measurement	TRUE	TRUE	TRUE	TRUE	TRUE
704	20003_1141152848	Treatment/medication code: quetiapine	binary	phesant	361141	53	360914	227	measurement	TRUE	TRUE	TRUE	TRUE	TRUE
705	20003_1141152998	Treatment/medication code: irbesartan	binary	phesant	361141	53	358567	2574	measurement	TRUE	TRUE	TRUE	TRUE	TRUE
706	20003_1141153006	Treatment/medication code: aprovel 75mg tablet	binary	phesant	361141	53	360830	311	measurement	TRUE	FALSE	TRUE	TRUE	TRUE
707	20003_1141153026	Treatment/medication code: lercanidipine	binary	phesant	361141	53	360268	873	measurement	TRUE	FALSE	TRUE	TRUE	TRUE
708	20003_1141153032	Treatment/medication code: zanidip 10mg tablet	binary	phesant	361141	53	360969	172	measurement	TRUE	FALSE	TRUE	TRUE	TRUE
709	20003_1141153242	Treatment/medication code: balsalazide disodium	binary	phesant	361141	53	361037	104	measurement	TRUE	FALSE	TRUE	TRUE	TRUE
710	20003_1141156836	Treatment/medication code: candesartan cilexetil	binary	phesant	361141	53	357266	3875	measurement	TRUE	TRUE	TRUE	TRUE	TRUE
711	20003_1141156846	Treatment/medication code: amias 2mg tablet	binary	phesant	361141	53	360753	388	measurement	TRUE	TRUE	TRUE	TRUE	TRUE
712	20003_1141157126	Treatment/medication code: montelukast product	binary	phesant	361141	53	360469	672	measurement	TRUE	FALSE	TRUE	TRUE	TRUE
713	20003_1141157132	Treatment/medication code: singulair 10mg tablet	binary	phesant	361141	53	360865	276	measurement	TRUE	TRUE	TRUE	TRUE	TRUE
714	20003_1141157178	Treatment/medication code: senna product	binary	phesant	361141	53	361007	134	measurement	TRUE	FALSE	TRUE	TRUE	TRUE
715	20003_1141157252	Treatment/medication code: glyceryl trinitrate product	binary	phesant	361141	53	360803	338	measurement	TRUE	FALSE	TRUE	TRUE	TRUE
716	20003_1141157264	Treatment/medication code: salmeterol product	binary	phesant	361141	53	360917	224	measurement	TRUE	TRUE	TRUE	TRUE	TRUE
717	20003_1141157294	Treatment/medication code: hydrocortisone product	binary	phesant	361141	53	360884	257	measurement	TRUE	FALSE	TRUE	TRUE	TRUE
718	20003_1141157402	Treatment/medication code: prednisolone product	binary	phesant	361141	53	361002	139	measurement	TRUE	TRUE	TRUE	TRUE	TRUE
719	20003_1141157418	Treatment/medication code: budesonide product	binary	phesant	361141	53	361037	104	measurement	TRUE	FALSE	TRUE	TRUE	TRUE
720	20003_1141157458	Treatment/medication code: hypromellose product	binary	phesant	361141	53	360931	210	measurement	TRUE	FALSE	TRUE	TRUE	TRUE
721	20003_1141157486	Treatment/medication code: salbutamol product	binary	phesant	361141	53	360575	566	measurement	TRUE	TRUE	TRUE	TRUE	TRUE
722	20003_1141157494	Treatment/medication code: ispaghula husk product	binary	phesant	361141	53	361015	126	measurement	TRUE	FALSE	TRUE	TRUE	TRUE
723	20003_1141162764	Treatment/medication code: tolterodine l-tartrate	binary	phesant	361141	53	360421	720	measurement	TRUE	TRUE	TRUE	TRUE	TRUE
724	20003_1141162824	Treatment/medication code: detrusitol 1mg tablet	binary	phesant	361141	53	360590	551	measurement	TRUE	TRUE	TRUE	TRUE	TRUE
725	20003_1141164060	Treatment/medication code: pramipexole	binary	phesant	361141	53	360961	180	measurement	TRUE	FALSE	TRUE	TRUE	TRUE
726	20003_1141164086	Treatment/medication code: salmeterol+fluticasone propionate	binary	phesant	361141	53	360485	656	measurement	TRUE	TRUE	TRUE	TRUE	TRUE
727	20003_1141164276	Treatment/medication code: nebivolol	binary	phesant	361141	53	360841	300	Uncategorised	TRUE	FALSE	TRUE	TRUE	TRUE
728	20003_1141164828	Treatment/medication code: adcal-d3 1.5g/10micrograms chewable tablet	binary	phesant	361141	53	358706	2435	measurement	TRUE	TRUE	TRUE	TRUE	TRUE
729	20003_1141164872	Treatment/medication code: sinemet-62.5 tablet	binary	phesant	361141	53	361020	121	measurement	TRUE	FALSE	TRUE	TRUE	TRUE
730	20003_1141166006	Treatment/medication code: telmisartan	binary	phesant	361141	53	360559	582	measurement	TRUE	TRUE	TRUE	TRUE	TRUE
731	20003_1141166086	Treatment/medication code: rennie duo oral suspension	binary	phesant	361141	53	361017	124	measurement	TRUE	FALSE	TRUE	TRUE	TRUE
732	20003_1141166294	Treatment/medication code: leflunomide	binary	phesant	361141	53	360979	162	measurement	TRUE	TRUE	TRUE	TRUE	TRUE
733	20003_1141167334	Treatment/medication code: colofac-100 tablet	binary	phesant	361141	53	360679	462	measurement	TRUE	FALSE	TRUE	TRUE	TRUE
734	20003_1141167594	Treatment/medication code: qvar 50 inhaler	binary	phesant	361141	53	359779	1362	measurement	TRUE	TRUE	TRUE	TRUE	TRUE
735	20003_1141167708	Treatment/medication code: beclomist 50micrograms nasal spray	binary	phesant	361141	53	361020	121	measurement	TRUE	FALSE	TRUE	TRUE	TRUE
736	20003_1141167932	Treatment/medication code: rizatriptan	binary	phesant	361141	53	360849	292	measurement	TRUE	TRUE	TRUE	TRUE	TRUE
737	20003_1141167940	Treatment/medication code: maxalt 5mg tablet	binary	phesant	361141	53	360940	201	measurement	TRUE	TRUE	TRUE	TRUE	TRUE
738	20003_1141168108	Treatment/medication code: isotard 25xl m/r tablet	binary	phesant	361141	53	360985	156	measurement	TRUE	TRUE	TRUE	TRUE	TRUE
739	20003_1141168122	Treatment/medication code: solpadol capsule	binary	phesant	361141	53	360928	213	measurement	TRUE	FALSE	TRUE	TRUE	TRUE
740	20003_1141168318	Treatment/medication code: clopidogrel	binary	phesant	361141	53	358851	2290	measurement	TRUE	TRUE	TRUE	TRUE	TRUE
741	20003_1141168322	Treatment/medication code: plavix 75mg tablet	binary	phesant	361141	53	360959	182	measurement	TRUE	FALSE	TRUE	TRUE	TRUE
742	20003_1141168554	Treatment/medication code: migraleve tablet	binary	phesant	361141	53	360656	485	measurement	TRUE	TRUE	TRUE	TRUE	TRUE
743	20003_1141168584	Treatment/medication code: rabeprazole sodium	binary	phesant	361141	53	360474	667	measurement	TRUE	TRUE	TRUE	TRUE	TRUE
744	20003_1141168590	Treatment/medication code: pariet 10mg e/c tablet	binary	phesant	361141	53	360902	239	measurement	TRUE	FALSE	TRUE	TRUE	TRUE
745	20003_1141168680	Treatment/medication code: orlistat	binary	phesant	361141	53	360727	414	Uncategorised	TRUE	TRUE	TRUE	TRUE	TRUE
746	20003_1141168684	Treatment/medication code: xenical 120mg capsule	binary	phesant	361141	53	360817	324	measurement	TRUE	TRUE	TRUE	TRUE	TRUE
747	20003_1141168752	Treatment/medication code: peptac liquid	binary	phesant	361141	53	360789	352	measurement	TRUE	TRUE	TRUE	TRUE	TRUE
748	20003_1141169520	Treatment/medication code: cosopt 2%/0.5% eye drops	binary	phesant	361141	53	360814	327	measurement	TRUE	TRUE	TRUE	TRUE	TRUE
749	20003_1141169844	Treatment/medication code: dexamethasone+hypromellose 0.1%/0.5% eye drops	binary	phesant	361141	53	360991	150	measurement	TRUE	TRUE	TRUE	TRUE	TRUE
750	20003_1141171038	Treatment/medication code: oxycodone hydrochloride	binary	phesant	361141	53	361039	102	measurement	TRUE	FALSE	TRUE	TRUE	TRUE
751	20003_1141171152	Treatment/medication code: cardicor 1.25mg tablet	binary	phesant	361141	53	360800	341	measurement	TRUE	FALSE	TRUE	TRUE	TRUE
752	20003_1141171336	Treatment/medication code: eprosartan	binary	phesant	361141	53	360912	229	measurement	TRUE	FALSE	TRUE	TRUE	TRUE
753	20003_1141171496	Treatment/medication code: trospium	binary	phesant	361141	53	360959	182	measurement	TRUE	FALSE	TRUE	TRUE	TRUE
754	20003_1141171646	Treatment/medication code: pioglitazone	binary	phesant	361141	53	360397	744	Uncategorised	TRUE	TRUE	TRUE	TRUE	TRUE
755	20003_1141171932	Treatment/medication code: levetiracetam	binary	phesant	361141	53	360973	168	Uncategorised	TRUE	FALSE	TRUE	TRUE	TRUE
756	20003_1141171940	Treatment/medication code: keppra 250mg tablet	binary	phesant	361141	53	361024	117	measurement	TRUE	FALSE	TRUE	TRUE	TRUE
757	20003_1141171948	Treatment/medication code: adcal 600mg chewable tablet	binary	phesant	361141	53	360090	1051	measurement	TRUE	TRUE	TRUE	TRUE	TRUE
758	20003_1141172492	Treatment/medication code: micardis 20mg tablet	binary	phesant	361141	53	361032	109	measurement	TRUE	FALSE	TRUE	TRUE	TRUE
759	20003_1141172698	Treatment/medication code: monomax xl 60mg m/r tablet	binary	phesant	361141	53	361031	110	measurement	TRUE	TRUE	TRUE	TRUE	TRUE
760	20003_1141172838	Treatment/medication code: depakote 250mg e/c tablet	binary	phesant	361141	53	361033	108	measurement	TRUE	TRUE	TRUE	TRUE	TRUE
761	20003_1141172918	Treatment/medication code: celluvisc 1% single-use eye drops	binary	phesant	361141	53	360868	273	measurement	TRUE	FALSE	TRUE	TRUE	TRUE
762	20003_1141172924	Treatment/medication code: desloratadine	binary	phesant	361141	53	360662	479	measurement	TRUE	FALSE	TRUE	TRUE	TRUE
763	20003_1141172928	Treatment/medication code: neoclarityn 5mg tablet	binary	phesant	361141	53	360707	434	measurement	TRUE	TRUE	TRUE	TRUE	TRUE
764	20003_1141173328	Treatment/medication code: ursodeoxycholic acid	binary	phesant	361141	53	361013	128	measurement	TRUE	FALSE	TRUE	TRUE	TRUE
765	20003_1141173348	Treatment/medication code: hydroxocobalamin	binary	phesant	361141	53	360829	312	measurement	TRUE	TRUE	TRUE	TRUE	TRUE
766	20003_1141174032	Treatment/medication code: doublebase gel	binary	phesant	361141	53	360954	187	measurement	TRUE	FALSE	TRUE	TRUE	TRUE
767	20003_1141174508	Treatment/medication code: reductil 10mg capsule	binary	phesant	361141	53	361025	116	measurement	TRUE	TRUE	TRUE	TRUE	TRUE
768	20003_1141174520	Treatment/medication code: symbicort 100/6 turbohaler	binary	phesant	361141	53	358892	2249	measurement	TRUE	TRUE	TRUE	TRUE	TRUE
769	20003_1141175684	Treatment/medication code: risedronate sodium	binary	phesant	361141	53	360423	718	measurement	TRUE	TRUE	TRUE	TRUE	TRUE
770	20003_1141175690	Treatment/medication code: actonel 5mg tablet	binary	phesant	361141	53	360840	301	measurement	TRUE	FALSE	TRUE	TRUE	TRUE
771	20003_1141176284	Treatment/medication code: brinzolamide	binary	phesant	361141	53	361006	135	measurement	TRUE	TRUE	TRUE	TRUE	TRUE
772	20003_1141176288	Treatment/medication code: azopt 10mg/ml eye drops	binary	phesant	361141	53	360981	160	measurement	TRUE	FALSE	TRUE	TRUE	TRUE
773	20003_1141176570	Treatment/medication code: fosamax 5mg tablet	binary	phesant	361141	53	360701	440	measurement	TRUE	TRUE	TRUE	TRUE	TRUE
774	20003_1141176662	Treatment/medication code: celecoxib	binary	phesant	361141	53	360755	386	Uncategorised	TRUE	TRUE	TRUE	TRUE	TRUE
775	20003_1141176668	Treatment/medication code: celebrex 100mg capsule	binary	phesant	361141	53	360854	287	measurement	TRUE	TRUE	TRUE	TRUE	TRUE
776	20003_1141176670	Treatment/medication code: celebrex 200mg capsule	binary	phesant	361141	53	361001	140	measurement	TRUE	FALSE	TRUE	TRUE	TRUE
777	20003_1141176732	Treatment/medication code: carbomers	binary	phesant	361141	53	360867	274	measurement	TRUE	TRUE	TRUE	TRUE	TRUE
778	20003_1141176832	Treatment/medication code: seretide 50 evohaler	binary	phesant	361141	53	356872	4269	measurement	TRUE	TRUE	TRUE	TRUE	TRUE
779	20003_1141177526	Treatment/medication code: esomeprazole	binary	phesant	361141	53	359937	1204	measurement	TRUE	TRUE	TRUE	TRUE	TRUE
780	20003_1141177532	Treatment/medication code: nexium 20mg tablet	binary	phesant	361141	53	360500	641	measurement	TRUE	TRUE	TRUE	TRUE	TRUE
781	20003_1141177600	Treatment/medication code: rosiglitazone	binary	phesant	361141	53	360610	531	Uncategorised	TRUE	TRUE	TRUE	TRUE	TRUE
782	20003_1141178052	Treatment/medication code: zapain caplet	binary	phesant	361141	53	361008	133	measurement	TRUE	TRUE	TRUE	TRUE	TRUE
783	20003_1141179764	Treatment/medication code: tenofovir	binary	phesant	361141	53	361037	104	measurement	TRUE	FALSE	TRUE	TRUE	TRUE
784	20003_1141179914	Treatment/medication code: bimatoprost	binary	phesant	361141	53	360921	220	measurement	TRUE	TRUE	TRUE	TRUE	TRUE
785	20003_1141179920	Treatment/medication code: lumigan 0.3mg/ml eye drops	binary	phesant	361141	53	360893	248	measurement	TRUE	TRUE	TRUE	TRUE	TRUE
786	20003_1141179974	Treatment/medication code: cozaar 25mg tablet	binary	phesant	361141	53	360727	414	measurement	TRUE	TRUE	TRUE	TRUE	TRUE
787	20003_1141179992	Treatment/medication code: dovobet ointment	binary	phesant	361141	53	360720	421	measurement	TRUE	TRUE	TRUE	TRUE	TRUE
788	20003_1141180036	Treatment/medication code: fybogel orange s/f granules	binary	phesant	361141	53	360406	735	measurement	TRUE	TRUE	TRUE	TRUE	TRUE
789	20003_1141180140	Treatment/medication code: etoricoxib	binary	phesant	361141	53	360819	322	measurement	TRUE	FALSE	TRUE	TRUE	TRUE
790	20003_1141180148	Treatment/medication code: arcoxia 60mg tablet	binary	phesant	361141	53	361009	132	measurement	TRUE	TRUE	TRUE	TRUE	TRUE
791	20003_1141180150	Treatment/medication code: arcoxia 90mg tablet	binary	phesant	361141	53	361039	102	measurement	TRUE	FALSE	TRUE	TRUE	TRUE
792	20003_1141180212	Treatment/medication code: escitalopram	binary	phesant	361141	53	360488	653	measurement	TRUE	TRUE	TRUE	TRUE	TRUE
793	20003_1141180226	Treatment/medication code: amoxicillin	binary	phesant	361141	53	360848	293	Uncategorised	TRUE	FALSE	TRUE	TRUE	TRUE
794	20003_1141180314	Treatment/medication code: ibandronic acid	binary	phesant	361141	53	360809	332	measurement	TRUE	FALSE	TRUE	TRUE	TRUE
795	20003_1141180342	Treatment/medication code: beclometasone dipropionate+salbutamol	binary	phesant	361141	53	360910	231	measurement	TRUE	FALSE	TRUE	TRUE	TRUE
796	20003_1141180392	Treatment/medication code: cefalexin	binary	phesant	361141	53	360934	207	measurement	TRUE	TRUE	TRUE	TRUE	TRUE
797	20003_1141180662	Treatment/medication code: zirtek allergy 10mg tablet	binary	phesant	361141	53	361031	110	measurement	TRUE	FALSE	TRUE	TRUE	TRUE
798	20003_1141180936	Treatment/medication code: calcium carbonate+colecalciferol 1.25g/5micrograms tablet	binary	phesant	361141	53	360982	159	measurement	TRUE	FALSE	TRUE	TRUE	TRUE
799	20003_1141181868	Treatment/medication code: omacor 1g capsule	binary	phesant	361141	53	360681	460	measurement	TRUE	TRUE	TRUE	TRUE	TRUE
800	20003_1141182628	Treatment/medication code: tiotropium	binary	phesant	361141	53	360219	922	measurement	TRUE	TRUE	TRUE	TRUE	TRUE
801	20003_1141182632	Treatment/medication code: spiriva 18micrograms inhalation capsule	binary	phesant	361141	53	360602	539	measurement	TRUE	TRUE	TRUE	TRUE	TRUE
802	20003_1141184726	Treatment/medication code: xalacom 0.005%/0.5% eye drops	binary	phesant	361141	53	360931	210	measurement	TRUE	TRUE	TRUE	TRUE	TRUE
803	20003_1141184748	Treatment/medication code: levocetirizine	binary	phesant	361141	53	360910	231	measurement	TRUE	FALSE	TRUE	TRUE	TRUE
804	20003_1141185316	Treatment/medication code: travoprost	binary	phesant	361141	53	361000	141	measurement	TRUE	FALSE	TRUE	TRUE	TRUE
805	20003_1141185326	Treatment/medication code: travatan 40micrograms/ml eye drops	binary	phesant	361141	53	360890	251	measurement	TRUE	TRUE	TRUE	TRUE	TRUE
806	20003_1141187230	Treatment/medication code: care cetirizine hayfever relief 10mg tablet	binary	phesant	361141	53	361036	105	measurement	TRUE	FALSE	TRUE	TRUE	TRUE
807	20003_1141187776	Treatment/medication code: nurofen 200mg tablet	binary	phesant	361141	53	360924	217	measurement	TRUE	TRUE	TRUE	TRUE	TRUE
808	20003_1141188146	Treatment/medication code: simvador 10mg tablet	binary	phesant	361141	53	360624	517	measurement	TRUE	TRUE	TRUE	TRUE	TRUE
809	20003_1141188442	Treatment/medication code: glucosamine product	binary	phesant	361141	53	336928	24213	measurement	TRUE	TRUE	TRUE	TRUE	TRUE
810	20003_1141188594	Treatment/medication code: humira 40mg injection solution 0.8ml prefilled syringe	binary	phesant	361141	53	361037	104	measurement	TRUE	TRUE	TRUE	TRUE	TRUE
811	20003_1141188658	Treatment/medication code: asacol mr 400mg e/c tablet	binary	phesant	361141	53	360987	154	measurement	TRUE	TRUE	TRUE	TRUE	TRUE
812	20003_1141189090	Treatment/medication code: rosiglitazone 1mg / metformin 500mg tablet	binary	phesant	361141	53	360989	152	measurement	TRUE	FALSE	TRUE	TRUE	TRUE
813	20003_1141189094	Treatment/medication code: avandamet 1mg / 500mg tablet	binary	phesant	361141	53	361002	139	measurement	TRUE	FALSE	TRUE	TRUE	TRUE
814	20003_1141190158	Treatment/medication code: cipralex 5mg tablet	binary	phesant	361141	53	360819	322	measurement	TRUE	TRUE	TRUE	TRUE	TRUE
815	20003_1141190160	Treatment/medication code: vascalpha 5mg m/r tablet	binary	phesant	361141	53	361020	121	measurement	TRUE	FALSE	TRUE	TRUE	TRUE
816	20003_1141190960	Treatment/medication code: tramacet 325mg/37.5mg tablet	binary	phesant	361141	53	361017	124	measurement	TRUE	TRUE	TRUE	TRUE	TRUE
817	20003_1141191044	Treatment/medication code: levothyroxine sodium	binary	phesant	361141	53	346452	14689	measurement	TRUE	TRUE	TRUE	TRUE	TRUE
818	20003_1141191748	Treatment/medication code: respiratory mometasone	binary	phesant	361141	53	360925	216	measurement	TRUE	FALSE	TRUE	TRUE	TRUE
819	20003_1141192410	Treatment/medication code: rosuvastatin	binary	phesant	361141	53	358914	2227	measurement	TRUE	TRUE	TRUE	TRUE	TRUE
820	20003_1141192414	Treatment/medication code: crestor 10mg tablet	binary	phesant	361141	53	360905	236	measurement	TRUE	TRUE	TRUE	TRUE	TRUE
821	20003_1141192736	Treatment/medication code: ezetimibe	binary	phesant	361141	53	359009	2132	measurement	TRUE	TRUE	TRUE	TRUE	TRUE
822	20003_1141192740	Treatment/medication code: ezetrol 10mg tablet	binary	phesant	361141	53	360476	665	measurement	TRUE	FALSE	TRUE	TRUE	TRUE
823	20003_1141192916	Treatment/medication code: rino clenil 50micrograms nasal spray	binary	phesant	361141	53	360443	698	measurement	TRUE	TRUE	TRUE	TRUE	TRUE
824	20003_1141193282	Treatment/medication code: olmesartan	binary	phesant	361141	53	360687	454	Uncategorised	TRUE	FALSE	TRUE	TRUE	TRUE
825	20003_1141193346	Treatment/medication code: olmetec 10mg tablet	binary	phesant	361141	53	360926	215	measurement	TRUE	FALSE	TRUE	TRUE	TRUE
826	20003_1141194224	Treatment/medication code: allergy relief antihistamine 4mg tablet	binary	phesant	361141	53	360991	150	measurement	TRUE	TRUE	TRUE	TRUE	TRUE
827	20003_1141194386	Treatment/medication code: telfast 30 tablet	binary	phesant	361141	53	360874	267	measurement	TRUE	TRUE	TRUE	TRUE	TRUE
828	20003_1141194794	Treatment/medication code: bendroflumethiazide	binary	phesant	361141	53	340945	20196	measurement	TRUE	TRUE	TRUE	TRUE	TRUE
829	20003_1141195044	Treatment/medication code: hydroxycarbamide	binary	phesant	361141	53	360980	161	measurement	TRUE	FALSE	TRUE	TRUE	TRUE
830	20003_1141195224	Treatment/medication code: formoterol	binary	phesant	361141	53	361035	106	measurement	TRUE	FALSE	TRUE	TRUE	TRUE
831	20003_1141195232	Treatment/medication code: budesonide+formoterol	binary	phesant	361141	53	360884	257	measurement	TRUE	FALSE	TRUE	TRUE	TRUE
832	20003_1141199858	Treatment/medication code: cardioplen xl 5mg m/r tablet	binary	phesant	361141	53	360928	213	measurement	TRUE	FALSE	TRUE	TRUE	TRUE
833	20003_1141200004	Treatment/medication code: pregabalin	binary	phesant	361141	53	360381	760	measurement	TRUE	TRUE	TRUE	TRUE	TRUE
834	20003_1141200072	Treatment/medication code: lyrica 25mg capsule	binary	phesant	361141	53	361025	116	measurement	TRUE	FALSE	TRUE	TRUE	TRUE
835	20003_1141200108	Treatment/medication code: cymalon cranberry 1.5g/5ml liquid	binary	phesant	361141	53	361010	131	measurement	TRUE	FALSE	TRUE	TRUE	TRUE
836	20003_1141200322	Treatment/medication code: solifenacin	binary	phesant	361141	53	360570	571	measurement	TRUE	TRUE	TRUE	TRUE	TRUE
837	20003_1141200384	Treatment/medication code: vesicare 5mg tablet	binary	phesant	361141	53	360786	355	measurement	TRUE	FALSE	TRUE	TRUE	TRUE
838	20003_1141200564	Treatment/medication code: duloxetine	binary	phesant	361141	53	360813	328	measurement	TRUE	TRUE	TRUE	TRUE	TRUE
839	20003_1141200708	Treatment/medication code: strontium product	binary	phesant	361141	53	361020	121	measurement	TRUE	TRUE	TRUE	TRUE	TRUE
840	20003_1141200768	Treatment/medication code: protelos 2g sachets	binary	phesant	361141	53	361037	104	measurement	TRUE	TRUE	TRUE	TRUE	TRUE
841	20003_1187	Treatment/medication code: chondroitin product	binary	phesant	361141	53	356478	4663	measurement	TRUE	TRUE	TRUE	TRUE	TRUE
842	20003_1189	Treatment/medication code: co-enzyme q10/ubiquinone/bio-quinone/coenzyme q10	binary	phesant	361141	53	359915	1226	measurement	TRUE	TRUE	TRUE	TRUE	TRUE
843	20003_1193	Treatment/medication code: omega-3/fish oil supplement	binary	phesant	361141	53	347452	13689	measurement	TRUE	TRUE	TRUE	TRUE	TRUE
844	20003_1195	Treatment/medication code: vitamin c product	binary	phesant	361141	53	360169	972	measurement	TRUE	FALSE	TRUE	TRUE	TRUE
845	20003_1197	Treatment/medication code: evening primrose oil product	binary	phesant	361141	53	360327	814	measurement	TRUE	FALSE	TRUE	TRUE	TRUE
846	20003_1199	Treatment/medication code: food supplement/plant/herbal extract	binary	phesant	361141	53	359815	1326	measurement	TRUE	TRUE	TRUE	TRUE	TRUE
847	20003_1201	Treatment/medication code: st john's wort/hypericum [ctsu]	binary	phesant	361141	53	360474	667	measurement	TRUE	TRUE	TRUE	TRUE	TRUE
848	20003_1203	Treatment/medication code: aloe vera product	binary	phesant	361141	53	360779	362	measurement	TRUE	FALSE	TRUE	TRUE	TRUE
849	20003_2038459704	Treatment/medication code: carbamazepine	binary	phesant	361141	53	360590	551	Uncategorised	TRUE	FALSE	TRUE	TRUE	TRUE
850	20003_2038459814	Treatment/medication code: digoxin	binary	phesant	361141	53	360220	921	Uncategorised	TRUE	TRUE	TRUE	TRUE	TRUE
851	20003_2038460068	Treatment/medication code: phenobarbitone	binary	phesant	361141	53	361036	105	Uncategorised	TRUE	FALSE	TRUE	TRUE	TRUE
852	20003_2038460076	Treatment/medication code: phenytoin	binary	phesant	361141	53	360797	344	Uncategorised	TRUE	TRUE	TRUE	TRUE	TRUE
853	20003_2038460150	Treatment/medication code: paracetamol	binary	phesant	361141	53	294794	66347	Uncategorised	TRUE	TRUE	TRUE	TRUE	TRUE
854	20003_99999	Treatment/medication code: Free-text entry, unable to be coded	binary	phesant	361141	53	348892	12249	measurement	TRUE	TRUE	TRUE	TRUE	TRUE
855	20107_1	Illnesses of father: Heart disease	binary	phesant	318570	42624	214460	104110	cardiovascular disease	TRUE	TRUE	TRUE	TRUE	TRUE
856	20107_10	Illnesses of father: Alzheimer's disease/dementia	binary	phesant	312666	48528	297644	15022	phenotype	TRUE	TRUE	TRUE	TRUE	TRUE
857	20107_100	Illnesses of father: None of the above (group 1)	binary	phesant	314797	46397	198061	116736	Uncategorised	TRUE	TRUE	TRUE	TRUE	TRUE
858	20107_101	Illnesses of father: None of the above (group 2)	binary	phesant	318545	42649	80871	237674	Uncategorised	TRUE	TRUE	TRUE	TRUE	TRUE
859	20107_11	Illnesses of father: Parkinson's disease	binary	phesant	312104	49090	304061	8043	Uncategorised	TRUE	TRUE	TRUE	TRUE	TRUE
860	20107_12	Illnesses of father: Severe depression	binary	phesant	312437	48757	300516	11921	nervous system disease	TRUE	TRUE	TRUE	TRUE	TRUE
861	20107_13	Illnesses of father: Prostate cancer	binary	phesant	312544	48650	288337	24207	cell proliferation disorder	TRUE	TRUE	TRUE	TRUE	TRUE
862	20107_2	Illnesses of father: Stroke	binary	phesant	314801	46393	265628	49173	cardiovascular disease	TRUE	TRUE	TRUE	TRUE	TRUE
863	20107_3	Illnesses of father: Lung cancer	binary	phesant	314072	47122	284866	29206	cell proliferation disorder	TRUE	TRUE	TRUE	TRUE	TRUE
864	20107_4	Illnesses of father: Bowel cancer	binary	phesant	312755	48439	294065	18690	cell proliferation disorder	TRUE	TRUE	TRUE	TRUE	TRUE
865	20107_6	Illnesses of father: Chronic bronchitis/emphysema	binary	phesant	314680	46514	278554	36126	respiratory or thoracic disease	TRUE	TRUE	TRUE	TRUE	TRUE
866	20107_8	Illnesses of father: High blood pressure	binary	phesant	315021	46173	243885	71136	measurement	TRUE	TRUE	TRUE	TRUE	TRUE
867	20107_9	Illnesses of father: Diabetes	binary	phesant	313294	47900	283284	30010	pancreas disease	TRUE	TRUE	TRUE	TRUE	TRUE
868	20110_1	Illnesses of mother: Heart disease	binary	phesant	332966	28228	266623	66343	cardiovascular disease	TRUE	TRUE	TRUE	TRUE	TRUE
869	20110_10	Illnesses of mother: Alzheimer's disease/dementia	binary	phesant	331041	30153	302534	28507	phenotype	TRUE	TRUE	TRUE	TRUE	TRUE
870	20110_100	Illnesses of mother: None of the above (group 1)	binary	phesant	332611	28583	194320	138291	Uncategorised	TRUE	TRUE	TRUE	TRUE	TRUE
871	20110_101	Illnesses of mother: None of the above (group 2)	binary	phesant	334401	26793	76684	257717	Uncategorised	TRUE	TRUE	TRUE	TRUE	TRUE
872	20110_11	Illnesses of mother: Parkinson's disease	binary	phesant	330077	31117	324634	5443	Uncategorised	TRUE	TRUE	TRUE	TRUE	TRUE
873	20110_12	Illnesses of mother: Severe depression	binary	phesant	330653	30541	308649	22004	nervous system disease	TRUE	TRUE	TRUE	TRUE	TRUE
874	20110_2	Illnesses of mother: Stroke	binary	phesant	331973	29221	284488	47485	cardiovascular disease	TRUE	TRUE	TRUE	TRUE	TRUE
875	20110_3	Illnesses of mother: Lung cancer	binary	phesant	330689	30505	317000	13689	cell proliferation disorder	TRUE	TRUE	TRUE	TRUE	TRUE
876	20110_4	Illnesses of mother: Bowel cancer	binary	phesant	330592	30602	313328	17264	cell proliferation disorder	TRUE	TRUE	TRUE	TRUE	TRUE
877	20110_5	Illnesses of mother: Breast cancer	binary	phesant	330828	30366	303206	27622	cell proliferation disorder	TRUE	TRUE	TRUE	TRUE	TRUE
878	20110_6	Illnesses of mother: Chronic bronchitis/emphysema	binary	phesant	331008	30186	311371	19637	respiratory or thoracic disease	TRUE	TRUE	TRUE	TRUE	TRUE
879	20110_8	Illnesses of mother: High blood pressure	binary	phesant	333048	28146	231360	101688	measurement	TRUE	TRUE	TRUE	TRUE	TRUE
880	20110_9	Illnesses of mother: Diabetes	binary	phesant	331142	30052	300370	30772	pancreas disease	TRUE	TRUE	TRUE	TRUE	TRUE
881	20111_1	Illnesses of siblings: Heart disease	binary	phesant	280784	80410	252088	28696	cardiovascular disease	TRUE	TRUE	TRUE	TRUE	TRUE
882	20111_10	Illnesses of siblings: Alzheimer's disease/dementia	binary	phesant	279062	82132	277453	1609	phenotype	TRUE	TRUE	TRUE	TRUE	TRUE
883	20111_100	Illnesses of siblings: None of the above (group 1)	binary	phesant	281979	79215	91010	190969	Uncategorised	TRUE	TRUE	TRUE	TRUE	TRUE
884	20111_101	Illnesses of siblings: None of the above (group 2)	binary	phesant	284896	76298	44840	240056	Uncategorised	TRUE	TRUE	TRUE	TRUE	TRUE
885	20111_11	Illnesses of siblings: Parkinson's disease	binary	phesant	279018	82176	277554	1464	Uncategorised	TRUE	FALSE	TRUE	TRUE	TRUE
886	20111_12	Illnesses of siblings: Severe depression	binary	phesant	279858	81336	259751	20107	nervous system disease	TRUE	TRUE	TRUE	TRUE	TRUE
887	20111_13	Illnesses of siblings: Prostate cancer	binary	phesant	279171	82023	274653	4518	cell proliferation disorder	TRUE	TRUE	TRUE	TRUE	TRUE
888	20111_2	Illnesses of siblings: Stroke	binary	phesant	279577	81617	270380	9197	cardiovascular disease	TRUE	TRUE	TRUE	TRUE	TRUE
889	20111_3	Illnesses of siblings: Lung cancer	binary	phesant	279301	81893	273112	6189	cell proliferation disorder	TRUE	TRUE	TRUE	TRUE	TRUE
890	20111_4	Illnesses of siblings: Bowel cancer	binary	phesant	279242	81952	272515	6727	cell proliferation disorder	TRUE	TRUE	TRUE	TRUE	TRUE
891	20111_5	Illnesses of siblings: Breast cancer	binary	phesant	279478	81716	267033	12445	cell proliferation disorder	TRUE	TRUE	TRUE	TRUE	TRUE
892	20111_6	Illnesses of siblings: Chronic bronchitis/emphysema	binary	phesant	279496	81698	271563	7933	respiratory or thoracic disease	TRUE	TRUE	TRUE	TRUE	TRUE
893	20111_8	Illnesses of siblings: High blood pressure	binary	phesant	281619	79575	223124	58495	measurement	TRUE	TRUE	TRUE	TRUE	TRUE
894	20111_9	Illnesses of siblings: Diabetes	binary	phesant	280211	80983	256765	23446	pancreas disease	TRUE	TRUE	TRUE	TRUE	TRUE
895	20544_1	Mental health problems ever diagnosed by a professional: Social anxiety or social phobia	binary	phesant	117716	243478	116242	1474	phenotype	TRUE	TRUE	TRUE	TRUE	TRUE
896	20544_10	Mental health problems ever diagnosed by a professional: Mania, hypomania, bipolar or manic-depression	binary	phesant	117708	243486	117104	604	nervous system disease	TRUE	TRUE	TRUE	TRUE	TRUE
897	20544_11	Mental health problems ever diagnosed by a professional: Depression	binary	phesant	117782	243412	92695	25087	nervous system disease	TRUE	TRUE	TRUE	TRUE	TRUE
898	20544_13	Mental health problems ever diagnosed by a professional: Psychological over-eating or binge-eating	binary	phesant	117707	243487	117203	504	nervous system disease	TRUE	FALSE	TRUE	TRUE	TRUE
899	20544_14	Mental health problems ever diagnosed by a professional: Autism, Asperger's or autistic spectrum disorder	binary	phesant	117707	243487	117541	166	nervous system disease	TRUE	FALSE	TRUE	TRUE	TRUE
900	20544_15	Mental health problems ever diagnosed by a professional: Anxiety, nerves or generalized anxiety disorder	binary	phesant	117751	243443	101021	16730	phenotype	TRUE	TRUE	TRUE	TRUE	TRUE
901	20544_16	Mental health problems ever diagnosed by a professional: Anorexia nervosa	binary	phesant	117708	243486	117018	690	nervous system disease	TRUE	TRUE	TRUE	TRUE	TRUE
902	20544_17	Mental health problems ever diagnosed by a professional: Agoraphobia	binary	phesant	117707	243487	117239	468	nervous system disease	TRUE	FALSE	TRUE	TRUE	TRUE
903	20544_3	Mental health problems ever diagnosed by a professional: Any other type of psychosis or psychotic illness	binary	phesant	117707	243487	117257	450	nervous system disease	TRUE	TRUE	TRUE	TRUE	TRUE
904	20544_4	Mental health problems ever diagnosed by a professional: A personality disorder	binary	phesant	117707	243487	117433	274	phenotype	TRUE	TRUE	TRUE	TRUE	TRUE
905	20544_5	Mental health problems ever diagnosed by a professional: Any other phobia (eg disabling fear of heights or spiders)	binary	phesant	117710	243484	116119	1591	phenotype	TRUE	TRUE	TRUE	TRUE	TRUE
906	20544_6	Mental health problems ever diagnosed by a professional: Panic attacks	binary	phesant	117722	243472	111204	6518	nervous system disease	TRUE	TRUE	TRUE	TRUE	TRUE
907	20544_7	Mental health problems ever diagnosed by a professional: Obsessive compulsive disorder (OCD)	binary	phesant	117711	243483	116978	733	nervous system disease	TRUE	TRUE	TRUE	TRUE	TRUE
908	6148_1	Eye problems/disorders: Diabetes related eye disease	binary	phesant	117890	243304	115641	2249	Uncategorised	TRUE	TRUE	TRUE	TRUE	TRUE
909	6148_100	Eye problems/disorders: None of the above	binary	phesant	117890	243304	25949	91941	Uncategorised	TRUE	TRUE	TRUE	TRUE	TRUE
910	6148_2	Eye problems/disorders: Glaucoma	binary	phesant	117890	243304	112798	5092	disease of visual system	TRUE	TRUE	TRUE	TRUE	TRUE
911	6148_3	Eye problems/disorders: Injury or trauma resulting in loss of vision	binary	phesant	117890	243304	115739	2151	phenotype	TRUE	TRUE	TRUE	TRUE	TRUE
912	6148_4	Eye problems/disorders: Cataract	binary	phesant	117890	243304	106696	11194	Uncategorised	TRUE	TRUE	TRUE	TRUE	TRUE
913	6148_5	Eye problems/disorders: Macular degeneration	binary	phesant	117890	243304	115164	2726	disease of visual system	TRUE	TRUE	TRUE	TRUE	TRUE
914	6148_6	Eye problems/disorders: Other serious eye condition	binary	phesant	117890	243304	111303	6587	Uncategorised	TRUE	TRUE	TRUE	TRUE	TRUE
915	6149_1	Mouth/teeth dental problems: Mouth ulcers	binary	phesant	359841	1353	323010	36831	injury, poisoning or other complication	TRUE	TRUE	TRUE	TRUE	TRUE
916	6149_100	Mouth/teeth dental problems: None of the above	binary	phesant	359841	1353	141495	218346	Uncategorised	TRUE	TRUE	TRUE	TRUE	TRUE
917	6149_2	Mouth/teeth dental problems: Painful gums	binary	phesant	359841	1353	349726	10115	Uncategorised	TRUE	TRUE	TRUE	TRUE	TRUE
918	6149_3	Mouth/teeth dental problems: Bleeding gums	binary	phesant	359841	1353	313147	46694	phenotype	TRUE	TRUE	TRUE	TRUE	TRUE
919	6149_4	Mouth/teeth dental problems: Loose teeth	binary	phesant	359841	1353	345477	14364	Uncategorised	TRUE	TRUE	TRUE	TRUE	TRUE
920	6149_5	Mouth/teeth dental problems: Toothache	binary	phesant	359841	1353	345364	14477	Uncategorised	TRUE	TRUE	TRUE	TRUE	TRUE
921	6149_6	Mouth/teeth dental problems: Dentures	binary	phesant	359841	1353	298864	60977	Uncategorised	TRUE	TRUE	TRUE	TRUE	TRUE
922	6150_1	Vascular/heart problems diagnosed by doctor: Heart attack	binary	phesant	360420	774	352132	8288	cardiovascular disease	TRUE	TRUE	TRUE	TRUE	TRUE
923	6150_100	Vascular/heart problems diagnosed by doctor: None of the above	binary	phesant	360420	774	106855	253565	Uncategorised	TRUE	TRUE	TRUE	TRUE	TRUE
924	6150_2	Vascular/heart problems diagnosed by doctor: Angina	binary	phesant	360420	774	349048	11372	phenotype	TRUE	TRUE	TRUE	TRUE	TRUE
925	6150_3	Vascular/heart problems diagnosed by doctor: Stroke	binary	phesant	360420	774	354833	5587	cardiovascular disease	TRUE	TRUE	TRUE	TRUE	TRUE
926	6150_4	Vascular/heart problems diagnosed by doctor: High blood pressure	binary	phesant	360420	774	263281	97139	measurement	TRUE	TRUE	TRUE	TRUE	TRUE
927	6152_100	Blood clot, DVT, bronchitis, emphysema, asthma, rhinitis, eczema, allergy diagnosed by doctor: None of the above	binary	phesant	360527	667	116005	244522	Uncategorised	TRUE	TRUE	TRUE	TRUE	TRUE
928	6152_5	Blood clot, DVT, bronchitis, emphysema, asthma, rhinitis, eczema, allergy diagnosed by doctor: Blood clot in the leg (DVT)	binary	phesant	360527	667	353141	7386	phenotype	TRUE	TRUE	TRUE	TRUE	TRUE
929	6152_6	Blood clot, DVT, bronchitis, emphysema, asthma, rhinitis, eczema, allergy diagnosed by doctor: Emphysema/chronic bronchitis	binary	phesant	360527	667	354389	6138	respiratory or thoracic disease	TRUE	TRUE	TRUE	TRUE	TRUE
930	6152_7	Blood clot, DVT, bronchitis, emphysema, asthma, rhinitis, eczema, allergy diagnosed by doctor: Blood clot in the lung	binary	phesant	360527	667	357543	2984	cardiovascular disease	TRUE	TRUE	TRUE	TRUE	TRUE
931	6152_8	Blood clot, DVT, bronchitis, emphysema, asthma, rhinitis, eczema, allergy diagnosed by doctor: Asthma	binary	phesant	360527	667	318894	41633	Uncategorised	TRUE	TRUE	TRUE	TRUE	TRUE
932	6152_9	Blood clot, DVT, bronchitis, emphysema, asthma, rhinitis, eczema, allergy diagnosed by doctor: Hayfever, allergic rhinitis or eczema	binary	phesant	360527	667	277120	83407	respiratory or thoracic disease	TRUE	TRUE	TRUE	TRUE	TRUE
933	6153_1	Medication for cholesterol, blood pressure, diabetes, or take exogenous hormones: Cholesterol lowering medication	binary	phesant	193148	168046	168901	24247	Uncategorised	TRUE	TRUE	TRUE	TRUE	TRUE
934	6153_100	Medication for cholesterol, blood pressure, diabetes, or take exogenous hormones: None of the above	binary	phesant	193148	168046	59810	133338	Uncategorised	TRUE	TRUE	TRUE	TRUE	TRUE
935	6153_2	Medication for cholesterol, blood pressure, diabetes, or take exogenous hormones: Blood pressure medication	binary	phesant	193148	168046	159629	33519	Uncategorised	TRUE	TRUE	TRUE	TRUE	TRUE
936	6153_3	Medication for cholesterol, blood pressure, diabetes, or take exogenous hormones: Insulin	binary	phesant	193148	168046	191672	1476	Uncategorised	TRUE	TRUE	TRUE	TRUE	TRUE
937	6153_4	Medication for cholesterol, blood pressure, diabetes, or take exogenous hormones: Hormone replacement therapy	binary	phesant	193148	168046	178763	14385	Uncategorised	TRUE	TRUE	TRUE	TRUE	TRUE
938	6153_5	Medication for cholesterol, blood pressure, diabetes, or take exogenous hormones: Oral contraceptive pill or minipill	binary	phesant	193148	168046	188106	5042	Uncategorised	TRUE	TRUE	TRUE	TRUE	TRUE
939	6154_1	Medication for pain relief, constipation, heartburn: Aspirin	binary	phesant	357084	4110	306880	50204	Uncategorised	TRUE	TRUE	TRUE	TRUE	TRUE
940	6154_100	Medication for pain relief, constipation, heartburn: None of the above	binary	phesant	357084	4110	159041	198043	Uncategorised	TRUE	TRUE	TRUE	TRUE	TRUE
941	6154_2	Medication for pain relief, constipation, heartburn: Ibuprofen (e.g. Nurofen)	binary	phesant	357084	4110	304035	53049	Uncategorised	TRUE	TRUE	TRUE	TRUE	TRUE
942	6154_3	Medication for pain relief, constipation, heartburn: Paracetamol	binary	phesant	357084	4110	279148	77936	Uncategorised	TRUE	TRUE	TRUE	TRUE	TRUE
943	6154_4	Medication for pain relief, constipation, heartburn: Ranitidine (e.g. Zantac)	binary	phesant	357084	4110	350258	6826	Uncategorised	TRUE	TRUE	TRUE	TRUE	TRUE
944	6154_5	Medication for pain relief, constipation, heartburn: Omeprazole (e.g. Zanprol)	binary	phesant	357084	4110	335620	21464	Uncategorised	TRUE	TRUE	TRUE	TRUE	TRUE
945	6154_6	Medication for pain relief, constipation, heartburn: Laxatives (e.g. Dulcolax, Senokot)	binary	phesant	357084	4110	346777	10307	Uncategorised	TRUE	TRUE	TRUE	TRUE	TRUE
946	22126	Doctor diagnosed hayfever or allergic rhinitis	binary	phesant	91787	269407	70883	20904	respiratory or thoracic disease	TRUE	TRUE	TRUE	TRUE	TRUE
947	22127	Doctor diagnosed asthma	binary	phesant	91787	269407	80070	11717	Uncategorised	TRUE	TRUE	TRUE	TRUE	TRUE
948	22128	Doctor diagnosed emphysema	binary	phesant	91787	269407	91511	276	respiratory or thoracic disease	TRUE	TRUE	TRUE	TRUE	TRUE
949	22129	Doctor diagnosed chronic bronchitis	binary	phesant	91787	269407	90739	1048	respiratory or thoracic disease	TRUE	FALSE	TRUE	TRUE	TRUE
950	22130	Doctor diagnosed COPD (chronic obstructive pulmonary disease)	binary	phesant	91787	269407	90430	1357	respiratory or thoracic disease	TRUE	TRUE	TRUE	TRUE	TRUE
951	22133	Doctor diagnosed sarcoidosis	binary	phesant	91787	269407	91392	395	Uncategorised	TRUE	TRUE	TRUE	TRUE	TRUE
952	22134	Doctor diagnosed bronchiectasis	binary	phesant	91787	269407	90968	819	phenotype	TRUE	TRUE	TRUE	TRUE	TRUE
953	22137	Doctor diagnosed tuberculosis	binary	phesant	91787	269407	91298	489	Uncategorised	TRUE	TRUE	TRUE	TRUE	TRUE
954	22140	Doctor diagnosed lung cancer (not mesothelioma)	binary	phesant	91787	269407	91676	111	cell proliferation disorder	TRUE	TRUE	TRUE	TRUE	TRUE
955	22166	Recent medication for hayfever or allergic rhinitis	binary	phesant	20904	340290	10959	9945	Uncategorised	TRUE	TRUE	TRUE	TRUE	TRUE
956	22167	Recent medication for asthma	binary	phesant	11717	349477	4480	7237	Uncategorised	TRUE	FALSE	TRUE	TRUE	TRUE
957	22169	Recent medication for chronic bronchitis	binary	phesant	1048	360146	829	219	Uncategorised	TRUE	TRUE	TRUE	TRUE	TRUE
958	22170	Recent medication for COPD (Chronic Obstructive Pulmonary Disease)	binary	phesant	1357	359837	366	991	Uncategorised	TRUE	FALSE	TRUE	TRUE	TRUE
959	22174	Recent medication for bronchiectasis	binary	phesant	819	360375	409	410	Uncategorised	TRUE	FALSE	TRUE	TRUE	TRUE
960	20122	Bipolar disorder status	binary	phesant	1064	360130	508	556	nervous system disease	TRUE	TRUE	TRUE	TRUE	TRUE
961	20126_0	Bipolar and major depression status: No Bipolar or Depression	binary	phesant	86895	274299	24070	62825	Uncategorised	TRUE	TRUE	TRUE	TRUE	TRUE
962	20126_1	Bipolar and major depression status: Bipolar I Disorder	binary	phesant	86895	274299	86339	556	nervous system disease	TRUE	TRUE	TRUE	TRUE	TRUE
963	20126_2	Bipolar and major depression status: Bipolar II Disorder	binary	phesant	86895	274299	86387	508	nervous system disease	TRUE	TRUE	TRUE	TRUE	TRUE
964	20126_3	Bipolar and major depression status: Probable Recurrent major depression (severe)	binary	phesant	86895	274299	80591	6304	Uncategorised	TRUE	TRUE	TRUE	TRUE	TRUE
965	20126_4	Bipolar and major depression status: Probable Recurrent major depression (moderate)	binary	phesant	86895	274299	75993	10902	nervous system disease	TRUE	TRUE	TRUE	TRUE	TRUE
966	20126_5	Bipolar and major depression status: Single Probable major depression episode	binary	phesant	86895	274299	81095	5800	nervous system disease	TRUE	TRUE	TRUE	TRUE	TRUE
967	20152	Reproduciblity of spirometry measurement using ERS/ATS criteria	binary	phesant	272338	88856	59808	212530	Uncategorised	TRUE	TRUE	TRUE	TRUE	TRUE
968	20160	Ever smoked	binary	phesant	359751	1443	141560	218191	biological process	TRUE	TRUE	TRUE	TRUE	TRUE
969	1920	Mood swings	binary	phesant	352604	8590	193622	158982	phenotype	TRUE	TRUE	TRUE	TRUE	TRUE
970	1930	Miserableness	binary	phesant	355182	6012	203430	151752	measurement	TRUE	TRUE	TRUE	TRUE	TRUE
971	1940	Irritability	binary	phesant	345231	15963	248369	96862	phenotype	TRUE	TRUE	TRUE	TRUE	TRUE
972	1950	Sensitivity / hurt feelings	binary	phesant	350821	10373	156066	194755	measurement	TRUE	TRUE	TRUE	TRUE	TRUE
973	1960	Fed-up feelings	binary	phesant	353764	7430	210432	143332	measurement	TRUE	TRUE	TRUE	TRUE	TRUE
974	1970	Nervous feelings	binary	phesant	351829	9365	268709	83120	measurement	TRUE	TRUE	TRUE	TRUE	TRUE
975	1980	Worrier / anxious feelings	binary	phesant	351833	9361	152370	199463	Uncategorised	TRUE	TRUE	TRUE	TRUE	TRUE
976	1990	Tense / 'highly strung'	binary	phesant	350159	11035	289646	60513	measurement	TRUE	TRUE	TRUE	TRUE	TRUE
977	2000	Worry too long after embarrassment	binary	phesant	346527	14667	181217	165310	measurement	TRUE	TRUE	TRUE	TRUE	TRUE
978	2020	Loneliness, isolation	binary	phesant	355583	5611	292075	63508	measurement	TRUE	TRUE	TRUE	TRUE	TRUE
979	2030	Guilty feelings	binary	phesant	351907	9287	251779	100128	Uncategorised	TRUE	TRUE	TRUE	TRUE	TRUE
980	2040	Risk taking	binary	phesant	348549	12645	258049	90500	biological process	TRUE	TRUE	TRUE	TRUE	TRUE
981	20401	Ever addicted to any substance or behaviour	binary	phesant	116746	244448	109723	7023	Uncategorised	TRUE	TRUE	TRUE	TRUE	TRUE
982	20404	Ever physically dependent on alcohol	binary	phesant	2647	358547	1906	741	Uncategorised	TRUE	FALSE	TRUE	TRUE	TRUE
983	20405_0	Ever had known person concerned about, or recommend reduction of, alcohol consumption: No	binary	phesant	117880	243314	10406	107474	measurement	TRUE	TRUE	TRUE	TRUE	TRUE
984	20405_1	Ever had known person concerned about, or recommend reduction of, alcohol consumption: Yes, but not in the last year	binary	phesant	117880	243314	112398	5482	biological process	TRUE	TRUE	TRUE	TRUE	TRUE
985	20405_2	Ever had known person concerned about, or recommend reduction of, alcohol consumption: Yes, during the last year	binary	phesant	117880	243314	112956	4924	biological process	TRUE	TRUE	TRUE	TRUE	TRUE
986	20406	Ever addicted to alcohol	binary	phesant	6514	354680	3736	2778	psychiatric disorder	TRUE	TRUE	TRUE	TRUE	TRUE
987	20411_0	Ever been injured or injured someone else through drinking alcohol: No	binary	phesant	118002	243192	5093	112909	measurement	TRUE	TRUE	TRUE	TRUE	TRUE
988	20411_1	Ever been injured or injured someone else through drinking alcohol: Yes, but not in the last year	binary	phesant	118002	243192	113461	4541	biological process	TRUE	TRUE	TRUE	TRUE	TRUE
989	20411_2	Ever been injured or injured someone else through drinking alcohol: Yes, during the last year	binary	phesant	118002	243192	117450	552	biological process	TRUE	TRUE	TRUE	TRUE	TRUE
990	20415	Ongoing addiction to alcohol	binary	phesant	2739	358455	1555	1184	psychiatric disorder	TRUE	FALSE	TRUE	TRUE	TRUE
991	20417	Tense, sore, or aching muscles during worst period of anxiety	binary	phesant	33301	327893	20305	12996	Uncategorised	TRUE	TRUE	TRUE	TRUE	TRUE
992	20419	Difficulty concentrating during worst period of anxiety	binary	phesant	34879	326315	8479	26400	phenotype	TRUE	TRUE	TRUE	TRUE	TRUE
993	20421	Ever felt worried, tense, or anxious for most of a month or longer	binary	phesant	110315	250879	80964	29351	phenotype	TRUE	TRUE	TRUE	TRUE	TRUE
994	20422	More irritable than usual during worst period of anxiety	binary	phesant	33425	327769	9411	24014	phenotype	TRUE	TRUE	TRUE	TRUE	TRUE
995	20423	Keyed up or on edge during worst period of anxiety	binary	phesant	34806	326388	7029	27777	phenotype	TRUE	FALSE	TRUE	TRUE	TRUE
996	20425	Ever worried more than most people would in similar situation	binary	phesant	98990	262204	73367	25623	phenotype	TRUE	TRUE	TRUE	TRUE	TRUE
997	20426	Restless during period of worst anxiety	binary	phesant	33864	327330	13536	20328	phenotype	TRUE	TRUE	TRUE	TRUE	TRUE
998	20427	Frequent trouble falling or staying asleep during worst period of anxiety	binary	phesant	35584	325610	6455	29129	phenotype	TRUE	TRUE	TRUE	TRUE	TRUE
999	20428	Professional informed about anxiety	binary	phesant	36366	324828	14128	22238	phenotype	TRUE	TRUE	TRUE	TRUE	TRUE
1000	20429	Easily tired during worst period of anxiety	binary	phesant	34121	327073	9577	24544	phenotype	TRUE	TRUE	TRUE	TRUE	TRUE
1001	20431	Ever addicted to a behaviour or miscellanous	binary	phesant	6934	354260	5309	1625	Uncategorised	TRUE	TRUE	TRUE	TRUE	TRUE
1002	20432	Ongoing behavioural or miscellanous addiction	binary	phesant	1588	359606	826	762	Uncategorised	TRUE	FALSE	TRUE	TRUE	TRUE
1003	20435	Difficulty concentrating during worst depression	binary	phesant	58750	302444	12472	46278	nervous system disease	TRUE	TRUE	TRUE	TRUE	TRUE
1004	20437	Thoughts of death during worst depression	binary	phesant	62648	298546	30018	32630	nervous system disease	TRUE	TRUE	TRUE	TRUE	TRUE
1005	20441	Ever had prolonged loss of interest in normal activities	binary	phesant	117727	243467	71397	46330	Uncategorised	TRUE	TRUE	TRUE	TRUE	TRUE
1006	20445	Depression possibly related to childbirth	binary	phesant	38007	323187	33173	4834	pregnancy or perinatal disease	TRUE	TRUE	TRUE	TRUE	TRUE
1007	20446	Ever had prolonged feelings of sadness or depression	binary	phesant	117763	243431	53389	64374	nervous system disease	TRUE	TRUE	TRUE	TRUE	TRUE
1008	20447	Depression possibly related to stressful or traumatic event	binary	phesant	66334	294860	17844	48490	nervous system disease	TRUE	TRUE	TRUE	TRUE	TRUE
1009	20448	Professional informed about depression	binary	phesant	66302	294892	23574	42728	nervous system disease	TRUE	TRUE	TRUE	TRUE	TRUE
1010	20449	Feelings of tiredness during worst episode of depression	binary	phesant	59774	301420	10822	48952	nervous system disease	TRUE	TRUE	TRUE	TRUE	TRUE
1011	20450	Feelings of worthlessness during worst period of depression	binary	phesant	62128	299066	30535	31593	nervous system disease	TRUE	TRUE	TRUE	TRUE	TRUE
1012	20456	Ever addicted to illicit or recreational drugs	binary	phesant	6944	354250	6426	518	Uncategorised	TRUE	TRUE	TRUE	TRUE	TRUE
1013	20463	Ever heard an un-real voice	binary	phesant	117503	243691	115494	2009	phenotype	TRUE	TRUE	TRUE	TRUE	TRUE
1014	20466	Ever prescribed a medication for unusual or psychotic experiences	binary	phesant	5777	355417	5135	642	phenotype	TRUE	TRUE	TRUE	TRUE	TRUE
1015	20468	Ever believed in an un-real conspiracy against self	binary	phesant	117794	243400	116862	932	phenotype	TRUE	TRUE	TRUE	TRUE	TRUE
1016	20471	Ever seen an un-real vision	binary	phesant	116787	244407	113019	3768	phenotype	TRUE	TRUE	TRUE	TRUE	TRUE
1017	20474	Ever believed in un-real communications or signs	binary	phesant	117731	243463	116909	822	phenotype	TRUE	TRUE	TRUE	TRUE	TRUE
1018	20477	Ever talked to a health professional about unusual or psychotic experiences	binary	phesant	5788	355406	4563	1225	phenotype	TRUE	TRUE	TRUE	TRUE	TRUE
1019	20480	Ever self-harmed	binary	phesant	117733	243461	112634	5099	phenotype	TRUE	TRUE	TRUE	TRUE	TRUE
1020	20481	Self-harmed in past year	binary	phesant	5080	356114	4643	437	phenotype	TRUE	TRUE	TRUE	TRUE	TRUE
1021	20483	Ever attempted suicide	binary	phesant	4933	356261	2275	2658	biological process	TRUE	TRUE	TRUE	TRUE	TRUE
1022	20486	Contemplated self-harm in past year	binary	phesant	17244	343950	13806	3438	phenotype	TRUE	TRUE	TRUE	TRUE	TRUE
1023	20493	Severity of problems due to mania or irritability	binary	phesant	26655	334539	18667	7988	phenotype	TRUE	TRUE	TRUE	TRUE	TRUE
1024	20499	Ever sought or received professional help for mental distress	binary	phesant	117677	243517	71657	46020	measurement	TRUE	TRUE	TRUE	TRUE	TRUE
1025	20500	Ever suffered mental distress preventing usual activities	binary	phesant	116527	244667	77846	38681	measurement	TRUE	TRUE	TRUE	TRUE	TRUE
1026	20501	Ever had period of mania / excitability	binary	phesant	115338	245856	110522	4816	Uncategorised	TRUE	TRUE	TRUE	TRUE	TRUE
1027	20502	Ever had period extreme irritability	binary	phesant	114422	246772	84675	29747	phenotype	TRUE	TRUE	TRUE	TRUE	TRUE
1028	20503	Ever addicted to prescription or over-the-counter medication	binary	phesant	6927	354267	5943	984	Uncategorised	TRUE	FALSE	TRUE	TRUE	TRUE
1029	20504	Ongoing addiction or dependence to over-the-counter medication	binary	phesant	977	360217	557	420	Uncategorised	TRUE	FALSE	TRUE	TRUE	TRUE
1030	20526	Been in serious accident believed to be life-threatening	binary	phesant	117922	243272	106597	11325	Uncategorised	TRUE	TRUE	TRUE	TRUE	TRUE
1031	20527	Been involved in combat or exposed to war-zone	binary	phesant	117954	243240	113944	4010	Uncategorised	TRUE	TRUE	TRUE	TRUE	TRUE
1032	20528	Diagnosed with life-threatening illness	binary	phesant	117617	243577	98326	19291	Uncategorised	TRUE	TRUE	TRUE	TRUE	TRUE
1033	20529	Victim of physically violent crime	binary	phesant	117846	243348	95920	21926	Uncategorised	TRUE	TRUE	TRUE	TRUE	TRUE
1034	20530	Witnessed sudden violent death	binary	phesant	117862	243332	101903	15959	Uncategorised	TRUE	TRUE	TRUE	TRUE	TRUE
1035	20531	Victim of sexual assault	binary	phesant	116671	244523	99441	17230	Uncategorised	TRUE	TRUE	TRUE	TRUE	TRUE
1036	20532	Did your sleep change?	binary	phesant	57086	304108	11546	45540	Uncategorised	TRUE	TRUE	TRUE	TRUE	TRUE
1037	20533	Trouble falling asleep	binary	phesant	45540	315654	11049	34491	nervous system disease	TRUE	TRUE	TRUE	TRUE	TRUE
1038	20534	Sleeping too much	binary	phesant	45540	315654	36186	9354	nervous system disease	TRUE	TRUE	TRUE	TRUE	TRUE
1039	20535	Waking too early	binary	phesant	45540	315654	11012	34528	nervous system disease	TRUE	TRUE	TRUE	TRUE	TRUE
1040	20536_0	Weight change during worst episode of depression: Stayed about the same or was on a diet	binary	phesant	56571	304623	33590	22981	Uncategorised	TRUE	TRUE	TRUE	TRUE	TRUE
1041	20536_1	Weight change during worst episode of depression: Gained weight	binary	phesant	56571	304623	46863	9708	Uncategorised	TRUE	TRUE	TRUE	TRUE	TRUE
1042	20536_2	Weight change during worst episode of depression: Lost weight	binary	phesant	56571	304623	36258	20313	Uncategorised	TRUE	TRUE	TRUE	TRUE	TRUE
1043	20536_3	Weight change during worst episode of depression: Both gained and lost some weight during the episode	binary	phesant	56571	304623	53002	3569	Uncategorised	TRUE	TRUE	TRUE	TRUE	TRUE
1044	20538	Worried most days during period of worst anxiety	binary	phesant	35226	325968	4093	31133	Uncategorised	TRUE	TRUE	TRUE	TRUE	TRUE
1045	20540	Multiple worries during worst period of anxiety	binary	phesant	35038	326156	8608	26430	Uncategorised	TRUE	TRUE	TRUE	TRUE	TRUE
1046	20541	Difficulty stopping worrying during worst period of anxiety	binary	phesant	35523	325671	2057	33466	phenotype	TRUE	TRUE	TRUE	TRUE	TRUE
1047	20542	Stronger worrying (than other people) during period of worst anxiety	binary	phesant	25107	336087	4388	20719	measurement	TRUE	TRUE	TRUE	TRUE	TRUE
1048	20543	Number of things worried about during worst period of anxiety	binary	phesant	35558	325636	19915	15643	measurement	TRUE	TRUE	TRUE	TRUE	TRUE
1049	20544_12	Mental health problems ever diagnosed by a professional: Bulimia nervosa	binary	phesant	117706	243488	117332	374	nervous system disease	TRUE	FALSE	TRUE	TRUE	TRUE
1050	20544_2	Mental health problems ever diagnosed by a professional: Schizophrenia	binary	phesant	117706	243488	117603	103	Uncategorised	TRUE	FALSE	TRUE	TRUE	TRUE
1051	20546_1	Substances taken for depression: Unprescribed medication (more than once)	binary	phesant	117763	243431	113652	4111	Uncategorised	TRUE	TRUE	TRUE	TRUE	TRUE
1052	20546_3	Substances taken for depression: Medication prescribed to you (for at least two weeks)	binary	phesant	117763	243431	89412	28351	Uncategorised	TRUE	TRUE	TRUE	TRUE	TRUE
1053	20546_4	Substances taken for depression: Drugs or alcohol (more than once)	binary	phesant	117763	243431	109136	8627	Uncategorised	TRUE	TRUE	TRUE	TRUE	TRUE
1054	20547_1	Activities undertaken to treat depression: Talking therapies, such as psychotherapy, counselling, group therapy or CBT	binary	phesant	117763	243431	91803	25960	Uncategorised	TRUE	TRUE	TRUE	TRUE	TRUE
1055	20547_3	Activities undertaken to treat depression: Other therapeutic activities such as mindfulness, yoga or art classes	binary	phesant	117763	243431	108564	9199	Uncategorised	TRUE	TRUE	TRUE	TRUE	TRUE
1056	20548_1	Manifestations of mania or irritability: I was more talkative than usual	binary	phesant	114422	246772	108957	5465	Uncategorised	TRUE	TRUE	TRUE	TRUE	TRUE
1057	20548_2	Manifestations of mania or irritability: I was more restless than usual	binary	phesant	114422	246772	101546	12876	Uncategorised	TRUE	TRUE	TRUE	TRUE	TRUE
1058	20548_3	Manifestations of mania or irritability: My thoughts were racing	binary	phesant	114422	246772	103842	10580	Uncategorised	TRUE	TRUE	TRUE	TRUE	TRUE
1059	20548_5	Manifestations of mania or irritability: I needed less sleep than usual	binary	phesant	114422	246772	110645	3777	Uncategorised	TRUE	TRUE	TRUE	TRUE	TRUE
1060	20548_6	Manifestations of mania or irritability: I was more creative or had more ideas than usual	binary	phesant	114422	246772	111332	3090	Uncategorised	TRUE	TRUE	TRUE	TRUE	TRUE
1061	20548_7	Manifestations of mania or irritability: I was easily distracted	binary	phesant	114422	246772	105260	9162	Uncategorised	TRUE	TRUE	TRUE	TRUE	TRUE
1062	20548_8	Manifestations of mania or irritability: I was more confident than usual	binary	phesant	114422	246772	111137	3285	Uncategorised	TRUE	TRUE	TRUE	TRUE	TRUE
1063	20548_9	Manifestations of mania or irritability: I was more active than usual	binary	phesant	114422	246772	108734	5688	Uncategorised	TRUE	TRUE	TRUE	TRUE	TRUE
1064	20549_1	Substances taken for anxiety: Unprescribed medication (more than once)	binary	phesant	98990	262204	96426	2564	Uncategorised	TRUE	TRUE	TRUE	TRUE	TRUE
1065	20549_3	Substances taken for anxiety: Medication prescribed to you (for at least two weeks)	binary	phesant	98990	262204	86048	12942	Uncategorised	TRUE	TRUE	TRUE	TRUE	TRUE
1066	20549_4	Substances taken for anxiety: Drugs or alcohol (more than once)	binary	phesant	98990	262204	93588	5402	Uncategorised	TRUE	TRUE	TRUE	TRUE	TRUE
1067	20550_1	Activities undertaken to treat anxiety: Talking therapies, such as psychotherapy, counselling, group therapy or CBT	binary	phesant	98990	262204	86132	12858	Uncategorised	TRUE	TRUE	TRUE	TRUE	TRUE
1068	20550_3	Activities undertaken to treat anxiety: Other therapeutic activities such as mindfulness, yoga or art classes	binary	phesant	98990	262204	93255	5735	Uncategorised	TRUE	TRUE	TRUE	TRUE	TRUE
1069	20551_1	Substance of prescription or over-the-counter medication addiction: A sedative, benzodiazepine or sleeping tablet	binary	phesant	116746	244448	116307	439	Uncategorised	TRUE	TRUE	TRUE	TRUE	TRUE
1070	20551_2	Substance of prescription or over-the-counter medication addiction: A painkiller	binary	phesant	116746	244448	116337	409	Uncategorised	TRUE	FALSE	TRUE	TRUE	TRUE
1071	20551_3	Substance of prescription or over-the-counter medication addiction: Something else	binary	phesant	116746	244448	116525	221	Uncategorised	TRUE	FALSE	TRUE	TRUE	TRUE
1072	20552_1	Behavioural and miscellaneous addictions: Something else not mentioned	binary	phesant	116746	244448	116305	441	Uncategorised	TRUE	TRUE	TRUE	TRUE	TRUE
1073	20552_2	Behavioural and miscellaneous addictions: A behaviour	binary	phesant	116746	244448	115530	1216	Uncategorised	TRUE	TRUE	TRUE	TRUE	TRUE
1074	20553_1	Methods of self-harm used: Something not listed	binary	phesant	117733	243461	117251	482	Uncategorised	TRUE	FALSE	TRUE	TRUE	TRUE
1075	20553_3	Methods of self-harm used: Stopping prescribed medication	binary	phesant	117733	243461	117466	267	Uncategorised	TRUE	TRUE	TRUE	TRUE	TRUE
1076	20553_4	Methods of self-harm used: Ingesting a medication in excess of the normal dose	binary	phesant	117733	243461	114796	2937	Uncategorised	TRUE	TRUE	TRUE	TRUE	TRUE
1077	20553_5	Methods of self-harm used: Self-injury such as self-cutting, scratching or hitting, etc.	binary	phesant	117733	243461	115195	2538	Uncategorised	TRUE	TRUE	TRUE	TRUE	TRUE
1078	20553_6	Methods of self-harm used: Ingesting alcohol or a recreational or illicit drug	binary	phesant	117733	243461	116950	783	Uncategorised	TRUE	TRUE	TRUE	TRUE	TRUE
1079	20554_1	Actions taken following self-harm: See anyone from psychiatric or mental health services, including liaison services	binary	phesant	117733	243461	116040	1693	Uncategorised	TRUE	TRUE	TRUE	TRUE	TRUE
1080	20554_3	Actions taken following self-harm: Need hospital treatment (eg A&E)	binary	phesant	117733	243461	115608	2125	Uncategorised	TRUE	TRUE	TRUE	TRUE	TRUE
1081	20554_4	Actions taken following self-harm: Use a helpline / voluntary organization	binary	phesant	117733	243461	117242	491	Uncategorised	TRUE	FALSE	TRUE	TRUE	TRUE
1082	20554_5	Actions taken following self-harm: See own GP	binary	phesant	117733	243461	116484	1249	Uncategorised	TRUE	TRUE	TRUE	TRUE	TRUE
1083	20554_6	Actions taken following self-harm: Receive help from friends / family / neighbours	binary	phesant	117733	243461	116280	1453	Uncategorised	TRUE	FALSE	TRUE	TRUE	TRUE
1084	A04	Diagnoses - main ICD10: A04 Other bacterial intestinal infections	categorical	icd10	361194	0	360432	762	infectious disease	TRUE	TRUE	TRUE	TRUE	TRUE
1085	A08	Diagnoses - main ICD10: A08 Viral and other specified intestinal infections	categorical	icd10	361194	0	360731	463	infectious disease	TRUE	TRUE	TRUE	TRUE	TRUE
1086	A09	Diagnoses - main ICD10: A09 Diarrhoea and gastro-enteritis of presumed infectious origin	categorical	icd10	361194	0	359033	2161	gastrointestinal disease|infectious disease	TRUE	TRUE	TRUE	TRUE	TRUE
1087	A41	Diagnoses - main ICD10: A41 Other septicaemia	categorical	icd10	361194	0	360098	1096	phenotype	TRUE	FALSE	TRUE	TRUE	TRUE
1088	A63	Diagnoses - main ICD10: A63 Other predominantly sexually transmitted diseases, not elsewhere classified	categorical	icd10	361194	0	361093	101		TRUE	FALSE	TRUE	TRUE	TRUE
1089	A87	Diagnoses - main ICD10: A87 Viral meningitis	categorical	icd10	361194	0	361078	116		TRUE	TRUE	TRUE	TRUE	TRUE
1090	B02	Diagnoses - main ICD10: B02 Zoster [herpes zoster]	categorical	icd10	361194	0	361033	161	measurement|infectious disease	TRUE	FALSE	TRUE	TRUE	TRUE
1091	B07	Diagnoses - main ICD10: B07 Viral warts	categorical	icd10	361194	0	360757	437	cell proliferation disorder	TRUE	FALSE	TRUE	TRUE	TRUE
1092	B18	Diagnoses - main ICD10: B18 Chronic viral hepatitis	categorical	icd10	361194	0	361060	134		TRUE	FALSE	TRUE	TRUE	TRUE
1093	B34	Diagnoses - main ICD10: B34 Viral infection of unspecified site	categorical	icd10	361194	0	360261	933	infectious disease	TRUE	FALSE	TRUE	TRUE	TRUE
1094	B37	Diagnoses - main ICD10: B37 Candidiasis	categorical	icd10	361194	0	360942	252	gastrointestinal disease|infectious disease	TRUE	FALSE	TRUE	TRUE	TRUE
1095	C01	Diagnoses - main ICD10: C01 Malignant neoplasm of base of tongue	categorical	icd10	361194	0	361092	102	cell proliferation disorder	TRUE	TRUE	TRUE	TRUE	TRUE
1096	C02	Diagnoses - main ICD10: C02 Malignant neoplasm of other and unspecified parts of tongue	categorical	icd10	361194	0	361042	152		TRUE	TRUE	TRUE	TRUE	TRUE
1097	C09	Diagnoses - main ICD10: C09 Malignant neoplasm of tonsil	categorical	icd10	361194	0	361032	162	cell proliferation disorder	TRUE	FALSE	TRUE	TRUE	TRUE
1098	C15	Diagnoses - main ICD10: C15 Malignant neoplasm of oesophagus	categorical	icd10	361194	0	360675	519	cell proliferation disorder	TRUE	TRUE	TRUE	TRUE	TRUE
1099	C16	Diagnoses - main ICD10: C16 Malignant neoplasm of stomach	categorical	icd10	361194	0	360806	388	cell proliferation disorder	TRUE	TRUE	TRUE	TRUE	TRUE
1100	C17	Diagnoses - main ICD10: C17 Malignant neoplasm of small intestine	categorical	icd10	361194	0	361080	114		TRUE	TRUE	TRUE	TRUE	TRUE
1101	C18	Diagnoses - main ICD10: C18 Malignant neoplasm of colon	categorical	icd10	361194	0	358968	2226	cell proliferation disorder	TRUE	TRUE	TRUE	TRUE	TRUE
1102	C19	Diagnoses - main ICD10: C19 Malignant neoplasm of rectosigmoid junction	categorical	icd10	361194	0	360696	498	cell proliferation disorder	TRUE	TRUE	TRUE	TRUE	TRUE
1103	C20	Diagnoses - main ICD10: C20 Malignant neoplasm of rectum	categorical	icd10	361194	0	360076	1118	cell proliferation disorder	TRUE	TRUE	TRUE	TRUE	TRUE
1104	C21	Diagnoses - main ICD10: C21 Malignant neoplasm of anus and anal canal	categorical	icd10	361194	0	361055	139		TRUE	TRUE	TRUE	TRUE	TRUE
1105	C22	Diagnoses - main ICD10: C22 Malignant neoplasm of liver and intrahepatic bile ducts	categorical	icd10	361194	0	361005	189	cell proliferation disorder	TRUE	FALSE	TRUE	TRUE	TRUE
1106	C25	Diagnoses - main ICD10: C25 Malignant neoplasm of pancreas	categorical	icd10	361194	0	360791	403	cell proliferation disorder	TRUE	TRUE	TRUE	TRUE	TRUE
1107	C32	Diagnoses - main ICD10: C32 Malignant neoplasm of larynx	categorical	icd10	361194	0	361035	159	cell proliferation disorder	TRUE	FALSE	TRUE	TRUE	TRUE
1108	C34	Diagnoses - main ICD10: C34 Malignant neoplasm of bronchus and lung	categorical	icd10	361194	0	359767	1427	cell proliferation disorder	TRUE	TRUE	TRUE	TRUE	TRUE
1109	C43	Diagnoses - main ICD10: C43 Malignant melanoma of skin	categorical	icd10	361194	0	359522	1672	cell proliferation disorder	TRUE	TRUE	TRUE	TRUE	TRUE
1110	C44	Diagnoses - main ICD10: C44 Other malignant neoplasms of skin	categorical	icd10	361194	0	352108	9086	cell proliferation disorder	TRUE	TRUE	TRUE	TRUE	TRUE
1111	C45	Diagnoses - main ICD10: C45 Mesothelioma	categorical	icd10	361194	0	361044	150	cell proliferation disorder	TRUE	TRUE	TRUE	TRUE	TRUE
1112	C48	Diagnoses - main ICD10: C48 Malignant neoplasm of retroperitoneum and peritoneum	categorical	icd10	361194	0	361072	122		TRUE	FALSE	TRUE	TRUE	TRUE
1113	C49	Diagnoses - main ICD10: C49 Malignant neoplasm of other connective and soft tissue	categorical	icd10	361194	0	360972	222	cell proliferation disorder	TRUE	TRUE	TRUE	TRUE	TRUE
1114	C50	Diagnoses - main ICD10: C50 Malignant neoplasm of breast	categorical	icd10	361194	0	352890	8304	cell proliferation disorder	TRUE	TRUE	TRUE	TRUE	TRUE
1115	C53	Diagnoses - main ICD10: C53 Malignant neoplasm of cervix uteri	categorical	icd10	361194	0	361002	192	cell proliferation disorder	TRUE	TRUE	TRUE	TRUE	TRUE
1116	C54	Diagnoses - main ICD10: C54 Malignant neoplasm of corpus uteri	categorical	icd10	361194	0	360206	988	cell proliferation disorder	TRUE	TRUE	TRUE	TRUE	TRUE
1117	C56	Diagnoses - main ICD10: C56 Malignant neoplasm of ovary	categorical	icd10	361194	0	360501	693	cell proliferation disorder	TRUE	TRUE	TRUE	TRUE	TRUE
1118	C61	Diagnoses - main ICD10: C61 Malignant neoplasm of prostate	categorical	icd10	361194	0	356852	4342	cell proliferation disorder	TRUE	TRUE	TRUE	TRUE	TRUE
1119	C62	Diagnoses - main ICD10: C62 Malignant neoplasm of testis	categorical	icd10	361194	0	360973	221	cell proliferation disorder	TRUE	TRUE	TRUE	TRUE	TRUE
1120	C64	Diagnoses - main ICD10: C64 Malignant neoplasm of kidney, except renal pelvis	categorical	icd10	361194	0	360493	701	cell proliferation disorder	TRUE	TRUE	TRUE	TRUE	TRUE
1121	C67	Diagnoses - main ICD10: C67 Malignant neoplasm of bladder	categorical	icd10	361194	0	359640	1554	cell proliferation disorder	TRUE	TRUE	TRUE	TRUE	TRUE
1122	C69	Diagnoses - main ICD10: C69 Malignant neoplasm of eye and adnexa	categorical	icd10	361194	0	361057	137		TRUE	TRUE	TRUE	TRUE	TRUE
1123	C71	Diagnoses - main ICD10: C71 Malignant neoplasm of brain	categorical	icd10	361194	0	360826	368	cell proliferation disorder	TRUE	TRUE	TRUE	TRUE	TRUE
1124	C73	Diagnoses - main ICD10: C73 Malignant neoplasm of thyroid gland	categorical	icd10	361194	0	360916	278	cell proliferation disorder	TRUE	FALSE	TRUE	TRUE	TRUE
1125	C77	Diagnoses - main ICD10: C77 Secondary and unspecified malignant neoplasm of lymph nodes	categorical	icd10	361194	0	360536	658	cell proliferation disorder	TRUE	TRUE	TRUE	TRUE	TRUE
1126	C78	Diagnoses - main ICD10: C78 Secondary malignant neoplasm of respiratory and digestive organs	categorical	icd10	361194	0	359816	1378	cell proliferation disorder	TRUE	FALSE	TRUE	TRUE	TRUE
1127	C79	Diagnoses - main ICD10: C79 Secondary malignant neoplasm of other sites	categorical	icd10	361194	0	360095	1099	cell proliferation disorder	TRUE	FALSE	TRUE	TRUE	TRUE
1128	C80	Diagnoses - main ICD10: C80 Malignant neoplasm without specification of site	categorical	icd10	361194	0	360796	398	cell proliferation disorder	TRUE	TRUE	TRUE	TRUE	TRUE
1129	C81	Diagnoses - main ICD10: C81 Hodgkin's disease	categorical	icd10	361194	0	361044	150	cell proliferation disorder	TRUE	FALSE	TRUE	TRUE	TRUE
1130	C82	Diagnoses - main ICD10: C82 Follicular [nodular] non-Hodgkin's lymphoma	categorical	icd10	361194	0	360874	320	cell proliferation disorder	TRUE	TRUE	TRUE	TRUE	TRUE
1131	C83	Diagnoses - main ICD10: C83 Diffuse non-Hodgkin's lymphoma	categorical	icd10	361194	0	360607	587	cell proliferation disorder	TRUE	TRUE	TRUE	TRUE	TRUE
1132	C85	Diagnoses - main ICD10: C85 Other and unspecified types of non-Hodgkin's lymphoma	categorical	icd10	361194	0	360432	762	cell proliferation disorder	TRUE	FALSE	TRUE	TRUE	TRUE
1133	C90	Diagnoses - main ICD10: C90 Multiple myeloma and malignant plasma cell neoplasms	categorical	icd10	361194	0	360793	401	cell proliferation disorder	TRUE	TRUE	TRUE	TRUE	TRUE
1134	C91	Diagnoses - main ICD10: C91 Lymphoid leukaemia	categorical	icd10	361194	0	360845	349	cell proliferation disorder	TRUE	TRUE	TRUE	TRUE	TRUE
1135	C92	Diagnoses - main ICD10: C92 Myeloid leukaemia	categorical	icd10	361194	0	360866	328	cell proliferation disorder	TRUE	FALSE	TRUE	TRUE	TRUE
1136	D03	Diagnoses - main ICD10: D03 Melanoma in situ	categorical	icd10	361194	0	360617	577	cell proliferation disorder	TRUE	FALSE	TRUE	TRUE	TRUE
1137	D04	Diagnoses - main ICD10: D04 Carcinoma in situ of skin	categorical	icd10	361194	0	360792	402	cell proliferation disorder	TRUE	FALSE	TRUE	TRUE	TRUE
1138	D05	Diagnoses - main ICD10: D05 Carcinoma in situ of breast	categorical	icd10	361194	0	359740	1454	cell proliferation disorder	TRUE	FALSE	TRUE	TRUE	TRUE
1139	D06	Diagnoses - main ICD10: D06 Carcinoma in situ of cervix uteri	categorical	icd10	361194	0	360744	450	cell proliferation disorder	TRUE	FALSE	TRUE	TRUE	TRUE
1140	D07	Diagnoses - main ICD10: D07 Carcinoma in situ of other and unspecified genital organs	categorical	icd10	361194	0	360858	336	cell proliferation disorder	TRUE	FALSE	TRUE	TRUE	TRUE
1141	D09	Diagnoses - main ICD10: D09 Carcinoma in situ of other and unspecified sites	categorical	icd10	361194	0	361053	141	cell proliferation disorder	TRUE	TRUE	TRUE	TRUE	TRUE
1142	D10	Diagnoses - main ICD10: D10 Benign neoplasm of mouth and pharynx	categorical	icd10	361194	0	360823	371	cell proliferation disorder	TRUE	FALSE	TRUE	TRUE	TRUE
1143	D11	Diagnoses - main ICD10: D11 Benign neoplasm of major salivary glands	categorical	icd10	361194	0	360818	376	cell proliferation disorder	TRUE	FALSE	TRUE	TRUE	TRUE
1144	D12	Diagnoses - main ICD10: D12 Benign neoplasm of colon, rectum, anus and anal canal	categorical	icd10	361194	0	352317	8877	cell proliferation disorder	TRUE	TRUE	TRUE	TRUE	TRUE
1145	D13	Diagnoses - main ICD10: D13 Benign neoplasm of other and ill-defined parts of digestive system	categorical	icd10	361194	0	360572	622	cell proliferation disorder	TRUE	FALSE	TRUE	TRUE	TRUE
1146	D14	Diagnoses - main ICD10: D14 Benign neoplasm of middle ear and respiratory system	categorical	icd10	361194	0	360991	203		TRUE	FALSE	TRUE	TRUE	TRUE
1147	D16	Diagnoses - main ICD10: D16 Benign neoplasm of bone and articular cartilage	categorical	icd10	361194	0	360983	211		TRUE	TRUE	TRUE	TRUE	TRUE
1148	D17	Diagnoses - main ICD10: D17 Benign lipomatous neoplasm	categorical	icd10	361194	0	356880	4314	cell proliferation disorder	TRUE	TRUE	TRUE	TRUE	TRUE
1149	D18	Diagnoses - main ICD10: D18 Haemangioma and lymphangioma, any site	categorical	icd10	361194	0	360267	927	cell proliferation disorder	TRUE	TRUE	TRUE	TRUE	TRUE
1150	D21	Diagnoses - main ICD10: D21 Other benign neoplasms of connective and other soft tissue	categorical	icd10	361194	0	360815	379	cell proliferation disorder	TRUE	TRUE	TRUE	TRUE	TRUE
1151	D22	Diagnoses - main ICD10: D22 Melanocytic naevi	categorical	icd10	361194	0	357693	3501	cell proliferation disorder	TRUE	TRUE	TRUE	TRUE	TRUE
1152	D23	Diagnoses - main ICD10: D23 Other benign neoplasms of skin	categorical	icd10	361194	0	358109	3085	cell proliferation disorder	TRUE	TRUE	TRUE	TRUE	TRUE
1153	D24	Diagnoses - main ICD10: D24 Benign neoplasm of breast	categorical	icd10	361194	0	360105	1089	cell proliferation disorder	TRUE	FALSE	TRUE	TRUE	TRUE
1154	D25	Diagnoses - main ICD10: D25 Leiomyoma of uterus	categorical	icd10	361194	0	355687	5507	cell proliferation disorder|phenotype	TRUE	TRUE	TRUE	TRUE	TRUE
1155	D26	Diagnoses - main ICD10: D26 Other benign neoplasms of uterus	categorical	icd10	361194	0	361030	164		TRUE	FALSE	TRUE	TRUE	TRUE
1156	D27	Diagnoses - main ICD10: D27 Benign neoplasm of ovary	categorical	icd10	361194	0	360248	946	cell proliferation disorder	TRUE	TRUE	TRUE	TRUE	TRUE
1157	D28	Diagnoses - main ICD10: D28 Benign neoplasm of other and unspecified female genital organs	categorical	icd10	361194	0	361062	132		TRUE	FALSE	TRUE	TRUE	TRUE
1158	D30	Diagnoses - main ICD10: D30 Benign neoplasm of urinary organs	categorical	icd10	361194	0	361079	115		TRUE	FALSE	TRUE	TRUE	TRUE
1159	D32	Diagnoses - main ICD10: D32 Benign neoplasm of meninges	categorical	icd10	361194	0	360867	327	cell proliferation disorder	TRUE	FALSE	TRUE	TRUE	TRUE
1160	D33	Diagnoses - main ICD10: D33 Benign neoplasm of brain and other parts of central nervous system	categorical	icd10	361194	0	360941	253	cell proliferation disorder	TRUE	FALSE	TRUE	TRUE	TRUE
1161	D34	Diagnoses - main ICD10: D34 Benign neoplasm of thyroid gland	categorical	icd10	361194	0	360998	196		TRUE	FALSE	TRUE	TRUE	TRUE
1162	D35	Diagnoses - main ICD10: D35 Benign neoplasm of other and unspecified endocrine glands	categorical	icd10	361194	0	360624	570	cell proliferation disorder	TRUE	FALSE	TRUE	TRUE	TRUE
1163	D36	Diagnoses - main ICD10: D36 Benign neoplasm of other and unspecified sites	categorical	icd10	361194	0	360690	504	cell proliferation disorder	TRUE	TRUE	TRUE	TRUE	TRUE
1164	D37	Diagnoses - main ICD10: D37 Neoplasm of uncertain or unknown behaviour of oral cavity and digestive organs	categorical	icd10	361194	0	360458	736	cell proliferation disorder	TRUE	FALSE	TRUE	TRUE	TRUE
1165	D38	Diagnoses - main ICD10: D38 Neoplasm of uncertain or unknown behaviour of middle ear and respiratory and intrathoracic organs	categorical	icd10	361194	0	361087	107		TRUE	FALSE	TRUE	TRUE	TRUE
1166	D39	Diagnoses - main ICD10: D39 Neoplasm of uncertain or unknown behaviour of female genital organs	categorical	icd10	361194	0	361069	125		TRUE	FALSE	TRUE	TRUE	TRUE
1167	D41	Diagnoses - main ICD10: D41 Neoplasm of uncertain or unknown behaviour of urinary organs	categorical	icd10	361194	0	360670	524	cell proliferation disorder	TRUE	FALSE	TRUE	TRUE	TRUE
1168	D43	Diagnoses - main ICD10: D43 Neoplasm of uncertain or unknown behaviour of brain and central nervous system	categorical	icd10	361194	0	361079	115		TRUE	FALSE	TRUE	TRUE	TRUE
1169	D44	Diagnoses - main ICD10: D44 Neoplasm of uncertain or unknown behaviour of endocrine glands	categorical	icd10	361194	0	361081	113		TRUE	FALSE	TRUE	TRUE	TRUE
1170	D45	Diagnoses - main ICD10: D45 Polycythaemia vera	categorical	icd10	361194	0	360945	249	cell proliferation disorder	TRUE	TRUE	TRUE	TRUE	TRUE
1171	D46	Diagnoses - main ICD10: D46 Myelodysplastic syndromes	categorical	icd10	361194	0	361039	155	cell proliferation disorder	TRUE	TRUE	TRUE	TRUE	TRUE
1172	D47	Diagnoses - main ICD10: D47 Other neoplasms of uncertain or unknown behaviour of lymphoid, haematopoietic and related tissue	categorical	icd10	361194	0	360937	257	cell proliferation disorder|hematologic disease	TRUE	TRUE	TRUE	TRUE	TRUE
1173	D48	Diagnoses - main ICD10: D48 Neoplasm of uncertain or unknown behaviour of other and unspecified sites	categorical	icd10	361194	0	360650	544	cell proliferation disorder	TRUE	TRUE	TRUE	TRUE	TRUE
1174	D50	Diagnoses - main ICD10: D50 Iron deficiency anaemia	categorical	icd10	361194	0	357972	3222	phenotype	TRUE	TRUE	TRUE	TRUE	TRUE
1175	D61	Diagnoses - main ICD10: D61 Other aplastic anaemias	categorical	icd10	361194	0	361067	127	phenotype|musculoskeletal or connective tissue disease	TRUE	FALSE	TRUE	TRUE	TRUE
1176	D63	Diagnoses - main ICD10: D63 Anaemia in chronic diseases classified elsewhere	categorical	icd10	361194	0	361080	114	phenotype	TRUE	TRUE	TRUE	TRUE	TRUE
1177	D64	Diagnoses - main ICD10: D64 Other anaemias	categorical	icd10	361194	0	357492	3702	phenotype	TRUE	TRUE	TRUE	TRUE	TRUE
1178	D69	Diagnoses - main ICD10: D69 Purpura and other haemorrhagic conditions	categorical	icd10	361194	0	360784	410	phenotype|hematologic disease	TRUE	TRUE	TRUE	TRUE	TRUE
1179	D70	Diagnoses - main ICD10: D70 Agranulocytosis	categorical	icd10	361194	0	360212	982	immune system disease	TRUE	TRUE	TRUE	TRUE	TRUE
1180	D75	Diagnoses - main ICD10: D75 Other diseases of blood and blood-forming organs	categorical	icd10	361194	0	360898	296	hematologic disease	TRUE	FALSE	TRUE	TRUE	TRUE
1181	D86	Diagnoses - main ICD10: D86 Sarcoidosis	categorical	icd10	361194	0	361024	170	Uncategorised	TRUE	TRUE	TRUE	TRUE	TRUE
1182	D89	Diagnoses - main ICD10: D89 Other disorders involving the immune mechanism, not elsewhere classified	categorical	icd10	361194	0	361043	151		TRUE	FALSE	TRUE	TRUE	TRUE
1183	E03	Diagnoses - main ICD10: E03 Other hypothyroidism	categorical	icd10	361194	0	361076	118	endocrine system disease	TRUE	TRUE	TRUE	TRUE	TRUE
1184	E04	Diagnoses - main ICD10: E04 Other non-toxic goitre	categorical	icd10	361194	0	360142	1052	endocrine system disease	TRUE	TRUE	TRUE	TRUE	TRUE
1185	E05	Diagnoses - main ICD10: E05 Thyrotoxicosis [hyperthyroidism]	categorical	icd10	361194	0	360802	392	endocrine system disease	TRUE	FALSE	TRUE	TRUE	TRUE
1186	E10	Diagnoses - main ICD10: E10 Insulin-dependent diabetes mellitus	categorical	icd10	361194	0	360724	470	pancreas disease	TRUE	TRUE	TRUE	TRUE	TRUE
1187	E11	Diagnoses - main ICD10: E11 Non-insulin-dependent diabetes mellitus	categorical	icd10	361194	0	360489	705	pancreas disease	TRUE	TRUE	TRUE	TRUE	TRUE
1188	E14	Diagnoses - main ICD10: E14 Unspecified diabetes mellitus	categorical	icd10	361194	0	360970	224	pancreas disease	TRUE	TRUE	TRUE	TRUE	TRUE
1189	E16	Diagnoses - main ICD10: E16 Other disorders of pancreatic internal secretion	categorical	icd10	361194	0	360899	295	phenotype|pancreas disease	TRUE	TRUE	TRUE	TRUE	TRUE
1190	E21	Diagnoses - main ICD10: E21 Hyperparathyroidism and other disorders of parathyroid gland	categorical	icd10	361194	0	360886	308	endocrine system disease	TRUE	FALSE	TRUE	TRUE	TRUE
1191	E22	Diagnoses - main ICD10: E22 Hyperfunction of pituitary gland	categorical	icd10	361194	0	361081	113		TRUE	FALSE	TRUE	TRUE	TRUE
1192	E23	Diagnoses - main ICD10: E23 Hypofunction and other disorders of pituitary gland	categorical	icd10	361194	0	361021	173	endocrine system disease	TRUE	FALSE	TRUE	TRUE	TRUE
1193	E27	Diagnoses - main ICD10: E27 Other disorders of adrenal gland	categorical	icd10	361194	0	361001	193	endocrine system disease	TRUE	FALSE	TRUE	TRUE	TRUE
1194	E66	Diagnoses - main ICD10: E66 Obesity	categorical	icd10	361194	0	360841	353	Uncategorised	TRUE	TRUE	TRUE	TRUE	TRUE
1195	E83	Diagnoses - main ICD10: E83 Disorders of mineral metabolism	categorical	icd10	361194	0	360436	758	Uncategorised	TRUE	TRUE	TRUE	TRUE	TRUE
1196	E86	Diagnoses - main ICD10: E86 Volume depletion	categorical	icd10	361194	0	361004	190	phenotype	TRUE	FALSE	TRUE	TRUE	TRUE
1197	E87	Diagnoses - main ICD10: E87 Other disorders of fluid, electrolyte and acid-base balance	categorical	icd10	361194	0	360630	564	phenotype|hematologic disease	TRUE	TRUE	TRUE	TRUE	TRUE
1198	F05	Diagnoses - main ICD10: F05 Delirium, not induced by alcohol and other psychoactive substances	categorical	icd10	361194	0	361088	106	nervous system disease	TRUE	FALSE	TRUE	TRUE	TRUE
1199	F10	Diagnoses - main ICD10: F10 Mental and behavioural disorders due to use of alcohol	categorical	icd10	361194	0	360408	786	nervous system disease|psychiatric disorder|measurement	TRUE	TRUE	TRUE	TRUE	TRUE
1200	F20	Diagnoses - main ICD10: F20 Schizophrenia	categorical	icd10	361194	0	360996	198	nervous system disease	TRUE	TRUE	TRUE	TRUE	TRUE
1201	F31	Diagnoses - main ICD10: F31 Bipolar affective disorder	categorical	icd10	361194	0	360823	371	nervous system disease	TRUE	TRUE	TRUE	TRUE	TRUE
1202	F32	Diagnoses - main ICD10: F32 Depressive episode	categorical	icd10	361194	0	360418	776	nervous system disease	TRUE	TRUE	TRUE	TRUE	TRUE
1203	F33	Diagnoses - main ICD10: F33 Recurrent depressive disorder	categorical	icd10	361194	0	360901	293	nervous system disease	TRUE	TRUE	TRUE	TRUE	TRUE
1204	F41	Diagnoses - main ICD10: F41 Other anxiety disorders	categorical	icd10	361194	0	360778	416	nervous system disease	TRUE	FALSE	TRUE	TRUE	TRUE
1205	F43	Diagnoses - main ICD10: F43 Reaction to severe stress, and adjustment disorders	categorical	icd10	361194	0	360967	227	nervous system disease|measurement	TRUE	FALSE	TRUE	TRUE	TRUE
1206	F45	Diagnoses - main ICD10: F45 Somatoform disorders	categorical	icd10	361194	0	360953	241	nervous system disease	TRUE	TRUE	TRUE	TRUE	TRUE
1207	F52	Diagnoses - main ICD10: F52 Sexual dysfunction, not caused by organic disorder or disease	categorical	icd10	361194	0	361073	121	reproductive system or breast disease	TRUE	FALSE	TRUE	TRUE	TRUE
1208	F99	Diagnoses - main ICD10: F99 Mental disorder, not otherwise specified	categorical	icd10	361194	0	361076	118		TRUE	FALSE	TRUE	TRUE	TRUE
1209	G12	Diagnoses - main ICD10: G12 Spinal muscular atrophy and related syndromes	categorical	icd10	361194	0	361074	120		TRUE	FALSE	TRUE	TRUE	TRUE
1210	G20	Diagnoses - main ICD10: G20 Parkinson's disease	categorical	icd10	361194	0	360988	206	nervous system disease	TRUE	TRUE	TRUE	TRUE	TRUE
1211	G24	Diagnoses - main ICD10: G24 Dystonia	categorical	icd10	361194	0	361087	107		TRUE	FALSE	TRUE	TRUE	TRUE
1212	G35	Diagnoses - main ICD10: G35 Multiple sclerosis	categorical	icd10	361194	0	360628	566	immune system disease	TRUE	TRUE	TRUE	TRUE	TRUE
1213	G37	Diagnoses - main ICD10: G37 Other demyelinating diseases of central nervous system	categorical	icd10	361194	0	360994	200		TRUE	TRUE	TRUE	TRUE	TRUE
1214	G40	Diagnoses - main ICD10: G40 Epilepsy	categorical	icd10	361194	0	360399	795	nervous system disease	TRUE	FALSE	TRUE	TRUE	TRUE
1215	G43	Diagnoses - main ICD10: G43 Migraine	categorical	icd10	361194	0	360122	1072	cardiovascular disease	TRUE	TRUE	TRUE	TRUE	TRUE
1216	G44	Diagnoses - main ICD10: G44 Other headache syndromes	categorical	icd10	361194	0	360887	307	nervous system disease	TRUE	TRUE	TRUE	TRUE	TRUE
1217	G45	Diagnoses - main ICD10: G45 Transient cerebral ischaemic attacks and related syndromes	categorical	icd10	361194	0	359450	1744	cardiovascular disease	TRUE	FALSE	TRUE	TRUE	TRUE
1218	G47	Diagnoses - main ICD10: G47 Sleep disorders	categorical	icd10	361194	0	358471	2723	respiratory or thoracic disease|nervous system disease	TRUE	TRUE	TRUE	TRUE	TRUE
1219	G50	Diagnoses - main ICD10: G50 Disorders of trigeminal nerve	categorical	icd10	361194	0	360982	212	nervous system disease	TRUE	FALSE	TRUE	TRUE	TRUE
1220	G51	Diagnoses - main ICD10: G51 Facial nerve disorders	categorical	icd10	361194	0	360819	375	nervous system disease	TRUE	TRUE	TRUE	TRUE	TRUE
1221	G54	Diagnoses - main ICD10: G54 Nerve root and plexus disorders	categorical	icd10	361194	0	361051	143	nervous system disease	TRUE	FALSE	TRUE	TRUE	TRUE
1222	G56	Diagnoses - main ICD10: G56 Mononeuropathies of upper limb	categorical	icd10	361194	0	353064	8130	nervous system disease	TRUE	TRUE	TRUE	TRUE	TRUE
1223	G57	Diagnoses - main ICD10: G57 Mononeuropathies of lower limb	categorical	icd10	361194	0	360083	1111	nervous system disease	TRUE	TRUE	TRUE	TRUE	TRUE
1224	G58	Diagnoses - main ICD10: G58 Other mononeuropathies	categorical	icd10	361194	0	361062	132		TRUE	TRUE	TRUE	TRUE	TRUE
1225	G61	Diagnoses - main ICD10: G61 Inflammatory polyneuropathy	categorical	icd10	361194	0	360988	206		TRUE	FALSE	TRUE	TRUE	TRUE
1226	G62	Diagnoses - main ICD10: G62 Other polyneuropathies	categorical	icd10	361194	0	360902	292	nervous system disease	TRUE	TRUE	TRUE	TRUE	TRUE
1227	G81	Diagnoses - main ICD10: G81 Hemiplegia	categorical	icd10	361194	0	360903	291	nervous system disease	TRUE	FALSE	TRUE	TRUE	TRUE
1228	G93	Diagnoses - main ICD10: G93 Other disorders of brain	categorical	icd10	361194	0	360901	293	musculoskeletal or connective tissue disease|nervous system disease	TRUE	FALSE	TRUE	TRUE	TRUE
1229	G95	Diagnoses - main ICD10: G95 Other diseases of spinal cord	categorical	icd10	361194	0	360972	222	nervous system disease	TRUE	TRUE	TRUE	TRUE	TRUE
1230	H00	Diagnoses - main ICD10: H00 Hordeolum and chalazion	categorical	icd10	361194	0	359727	1467	infectious disease	TRUE	TRUE	TRUE	TRUE	TRUE
1231	H01	Diagnoses - main ICD10: H01 Other inflammation of eyelid	categorical	icd10	361194	0	361042	152	disease of visual system	TRUE	FALSE	TRUE	TRUE	TRUE
1232	H02	Diagnoses - main ICD10: H02 Other disorders of eyelid	categorical	icd10	361194	0	356900	4294	disease of visual system|Uncategorised	TRUE	TRUE	TRUE	TRUE	TRUE
1233	H04	Diagnoses - main ICD10: H04 Disorders of lachrymal system	categorical	icd10	361194	0	359718	1476	disease of visual system|phenotype	TRUE	TRUE	TRUE	TRUE	TRUE
1234	H05	Diagnoses - main ICD10: H05 Disorders of orbit	categorical	icd10	361194	0	361052	142		TRUE	FALSE	TRUE	TRUE	TRUE
1235	H11	Diagnoses - main ICD10: H11 Other disorders of conjunctiva	categorical	icd10	361194	0	360766	428	disease of visual system	TRUE	TRUE	TRUE	TRUE	TRUE
1236	H16	Diagnoses - main ICD10: H16 Keratitis	categorical	icd10	361194	0	361040	154	disease of visual system	TRUE	FALSE	TRUE	TRUE	TRUE
1237	H18	Diagnoses - main ICD10: H18 Other disorders of cornea	categorical	icd10	361194	0	360899	295	disease of visual system	TRUE	TRUE	TRUE	TRUE	TRUE
1238	H25	Diagnoses - main ICD10: H25 Senile cataract	categorical	icd10	361194	0	354862	6332	phenotype	TRUE	TRUE	TRUE	TRUE	TRUE
1239	H26	Diagnoses - main ICD10: H26 Other cataract	categorical	icd10	361194	0	349888	11306	disease of visual system	TRUE	TRUE	TRUE	TRUE	TRUE
1240	H27	Diagnoses - main ICD10: H27 Other disorders of lens	categorical	icd10	361194	0	361066	128		TRUE	FALSE	TRUE	TRUE	TRUE
1241	H33	Diagnoses - main ICD10: H33 Retinal detachments and breaks	categorical	icd10	361194	0	358523	2671	disease of visual system	TRUE	TRUE	TRUE	TRUE	TRUE
1242	H34	Diagnoses - main ICD10: H34 Retinal vascular occlusions	categorical	icd10	361194	0	360891	303	disease of visual system	TRUE	TRUE	TRUE	TRUE	TRUE
1243	H35	Diagnoses - main ICD10: H35 Other retinal disorders	categorical	icd10	361194	0	359643	1551	disease of visual system	TRUE	FALSE	TRUE	TRUE	TRUE
1244	H40	Diagnoses - main ICD10: H40 Glaucoma	categorical	icd10	361194	0	359479	1715	disease of visual system	TRUE	TRUE	TRUE	TRUE	TRUE
1245	H43	Diagnoses - main ICD10: H43 Disorders of vitreous body	categorical	icd10	361194	0	360746	448	disease of visual system	TRUE	TRUE	TRUE	TRUE	TRUE
1246	H49	Diagnoses - main ICD10: H49 Paralytic strabismus	categorical	icd10	361194	0	361059	135		TRUE	FALSE	TRUE	TRUE	TRUE
1247	H50	Diagnoses - main ICD10: H50 Other strabismus	categorical	icd10	361194	0	360553	641	phenotype	TRUE	TRUE	TRUE	TRUE	TRUE
1248	H52	Diagnoses - main ICD10: H52 Disorders of refraction and accommodation	categorical	icd10	361194	0	361008	186	phenotype	TRUE	TRUE	TRUE	TRUE	TRUE
1249	H53	Diagnoses - main ICD10: H53 Visual disturbances	categorical	icd10	361194	0	360634	560	disease of visual system|phenotype	TRUE	TRUE	TRUE	TRUE	TRUE
1250	H57	Diagnoses - main ICD10: H57 Other disorders of eye and adnexa	categorical	icd10	361194	0	361004	190	disease of visual system	TRUE	FALSE	TRUE	TRUE	TRUE
1251	H59	Diagnoses - main ICD10: H59 Postprocedural disorders of eye and adnexa, not elsewhere classified	categorical	icd10	361194	0	361067	127		TRUE	TRUE	TRUE	TRUE	TRUE
1252	H60	Diagnoses - main ICD10: H60 Otitis externa	categorical	icd10	361194	0	360892	302	infectious disease	TRUE	FALSE	TRUE	TRUE	TRUE
1253	H61	Diagnoses - main ICD10: H61 Other disorders of external ear	categorical	icd10	361194	0	360587	607	disease of ear	TRUE	FALSE	TRUE	TRUE	TRUE
1254	H65	Diagnoses - main ICD10: H65 Nonsuppurative otitis media	categorical	icd10	361194	0	360413	781	disease of ear	TRUE	TRUE	TRUE	TRUE	TRUE
1255	H66	Diagnoses - main ICD10: H66 Suppurative and unspecified otitis media	categorical	icd10	361194	0	360747	447	disease of ear	TRUE	TRUE	TRUE	TRUE	TRUE
1256	H69	Diagnoses - main ICD10: H69 Other disorders of Eustachian tube	categorical	icd10	361194	0	361075	119	disease of ear	TRUE	TRUE	TRUE	TRUE	TRUE
1257	H71	Diagnoses - main ICD10: H71 Cholesteatoma of middle ear	categorical	icd10	361194	0	360864	330	integumentary system disease	TRUE	TRUE	TRUE	TRUE	TRUE
1258	H72	Diagnoses - main ICD10: H72 Perforation of tympanic membrane	categorical	icd10	361194	0	360552	642	phenotype	TRUE	TRUE	TRUE	TRUE	TRUE
1259	H73	Diagnoses - main ICD10: H73 Other disorders of tympanic membrane	categorical	icd10	361194	0	361032	162	disease of ear	TRUE	FALSE	TRUE	TRUE	TRUE
1260	H74	Diagnoses - main ICD10: H74 Other disorders of middle ear and mastoid	categorical	icd10	361194	0	360961	233	nervous system disease	TRUE	FALSE	TRUE	TRUE	TRUE
1261	H80	Diagnoses - main ICD10: H80 Otosclerosis	categorical	icd10	361194	0	360973	221		TRUE	TRUE	TRUE	TRUE	TRUE
1262	H81	Diagnoses - main ICD10: H81 Disorders of vestibular function	categorical	icd10	361194	0	360853	341	disease of ear	TRUE	FALSE	TRUE	TRUE	TRUE
1263	H83	Diagnoses - main ICD10: H83 Other diseases of inner ear	categorical	icd10	361194	0	360676	518	disease of ear	TRUE	FALSE	TRUE	TRUE	TRUE
1264	H90	Diagnoses - main ICD10: H90 Conductive and sensorineural hearing loss	categorical	icd10	361194	0	360912	282	nervous system disease	TRUE	FALSE	TRUE	TRUE	TRUE
1265	H91	Diagnoses - main ICD10: H91 Other hearing loss	categorical	icd10	361194	0	360804	390	nervous system disease	TRUE	TRUE	TRUE	TRUE	TRUE
1266	H92	Diagnoses - main ICD10: H92 Otalgia and effusion of ear	categorical	icd10	361194	0	360943	251	disease of ear	TRUE	FALSE	TRUE	TRUE	TRUE
1267	H93	Diagnoses - main ICD10: H93 Other disorders of ear, not elsewhere classified	categorical	icd10	361194	0	361069	125	phenotype|nervous system disease	TRUE	FALSE	TRUE	TRUE	TRUE
1268	I08	Diagnoses - main ICD10: I08 Multiple valve diseases	categorical	icd10	361194	0	360944	250	musculoskeletal or connective tissue disease|cardiovascular disease	TRUE	TRUE	TRUE	TRUE	TRUE
1269	I10	Diagnoses - main ICD10: I10 Essential (primary) hypertension	categorical	icd10	361194	0	360407	787	cardiovascular disease	TRUE	TRUE	TRUE	TRUE	TRUE
1270	I12	Diagnoses - main ICD10: I12 Hypertensive renal disease	categorical	icd10	361194	0	361018	176	urinary system disease	TRUE	TRUE	TRUE	TRUE	TRUE
1271	I20	Diagnoses - main ICD10: I20 Angina pectoris	categorical	icd10	361194	0	354948	6246	phenotype	TRUE	TRUE	TRUE	TRUE	TRUE
1272	I21	Diagnoses - main ICD10: I21 Acute myocardial infarction	categorical	icd10	361194	0	355246	5948	cardiovascular disease	TRUE	TRUE	TRUE	TRUE	TRUE
1273	I22	Diagnoses - main ICD10: I22 Subsequent myocardial infarction	categorical	icd10	361194	0	360730	464	cardiovascular disease	TRUE	TRUE	TRUE	TRUE	TRUE
1274	I24	Diagnoses - main ICD10: I24 Other acute ischaemic heart diseases	categorical	icd10	361194	0	360707	487	cardiovascular disease	TRUE	TRUE	TRUE	TRUE	TRUE
1275	I25	Diagnoses - main ICD10: I25 Chronic ischaemic heart disease	categorical	icd10	361194	0	348425	12769	cardiovascular disease	TRUE	TRUE	TRUE	TRUE	TRUE
1276	I26	Diagnoses - main ICD10: I26 Pulmonary embolism	categorical	icd10	361194	0	359076	2118	cardiovascular disease	TRUE	TRUE	TRUE	TRUE	TRUE
1277	I27	Diagnoses - main ICD10: I27 Other pulmonary heart diseases	categorical	icd10	361194	0	361077	117	cardiovascular disease	TRUE	TRUE	TRUE	TRUE	TRUE
1278	I30	Diagnoses - main ICD10: I30 Acute pericarditis	categorical	icd10	361194	0	361058	136		TRUE	TRUE	TRUE	TRUE	TRUE
1279	I31	Diagnoses - main ICD10: I31 Other diseases of pericardium	categorical	icd10	361194	0	360812	382	cardiovascular disease	TRUE	TRUE	TRUE	TRUE	TRUE
1280	I33	Diagnoses - main ICD10: I33 Acute and subacute endocarditis	categorical	icd10	361194	0	361061	133		TRUE	FALSE	TRUE	TRUE	TRUE
1281	I34	Diagnoses - main ICD10: I34 Nonrheumatic mitral valve disorders	categorical	icd10	361194	0	360642	552	cardiovascular disease	TRUE	FALSE	TRUE	TRUE	TRUE
1282	I35	Diagnoses - main ICD10: I35 Nonrheumatic aortic valve disorders	categorical	icd10	361194	0	360293	901	cardiovascular disease	TRUE	TRUE	TRUE	TRUE	TRUE
1283	I42	Diagnoses - main ICD10: I42 Cardiomyopathy	categorical	icd10	361194	0	360715	479	cardiovascular disease	TRUE	TRUE	TRUE	TRUE	TRUE
1284	I44	Diagnoses - main ICD10: I44 Atrioventricular and left bundle-branch block	categorical	icd10	361194	0	360543	651	phenotype|cardiovascular disease	TRUE	TRUE	TRUE	TRUE	TRUE
1285	I45	Diagnoses - main ICD10: I45 Other conduction disorders	categorical	icd10	361194	0	360902	292	phenotype|cardiovascular disease	TRUE	TRUE	TRUE	TRUE	TRUE
1286	I46	Diagnoses - main ICD10: I46 Cardiac arrest	categorical	icd10	361194	0	361027	167	cardiovascular disease	TRUE	FALSE	TRUE	TRUE	TRUE
1287	I47	Diagnoses - main ICD10: I47 Paroxysmal tachycardia	categorical	icd10	361194	0	359509	1685	cardiovascular disease	TRUE	TRUE	TRUE	TRUE	TRUE
1288	I48	Diagnoses - main ICD10: I48 Atrial fibrillation and flutter	categorical	icd10	361194	0	354838	6356	cardiovascular disease	TRUE	TRUE	TRUE	TRUE	TRUE
1289	I49	Diagnoses - main ICD10: I49 Other cardiac arrhythmias	categorical	icd10	361194	0	360391	803	cardiovascular disease	TRUE	TRUE	TRUE	TRUE	TRUE
1290	I50	Diagnoses - main ICD10: I50 Heart failure	categorical	icd10	361194	0	360106	1088	cardiovascular disease	TRUE	TRUE	TRUE	TRUE	TRUE
1291	I51	Diagnoses - main ICD10: I51 Complications and ill-defined descriptions of heart disease	categorical	icd10	361194	0	360924	270	phenotype|cardiovascular disease	TRUE	FALSE	TRUE	TRUE	TRUE
1292	I60	Diagnoses - main ICD10: I60 Subarachnoid haemorrhage	categorical	icd10	361194	0	360552	642	cardiovascular disease	TRUE	FALSE	TRUE	TRUE	TRUE
1293	I61	Diagnoses - main ICD10: I61 Intracerebral haemorrhage	categorical	icd10	361194	0	360701	493	cardiovascular disease	TRUE	TRUE	TRUE	TRUE	TRUE
1294	I62	Diagnoses - main ICD10: I62 Other nontraumatic intracranial haemorrhage	categorical	icd10	361194	0	360958	236	cardiovascular disease	TRUE	TRUE	TRUE	TRUE	TRUE
1295	I63	Diagnoses - main ICD10: I63 Cerebral infarction	categorical	icd10	361194	0	358841	2353	cardiovascular disease	TRUE	TRUE	TRUE	TRUE	TRUE
1296	I64	Diagnoses - main ICD10: I64 Stroke, not specified as haemorrhage or infarction	categorical	icd10	361194	0	360452	742	cardiovascular disease	TRUE	FALSE	TRUE	TRUE	TRUE
1297	I65	Diagnoses - main ICD10: I65 Occlusion and stenosis of precerebral arteries, not resulting in cerebral infarction	categorical	icd10	361194	0	360734	460	cardiovascular disease	TRUE	TRUE	TRUE	TRUE	TRUE
1298	I67	Diagnoses - main ICD10: I67 Other cerebrovascular diseases	categorical	icd10	361194	0	360790	404	cardiovascular disease	TRUE	FALSE	TRUE	TRUE	TRUE
1299	I70	Diagnoses - main ICD10: I70 Atherosclerosis	categorical	icd10	361194	0	360628	566	cardiovascular disease	TRUE	FALSE	TRUE	TRUE	TRUE
1300	I71	Diagnoses - main ICD10: I71 Aortic aneurysm and dissection	categorical	icd10	361194	0	360630	564	cardiovascular disease	TRUE	TRUE	TRUE	TRUE	TRUE
1301	I72	Diagnoses - main ICD10: I72 Other aneurysm	categorical	icd10	361194	0	360975	219		TRUE	FALSE	TRUE	TRUE	TRUE
1302	I73	Diagnoses - main ICD10: I73 Other peripheral vascular diseases	categorical	icd10	361194	0	360528	666	cardiovascular disease	TRUE	TRUE	TRUE	TRUE	TRUE
1303	I74	Diagnoses - main ICD10: I74 Arterial embolism and thrombosis	categorical	icd10	361194	0	360684	510	cardiovascular disease	TRUE	TRUE	TRUE	TRUE	TRUE
1304	I77	Diagnoses - main ICD10: I77 Other disorders of arteries and arterioles	categorical	icd10	361194	0	360520	674	phenotype|cardiovascular disease	TRUE	FALSE	TRUE	TRUE	TRUE
1305	I78	Diagnoses - main ICD10: I78 Diseases of capillaries	categorical	icd10	361194	0	360904	290	cell proliferation disorder|cardiovascular disease	TRUE	FALSE	TRUE	TRUE	TRUE
1306	I80	Diagnoses - main ICD10: I80 Phlebitis and thrombophlebitis	categorical	icd10	361194	0	358905	2289	phenotype|cardiovascular disease	TRUE	TRUE	TRUE	TRUE	TRUE
1307	I82	Diagnoses - main ICD10: I82 Other venous embolism and thrombosis	categorical	icd10	361194	0	361049	145	phenotype|cardiovascular disease	TRUE	TRUE	TRUE	TRUE	TRUE
1308	I83	Diagnoses - main ICD10: I83 Varicose veins of lower extremities	categorical	icd10	361194	0	352431	8763	phenotype|cardiovascular disease	TRUE	TRUE	TRUE	TRUE	TRUE
1309	I84	Diagnoses - main ICD10: I84 Haemorrhoids	categorical	icd10	361194	0	349092	12102	cardiovascular disease|phenotype	TRUE	TRUE	TRUE	TRUE	TRUE
1310	I85	Diagnoses - main ICD10: I85 Oesophageal varices	categorical	icd10	361194	0	360913	281	cardiovascular disease	TRUE	TRUE	TRUE	TRUE	TRUE
1311	I86	Diagnoses - main ICD10: I86 Varicose veins of other sites	categorical	icd10	361194	0	360972	222	phenotype	TRUE	TRUE	TRUE	TRUE	TRUE
1312	I87	Diagnoses - main ICD10: I87 Other disorders of veins	categorical	icd10	361194	0	361071	123	cardiovascular disease	TRUE	FALSE	TRUE	TRUE	TRUE
1313	I89	Diagnoses - main ICD10: I89 Other non-infective disorders of lymphatic vessels and lymph nodes	categorical	icd10	361194	0	361069	125	Uncategorised|immune system disease	TRUE	FALSE	TRUE	TRUE	TRUE
1314	I95	Diagnoses - main ICD10: I95 Hypotension	categorical	icd10	361194	0	360628	566	cardiovascular disease	TRUE	TRUE	TRUE	TRUE	TRUE
1315	J01	Diagnoses - main ICD10: J01 Acute sinusitis	categorical	icd10	361194	0	361082	112	respiratory or thoracic disease	TRUE	TRUE	TRUE	TRUE	TRUE
1316	J02	Diagnoses - main ICD10: J02 Acute pharyngitis	categorical	icd10	361194	0	360853	341	respiratory or thoracic disease	TRUE	TRUE	TRUE	TRUE	TRUE
1317	J03	Diagnoses - main ICD10: J03 Acute tonsillitis	categorical	icd10	361194	0	360789	405	phenotype	TRUE	TRUE	TRUE	TRUE	TRUE
1318	J06	Diagnoses - main ICD10: J06 Acute upper respiratory infections of multiple and unspecified sites	categorical	icd10	361194	0	360838	356	respiratory or thoracic disease	TRUE	FALSE	TRUE	TRUE	TRUE
1319	J13	Diagnoses - main ICD10: J13 Pneumonia due to Streptococcus pneumoniae	categorical	icd10	361194	0	361025	169		TRUE	FALSE	TRUE	TRUE	TRUE
1320	J15	Diagnoses - main ICD10: J15 Bacterial pneumonia, not elsewhere classified	categorical	icd10	361194	0	360968	226	infectious disease	TRUE	FALSE	TRUE	TRUE	TRUE
1321	J18	Diagnoses - main ICD10: J18 Pneumonia, organism unspecified	categorical	icd10	361194	0	356564	4630	infectious disease	TRUE	TRUE	TRUE	TRUE	TRUE
1322	J20	Diagnoses - main ICD10: J20 Acute bronchitis	categorical	icd10	361194	0	361092	102	phenotype	TRUE	FALSE	TRUE	TRUE	TRUE
1323	J22	Diagnoses - main ICD10: J22 Unspecified acute lower respiratory infection	categorical	icd10	361194	0	358054	3140	respiratory or thoracic disease	TRUE	TRUE	TRUE	TRUE	TRUE
1324	J31	Diagnoses - main ICD10: J31 Chronic rhinitis, nasopharyngitis and pharyngitis	categorical	icd10	361194	0	360903	291	respiratory or thoracic disease	TRUE	TRUE	TRUE	TRUE	TRUE
1325	J32	Diagnoses - main ICD10: J32 Chronic sinusitis	categorical	icd10	361194	0	360015	1179	respiratory or thoracic disease|gastrointestinal disease	TRUE	TRUE	TRUE	TRUE	TRUE
1326	J33	Diagnoses - main ICD10: J33 Nasal polyp	categorical	icd10	361194	0	358987	2207	cell proliferation disorder	TRUE	TRUE	TRUE	TRUE	TRUE
1327	J34	Diagnoses - main ICD10: J34 Other disorders of nose and nasal sinuses	categorical	icd10	361194	0	356756	4438	respiratory or thoracic disease|Uncategorised	TRUE	TRUE	TRUE	TRUE	TRUE
1328	J35	Diagnoses - main ICD10: J35 Chronic diseases of tonsils and adenoids	categorical	icd10	361194	0	360500	694	respiratory or thoracic disease	TRUE	TRUE	TRUE	TRUE	TRUE
1329	J36	Diagnoses - main ICD10: J36 Peritonsillar abscess	categorical	icd10	361194	0	360856	338	infectious disease	TRUE	TRUE	TRUE	TRUE	TRUE
1330	J38	Diagnoses - main ICD10: J38 Diseases of vocal cords and larynx, not elsewhere classified	categorical	icd10	361194	0	360026	1168	phenotype|respiratory or thoracic disease	TRUE	FALSE	TRUE	TRUE	TRUE
1331	J39	Diagnoses - main ICD10: J39 Other diseases of upper respiratory tract	categorical	icd10	361194	0	360824	370	respiratory or thoracic disease	TRUE	TRUE	TRUE	TRUE	TRUE
1332	J40	Diagnoses - main ICD10: J40 Bronchitis, not specified as acute or chronic	categorical	icd10	361194	0	361040	154	respiratory or thoracic disease	TRUE	FALSE	TRUE	TRUE	TRUE
1333	J43	Diagnoses - main ICD10: J43 Emphysema	categorical	icd10	361194	0	361065	129	respiratory or thoracic disease	TRUE	TRUE	TRUE	TRUE	TRUE
1334	J44	Diagnoses - main ICD10: J44 Other chronic obstructive pulmonary disease	categorical	icd10	361194	0	359663	1531	respiratory or thoracic disease	TRUE	TRUE	TRUE	TRUE	TRUE
1335	J45	Diagnoses - main ICD10: J45 Asthma	categorical	icd10	361194	0	359501	1693	respiratory or thoracic disease	TRUE	TRUE	TRUE	TRUE	TRUE
1336	J46	Diagnoses - main ICD10: J46 Status asthmaticus	categorical	icd10	361194	0	361014	180		TRUE	TRUE	TRUE	TRUE	TRUE
1337	J47	Diagnoses - main ICD10: J47 Bronchiectasis	categorical	icd10	361194	0	360801	393	respiratory or thoracic disease	TRUE	TRUE	TRUE	TRUE	TRUE
1338	J69	Diagnoses - main ICD10: J69 Pneumonitis due to solids and liquids	categorical	icd10	361194	0	361051	143	respiratory or thoracic disease	TRUE	FALSE	TRUE	TRUE	TRUE
1339	J84	Diagnoses - main ICD10: J84 Other interstitial pulmonary diseases	categorical	icd10	361194	0	360852	342	respiratory or thoracic disease	TRUE	TRUE	TRUE	TRUE	TRUE
1340	J86	Diagnoses - main ICD10: J86 Pyothorax	categorical	icd10	361194	0	361033	161		TRUE	TRUE	TRUE	TRUE	TRUE
1341	J90	Diagnoses - main ICD10: J90 Pleural effusion, not elsewhere classified	categorical	icd10	361194	0	360161	1033	phenotype	TRUE	FALSE	TRUE	TRUE	TRUE
1342	J93	Diagnoses - main ICD10: J93 Pneumothorax	categorical	icd10	361194	0	360886	308	phenotype|respiratory or thoracic disease	TRUE	FALSE	TRUE	TRUE	TRUE
1343	J96	Diagnoses - main ICD10: J96 Respiratory failure, not elsewhere classified	categorical	icd10	361194	0	361000	194	respiratory or thoracic disease	TRUE	TRUE	TRUE	TRUE	TRUE
1344	J98	Diagnoses - main ICD10: J98 Other respiratory disorders	categorical	icd10	361194	0	360629	565	respiratory or thoracic disease	TRUE	FALSE	TRUE	TRUE	TRUE
1345	K00	Diagnoses - main ICD10: K00 Disorders of tooth development and eruption	categorical	icd10	361194	0	361071	123		TRUE	TRUE	TRUE	TRUE	TRUE
1346	K01	Diagnoses - main ICD10: K01 Embedded and impacted teeth	categorical	icd10	361194	0	359751	1443	phenotype	TRUE	TRUE	TRUE	TRUE	TRUE
1347	K02	Diagnoses - main ICD10: K02 Dental caries	categorical	icd10	361194	0	359084	2110	gastrointestinal disease	TRUE	TRUE	TRUE	TRUE	TRUE
1348	K04	Diagnoses - main ICD10: K04 Diseases of pulp and periapical tissues	categorical	icd10	361194	0	359585	1609	gastrointestinal disease	TRUE	FALSE	TRUE	TRUE	TRUE
1349	K05	Diagnoses - main ICD10: K05 Gingivitis and periodontal diseases	categorical	icd10	361194	0	360736	458	gastrointestinal disease	TRUE	TRUE	TRUE	TRUE	TRUE
1350	K06	Diagnoses - main ICD10: K06 Other disorders of gingiva and edentulous alveolar ridge	categorical	icd10	361194	0	360977	217		TRUE	FALSE	TRUE	TRUE	TRUE
1351	K07	Diagnoses - main ICD10: K07 Dentofacial anomalies [including malocclusion]	categorical	icd10	361194	0	360784	410	phenotype	TRUE	TRUE	TRUE	TRUE	TRUE
1352	K08	Diagnoses - main ICD10: K08 Other disorders of teeth and supporting structures	categorical	icd10	361194	0	359356	1838	phenotype|gastrointestinal disease	TRUE	TRUE	TRUE	TRUE	TRUE
1353	K09	Diagnoses - main ICD10: K09 Cysts of oral region, not elsewhere classified	categorical	icd10	361194	0	360907	287	cell proliferation disorder	TRUE	TRUE	TRUE	TRUE	TRUE
1354	K10	Diagnoses - main ICD10: K10 Other diseases of jaws	categorical	icd10	361194	0	361006	188	gastrointestinal disease	TRUE	FALSE	TRUE	TRUE	TRUE
1355	K11	Diagnoses - main ICD10: K11 Diseases of salivary glands	categorical	icd10	361194	0	360436	758	gastrointestinal disease	TRUE	FALSE	TRUE	TRUE	TRUE
1356	K12	Diagnoses - main ICD10: K12 Stomatitis and related lesions	categorical	icd10	361194	0	360923	271	gastrointestinal disease	TRUE	FALSE	TRUE	TRUE	TRUE
1357	K13	Diagnoses - main ICD10: K13 Other diseases of lip and oral mucosa	categorical	icd10	361194	0	359037	2157	gastrointestinal disease	TRUE	TRUE	TRUE	TRUE	TRUE
1358	K14	Diagnoses - main ICD10: K14 Diseases of tongue	categorical	icd10	361194	0	360351	843	gastrointestinal disease	TRUE	TRUE	TRUE	TRUE	TRUE
1359	K20	Diagnoses - main ICD10: K20 Oesophagitis	categorical	icd10	361194	0	356395	4799	gastrointestinal disease	TRUE	TRUE	TRUE	TRUE	TRUE
1360	K21	Diagnoses - main ICD10: K21 Gastro-oesophageal reflux disease	categorical	icd10	361194	0	350451	10743	gastrointestinal disease	TRUE	TRUE	TRUE	TRUE	TRUE
1361	K22	Diagnoses - main ICD10: K22 Other diseases of oesophagus	categorical	icd10	361194	0	355700	5494	gastrointestinal disease	TRUE	TRUE	TRUE	TRUE	TRUE
1362	K25	Diagnoses - main ICD10: K25 Gastric ulcer	categorical	icd10	361194	0	359360	1834	gastrointestinal disease	TRUE	TRUE	TRUE	TRUE	TRUE
1363	K26	Diagnoses - main ICD10: K26 Duodenal ulcer	categorical	icd10	361194	0	359903	1291	gastrointestinal disease	TRUE	TRUE	TRUE	TRUE	TRUE
1364	K29	Diagnoses - main ICD10: K29 Gastritis and duodenitis	categorical	icd10	361194	0	348516	12678	gastrointestinal disease	TRUE	TRUE	TRUE	TRUE	TRUE
1365	K30	Diagnoses - main ICD10: K30 Dyspepsia	categorical	icd10	361194	0	353608	7586	gastrointestinal disease	TRUE	TRUE	TRUE	TRUE	TRUE
1366	K31	Diagnoses - main ICD10: K31 Other diseases of stomach and duodenum	categorical	icd10	361194	0	358820	2374	gastrointestinal disease|cell proliferation disorder|Uncategorised	TRUE	TRUE	TRUE	TRUE	TRUE
1367	K35	Diagnoses - main ICD10: K35 Acute appendicitis	categorical	icd10	361194	0	358790	2404	gastrointestinal disease	TRUE	TRUE	TRUE	TRUE	TRUE
1368	K37	Diagnoses - main ICD10: K37 Unspecified appendicitis	categorical	icd10	361194	0	360839	355	gastrointestinal disease	TRUE	FALSE	TRUE	TRUE	TRUE
1369	K38	Diagnoses - main ICD10: K38 Other diseases of appendix	categorical	icd10	361194	0	361092	102		TRUE	TRUE	TRUE	TRUE	TRUE
1370	K40	Diagnoses - main ICD10: K40 Inguinal hernia	categorical	icd10	361194	0	348047	13147	phenotype	TRUE	TRUE	TRUE	TRUE	TRUE
1371	K41	Diagnoses - main ICD10: K41 Femoral hernia	categorical	icd10	361194	0	360728	466	musculoskeletal or connective tissue disease	TRUE	TRUE	TRUE	TRUE	TRUE
1372	K42	Diagnoses - main ICD10: K42 Umbilical hernia	categorical	icd10	361194	0	358666	2528	phenotype	TRUE	TRUE	TRUE	TRUE	TRUE
1373	K43	Diagnoses - main ICD10: K43 Ventral hernia	categorical	icd10	361194	0	358945	2249	gastrointestinal disease	TRUE	TRUE	TRUE	TRUE	TRUE
1374	K44	Diagnoses - main ICD10: K44 Diaphragmatic hernia	categorical	icd10	361194	0	353152	8042	phenotype	TRUE	TRUE	TRUE	TRUE	TRUE
1375	K46	Diagnoses - main ICD10: K46 Unspecified abdominal hernia	categorical	icd10	361194	0	361088	106	phenotype	TRUE	TRUE	TRUE	TRUE	TRUE
1376	K50	Diagnoses - main ICD10: K50 Crohn's disease [regional enteritis]	categorical	icd10	361194	0	360226	968	gastrointestinal disease	TRUE	TRUE	TRUE	TRUE	TRUE
1377	K51	Diagnoses - main ICD10: K51 Ulcerative colitis	categorical	icd10	361194	0	359051	2143	gastrointestinal disease	TRUE	TRUE	TRUE	TRUE	TRUE
1378	K52	Diagnoses - main ICD10: K52 Other non-infective gastro-enteritis and colitis	categorical	icd10	361194	0	352437	8757	gastrointestinal disease	TRUE	TRUE	TRUE	TRUE	TRUE
1379	K55	Diagnoses - main ICD10: K55 Vascular disorders of intestine	categorical	icd10	361194	0	360832	362	phenotype|cardiovascular disease	TRUE	TRUE	TRUE	TRUE	TRUE
1380	K56	Diagnoses - main ICD10: K56 Paralytic ileus and intestinal obstruction without hernia	categorical	icd10	361194	0	359343	1851	phenotype|gastrointestinal disease	TRUE	TRUE	TRUE	TRUE	TRUE
1381	K57	Diagnoses - main ICD10: K57 Diverticular disease of intestine	categorical	icd10	361194	0	348532	12662	gastrointestinal disease	TRUE	TRUE	TRUE	TRUE	TRUE
1382	K58	Diagnoses - main ICD10: K58 Irritable bowel syndrome	categorical	icd10	361194	0	360073	1121	gastrointestinal disease	TRUE	TRUE	TRUE	TRUE	TRUE
1383	K59	Diagnoses - main ICD10: K59 Other functional intestinal disorders	categorical	icd10	361194	0	357482	3712	phenotype|gastrointestinal disease	TRUE	TRUE	TRUE	TRUE	TRUE
1384	K60	Diagnoses - main ICD10: K60 Fissure and fistula of anal and rectal regions	categorical	icd10	361194	0	359085	2109	phenotype|Uncategorised	TRUE	TRUE	TRUE	TRUE	TRUE
1385	K61	Diagnoses - main ICD10: K61 Abscess of anal and rectal regions	categorical	icd10	361194	0	360141	1053	phenotype	TRUE	TRUE	TRUE	TRUE	TRUE
1386	K62	Diagnoses - main ICD10: K62 Other diseases of anus and rectum	categorical	icd10	361194	0	347312	13882	cell proliferation disorder|phenotype|gastrointestinal disease	TRUE	TRUE	TRUE	TRUE	TRUE
1387	K63	Diagnoses - main ICD10: K63 Other diseases of intestine	categorical	icd10	361194	0	353153	8041	gastrointestinal disease|cell proliferation disorder	TRUE	TRUE	TRUE	TRUE	TRUE
1388	K65	Diagnoses - main ICD10: K65 Peritonitis	categorical	icd10	361194	0	360950	244	gastrointestinal disease	TRUE	FALSE	TRUE	TRUE	TRUE
1389	K66	Diagnoses - main ICD10: K66 Other disorders of peritoneum	categorical	icd10	361194	0	360789	405	gastrointestinal disease	TRUE	FALSE	TRUE	TRUE	TRUE
1390	K70	Diagnoses - main ICD10: K70 Alcoholic liver disease	categorical	icd10	361194	0	360850	344	gastrointestinal disease	TRUE	FALSE	TRUE	TRUE	TRUE
1391	K74	Diagnoses - main ICD10: K74 Fibrosis and cirrhosis of liver	categorical	icd10	361194	0	360942	252	gastrointestinal disease|cell proliferation disorder	TRUE	FALSE	TRUE	TRUE	TRUE
1392	K75	Diagnoses - main ICD10: K75 Other inflammatory liver diseases	categorical	icd10	361194	0	360892	302	gastrointestinal disease	TRUE	FALSE	TRUE	TRUE	TRUE
1393	K76	Diagnoses - main ICD10: K76 Other diseases of liver	categorical	icd10	361194	0	360618	576	gastrointestinal disease|cardiovascular disease	TRUE	TRUE	TRUE	TRUE	TRUE
1394	K80	Diagnoses - main ICD10: K80 Cholelithiasis	categorical	icd10	361194	0	350674	10520	gastrointestinal disease	TRUE	TRUE	TRUE	TRUE	TRUE
1395	K81	Diagnoses - main ICD10: K81 Cholecystitis	categorical	icd10	361194	0	359264	1930	gastrointestinal disease|phenotype	TRUE	TRUE	TRUE	TRUE	TRUE
1396	K82	Diagnoses - main ICD10: K82 Other diseases of gallbladder	categorical	icd10	361194	0	360901	293	gastrointestinal disease	TRUE	TRUE	TRUE	TRUE	TRUE
1397	K83	Diagnoses - main ICD10: K83 Other diseases of biliary tract	categorical	icd10	361194	0	360312	882	phenotype|gastrointestinal disease	TRUE	TRUE	TRUE	TRUE	TRUE
1398	K85	Diagnoses - main ICD10: K85 Acute pancreatitis	categorical	icd10	361194	0	359902	1292	pancreas disease	TRUE	TRUE	TRUE	TRUE	TRUE
1399	K86	Diagnoses - main ICD10: K86 Other diseases of pancreas	categorical	icd10	361194	0	360673	521	pancreas disease	TRUE	FALSE	TRUE	TRUE	TRUE
1400	K90	Diagnoses - main ICD10: K90 Intestinal malabsorption	categorical	icd10	361194	0	360272	922	gastrointestinal disease	TRUE	TRUE	TRUE	TRUE	TRUE
1401	K91	Diagnoses - main ICD10: K91 Postprocedural disorders of digestive system, not elsewhere classified	categorical	icd10	361194	0	360500	694	Uncategorised	TRUE	TRUE	TRUE	TRUE	TRUE
1402	K92	Diagnoses - main ICD10: K92 Other diseases of digestive system	categorical	icd10	361194	0	356175	5019	phenotype|Uncategorised	TRUE	FALSE	TRUE	TRUE	TRUE
1403	L02	Diagnoses - main ICD10: L02 Cutaneous abscess, furuncle and carbuncle	categorical	icd10	361194	0	359497	1697	phenotype	TRUE	TRUE	TRUE	TRUE	TRUE
1404	L03	Diagnoses - main ICD10: L03 Cellulitis	categorical	icd10	361194	0	356947	4247	infectious disease	TRUE	TRUE	TRUE	TRUE	TRUE
1405	L05	Diagnoses - main ICD10: L05 Pilonidal cyst	categorical	icd10	361194	0	360800	394	phenotype	TRUE	TRUE	TRUE	TRUE	TRUE
1406	L08	Diagnoses - main ICD10: L08 Other local infections of skin and subcutaneous tissue	categorical	icd10	361194	0	360732	462	integumentary system disease	TRUE	TRUE	TRUE	TRUE	TRUE
1407	L27	Diagnoses - main ICD10: L27 Dermatitis due to substances taken internally	categorical	icd10	361194	0	361075	119	integumentary system disease|phenotype	TRUE	TRUE	TRUE	TRUE	TRUE
1408	L28	Diagnoses - main ICD10: L28 Lichen simplex chronicus and prurigo	categorical	icd10	361194	0	361072	122		TRUE	FALSE	TRUE	TRUE	TRUE
1409	L29	Diagnoses - main ICD10: L29 Pruritus	categorical	icd10	361194	0	360942	252	phenotype	TRUE	FALSE	TRUE	TRUE	TRUE
1410	L30	Diagnoses - main ICD10: L30 Other dermatitis	categorical	icd10	361194	0	360860	334	integumentary system disease	TRUE	FALSE	TRUE	TRUE	TRUE
1411	L40	Diagnoses - main ICD10: L40 Psoriasis	categorical	icd10	361194	0	360720	474	integumentary system disease|musculoskeletal or connective tissue disease	TRUE	TRUE	TRUE	TRUE	TRUE
1412	L43	Diagnoses - main ICD10: L43 Lichen planus	categorical	icd10	361194	0	360820	374	integumentary system disease	TRUE	TRUE	TRUE	TRUE	TRUE
1413	L50	Diagnoses - main ICD10: L50 Urticaria	categorical	icd10	361194	0	361051	143	integumentary system disease	TRUE	TRUE	TRUE	TRUE	TRUE
1414	L53	Diagnoses - main ICD10: L53 Other erythematous conditions	categorical	icd10	361194	0	361083	111	integumentary system disease	TRUE	FALSE	TRUE	TRUE	TRUE
1415	L57	Diagnoses - main ICD10: L57 Skin changes due to chronic exposure to nonionising radiation	categorical	icd10	361194	0	359747	1447	cell proliferation disorder|injury, poisoning or other complication	TRUE	TRUE	TRUE	TRUE	TRUE
1416	L60	Diagnoses - main ICD10: L60 Nail disorders	categorical	icd10	361194	0	360308	886	integumentary system disease	TRUE	TRUE	TRUE	TRUE	TRUE
1417	L71	Diagnoses - main ICD10: L71 Rosacea	categorical	icd10	361194	0	361085	109	integumentary system disease	TRUE	TRUE	TRUE	TRUE	TRUE
1418	L72	Diagnoses - main ICD10: L72 Follicular cysts of skin and subcutaneous tissue	categorical	icd10	361194	0	354550	6644	cell proliferation disorder|integumentary system disease	TRUE	TRUE	TRUE	TRUE	TRUE
1419	L73	Diagnoses - main ICD10: L73 Other follicular disorders	categorical	icd10	361194	0	360948	246	integumentary system disease	TRUE	TRUE	TRUE	TRUE	TRUE
1420	L81	Diagnoses - main ICD10: L81 Other disorders of pigmentation	categorical	icd10	361194	0	360683	511	integumentary system disease|Uncategorised	TRUE	TRUE	TRUE	TRUE	TRUE
1421	L82	Diagnoses - main ICD10: L82 Seborrhoeic keratosis	categorical	icd10	361194	0	359163	2031	integumentary system disease	TRUE	TRUE	TRUE	TRUE	TRUE
1422	L85	Diagnoses - main ICD10: L85 Other epidermal thickening	categorical	icd10	361194	0	360778	416	phenotype	TRUE	TRUE	TRUE	TRUE	TRUE
1423	L90	Diagnoses - main ICD10: L90 Atrophic disorders of skin	categorical	icd10	361194	0	359511	1683	integumentary system disease	TRUE	TRUE	TRUE	TRUE	TRUE
1424	L91	Diagnoses - main ICD10: L91 Hypertrophic disorders of skin	categorical	icd10	361194	0	360579	615	integumentary system disease	TRUE	TRUE	TRUE	TRUE	TRUE
1425	L92	Diagnoses - main ICD10: L92 Granulomatous disorders of skin and subcutaneous tissue	categorical	icd10	361194	0	360856	338	integumentary system disease	TRUE	FALSE	TRUE	TRUE	TRUE
1426	L97	Diagnoses - main ICD10: L97 Ulcer of lower limb, not elsewhere classified	categorical	icd10	361194	0	360932	262	phenotype	TRUE	FALSE	TRUE	TRUE	TRUE
1427	L98	Diagnoses - main ICD10: L98 Other disorders of skin and subcutaneous tissue, not elsewhere classified	categorical	icd10	361194	0	357159	4035	integumentary system disease	TRUE	TRUE	TRUE	TRUE	TRUE
1428	M00	Diagnoses - main ICD10: M00 Pyogenic arthritis	categorical	icd10	361194	0	360938	256	infectious disease	TRUE	FALSE	TRUE	TRUE	TRUE
1429	M05	Diagnoses - main ICD10: M05 Seropositive rheumatoid arthritis	categorical	icd10	361194	0	360906	288	musculoskeletal or connective tissue disease	TRUE	TRUE	TRUE	TRUE	TRUE
1430	M06	Diagnoses - main ICD10: M06 Other rheumatoid arthritis	categorical	icd10	361194	0	359793	1401	musculoskeletal or connective tissue disease	TRUE	TRUE	TRUE	TRUE	TRUE
1431	M10	Diagnoses - main ICD10: M10 Gout	categorical	icd10	361194	0	360879	315	musculoskeletal or connective tissue disease	TRUE	TRUE	TRUE	TRUE	TRUE
1432	M13	Diagnoses - main ICD10: M13 Other arthritis	categorical	icd10	361194	0	360084	1110	musculoskeletal or connective tissue disease	TRUE	TRUE	TRUE	TRUE	TRUE
1433	M15	Diagnoses - main ICD10: M15 Polyarthrosis	categorical	icd10	361194	0	359930	1264	musculoskeletal or connective tissue disease	TRUE	TRUE	TRUE	TRUE	TRUE
1434	M16	Diagnoses - main ICD10: M16 Coxarthrosis [arthrosis of hip]	categorical	icd10	361194	0	352058	9136	musculoskeletal or connective tissue disease	TRUE	TRUE	TRUE	TRUE	TRUE
1435	M17	Diagnoses - main ICD10: M17 Gonarthrosis [arthrosis of knee]	categorical	icd10	361194	0	349697	11497	musculoskeletal or connective tissue disease	TRUE	TRUE	TRUE	TRUE	TRUE
1436	M18	Diagnoses - main ICD10: M18 Arthrosis of first carpometacarpal joint	categorical	icd10	361194	0	360296	898	musculoskeletal or connective tissue disease	TRUE	TRUE	TRUE	TRUE	TRUE
1437	M19	Diagnoses - main ICD10: M19 Other arthrosis	categorical	icd10	361194	0	357029	4165	musculoskeletal or connective tissue disease	TRUE	TRUE	TRUE	TRUE	TRUE
1438	M20	Diagnoses - main ICD10: M20 Acquired deformities of fingers and toes	categorical	icd10	361194	0	353421	7773	phenotype|musculoskeletal or connective tissue disease|Uncategorised	TRUE	TRUE	TRUE	TRUE	TRUE
1439	M21	Diagnoses - main ICD10: M21 Other acquired deformities of limbs	categorical	icd10	361194	0	360606	588		TRUE	FALSE	TRUE	TRUE	TRUE
1440	M22	Diagnoses - main ICD10: M22 Disorders of patella	categorical	icd10	361194	0	360792	402	musculoskeletal or connective tissue disease	TRUE	TRUE	TRUE	TRUE	TRUE
1441	M23	Diagnoses - main ICD10: M23 Internal derangement of knee	categorical	icd10	361194	0	349363	11831	injury, poisoning or other complication	TRUE	TRUE	TRUE	TRUE	TRUE
1442	M24	Diagnoses - main ICD10: M24 Other specific joint derangements	categorical	icd10	361194	0	359926	1268	Uncategorised|musculoskeletal or connective tissue disease	TRUE	TRUE	TRUE	TRUE	TRUE
1443	M25	Diagnoses - main ICD10: M25 Other joint disorders, not elsewhere classified	categorical	icd10	361194	0	353976	7218	musculoskeletal or connective tissue disease|phenotype|injury, poisoning or other complication	TRUE	TRUE	TRUE	TRUE	TRUE
1444	M31	Diagnoses - main ICD10: M31 Other necrotising vasculopathies	categorical	icd10	361194	0	360868	326	cardiovascular disease	TRUE	FALSE	TRUE	TRUE	TRUE
1445	M35	Diagnoses - main ICD10: M35 Other systemic involvement of connective tissue	categorical	icd10	361194	0	360983	211	musculoskeletal or connective tissue disease|disease of visual system	TRUE	FALSE	TRUE	TRUE	TRUE
1446	M41	Diagnoses - main ICD10: M41 Scoliosis	categorical	icd10	361194	0	361012	182	musculoskeletal or connective tissue disease	TRUE	FALSE	TRUE	TRUE	TRUE
1447	M43	Diagnoses - main ICD10: M43 Other deforming dorsopathies	categorical	icd10	361194	0	360577	617	musculoskeletal or connective tissue disease	TRUE	TRUE	TRUE	TRUE	TRUE
1448	M45	Diagnoses - main ICD10: M45 Ankylosing spondylitis	categorical	icd10	361194	0	361048	146	musculoskeletal or connective tissue disease	TRUE	TRUE	TRUE	TRUE	TRUE
1449	M46	Diagnoses - main ICD10: M46 Other inflammatory spondylopathies	categorical	icd10	361194	0	360919	275	musculoskeletal or connective tissue disease	TRUE	FALSE	TRUE	TRUE	TRUE
1450	M47	Diagnoses - main ICD10: M47 Spondylosis	categorical	icd10	361194	0	359190	2004	musculoskeletal or connective tissue disease	TRUE	TRUE	TRUE	TRUE	TRUE
1451	M48	Diagnoses - main ICD10: M48 Other spondylopathies	categorical	icd10	361194	0	359304	1890	musculoskeletal or connective tissue disease	TRUE	TRUE	TRUE	TRUE	TRUE
1452	M50	Diagnoses - main ICD10: M50 Cervical disk disorders	categorical	icd10	361194	0	360319	875	musculoskeletal or connective tissue disease	TRUE	TRUE	TRUE	TRUE	TRUE
1453	M51	Diagnoses - main ICD10: M51 Other intervertebral disk disorders	categorical	icd10	361194	0	356504	4690	musculoskeletal or connective tissue disease|infectious disease	TRUE	TRUE	TRUE	TRUE	TRUE
1454	M53	Diagnoses - main ICD10: M53 Other dorsopathies, not elsewhere classified	categorical	icd10	361194	0	360852	342	musculoskeletal or connective tissue disease	TRUE	TRUE	TRUE	TRUE	TRUE
1455	M54	Diagnoses - main ICD10: M54 Dorsalgia	categorical	icd10	361194	0	352833	8361	phenotype|nervous system disease	TRUE	TRUE	TRUE	TRUE	TRUE
1456	M60	Diagnoses - main ICD10: M60 Myositis	categorical	icd10	361194	0	361086	108		TRUE	TRUE	TRUE	TRUE	TRUE
1457	M62	Diagnoses - main ICD10: M62 Other disorders of muscle	categorical	icd10	361194	0	360851	343	Uncategorised|musculoskeletal or connective tissue disease	TRUE	TRUE	TRUE	TRUE	TRUE
1458	M65	Diagnoses - main ICD10: M65 Synovitis and tenosynovitis	categorical	icd10	361194	0	358382	2812	musculoskeletal or connective tissue disease	TRUE	TRUE	TRUE	TRUE	TRUE
1459	M66	Diagnoses - main ICD10: M66 Spontaneous rupture of synovium and tendon	categorical	icd10	361194	0	360806	388	phenotype	TRUE	FALSE	TRUE	TRUE	TRUE
1460	M67	Diagnoses - main ICD10: M67 Other disorders of synovium and tendon	categorical	icd10	361194	0	358581	2613	Uncategorised|musculoskeletal or connective tissue disease	TRUE	TRUE	TRUE	TRUE	TRUE
1461	M70	Diagnoses - main ICD10: M70 Soft tissue disorders related to use, overuse and pressure	categorical	icd10	361194	0	360115	1079	musculoskeletal or connective tissue disease|Uncategorised	TRUE	TRUE	TRUE	TRUE	TRUE
1462	M71	Diagnoses - main ICD10: M71 Other bursopathies	categorical	icd10	361194	0	360766	428	musculoskeletal or connective tissue disease	TRUE	FALSE	TRUE	TRUE	TRUE
1463	M72	Diagnoses - main ICD10: M72 Fibroblastic disorders	categorical	icd10	361194	0	358001	3193	cell proliferation disorder|musculoskeletal or connective tissue disease	TRUE	TRUE	TRUE	TRUE	TRUE
1464	M75	Diagnoses - main ICD10: M75 Shoulder lesions	categorical	icd10	361194	0	354154	7040	Uncategorised|musculoskeletal or connective tissue disease	TRUE	TRUE	TRUE	TRUE	TRUE
1465	M76	Diagnoses - main ICD10: M76 Enthesopathies of lower limb, excluding foot	categorical	icd10	361194	0	360905	289	musculoskeletal or connective tissue disease	TRUE	TRUE	TRUE	TRUE	TRUE
1466	M77	Diagnoses - main ICD10: M77 Other enthesopathies	categorical	icd10	361194	0	360199	995	musculoskeletal or connective tissue disease|phenotype	TRUE	TRUE	TRUE	TRUE	TRUE
1467	M79	Diagnoses - main ICD10: M79 Other soft tissue disorders, not elsewhere classified	categorical	icd10	361194	0	354248	6946	musculoskeletal or connective tissue disease|phenotype|nervous system disease|Uncategorised	TRUE	TRUE	TRUE	TRUE	TRUE
1468	M80	Diagnoses - main ICD10: M80 Osteoporosis with pathological fracture	categorical	icd10	361194	0	361019	175	musculoskeletal or connective tissue disease	TRUE	TRUE	TRUE	TRUE	TRUE
1469	M81	Diagnoses - main ICD10: M81 Osteoporosis without pathological fracture	categorical	icd10	361194	0	360457	737	musculoskeletal or connective tissue disease	TRUE	TRUE	TRUE	TRUE	TRUE
1470	M84	Diagnoses - main ICD10: M84 Disorders of continuity of bone	categorical	icd10	361194	0	360129	1065	musculoskeletal or connective tissue disease	TRUE	TRUE	TRUE	TRUE	TRUE
1471	M85	Diagnoses - main ICD10: M85 Other disorders of bone density and structure	categorical	icd10	361194	0	361073	121	musculoskeletal or connective tissue disease|phenotype	TRUE	FALSE	TRUE	TRUE	TRUE
1472	M86	Diagnoses - main ICD10: M86 Osteomyelitis	categorical	icd10	361194	0	360946	248	infectious disease	TRUE	FALSE	TRUE	TRUE	TRUE
1473	M87	Diagnoses - main ICD10: M87 Osteonecrosis	categorical	icd10	361194	0	361003	191	musculoskeletal or connective tissue disease	TRUE	FALSE	TRUE	TRUE	TRUE
1474	M89	Diagnoses - main ICD10: M89 Other disorders of bone	categorical	icd10	361194	0	360402	792	phenotype|musculoskeletal or connective tissue disease	TRUE	FALSE	TRUE	TRUE	TRUE
1475	M93	Diagnoses - main ICD10: M93 Other osteochondropathies	categorical	icd10	361194	0	361091	103		TRUE	TRUE	TRUE	TRUE	TRUE
1476	M94	Diagnoses - main ICD10: M94 Other disorders of cartilage	categorical	icd10	361194	0	360861	333	musculoskeletal or connective tissue disease	TRUE	FALSE	TRUE	TRUE	TRUE
1477	M95	Diagnoses - main ICD10: M95 Other acquired deformities of musculoskeletal system and connective tissue	categorical	icd10	361194	0	360996	198	musculoskeletal or connective tissue disease	TRUE	TRUE	TRUE	TRUE	TRUE
1478	M96	Diagnoses - main ICD10: M96 Postprocedural musculoskeletal disorders, not elsewhere classified	categorical	icd10	361194	0	360943	251	musculoskeletal or connective tissue disease	TRUE	TRUE	TRUE	TRUE	TRUE
1479	N02	Diagnoses - main ICD10: N02 Recurrent and persistent haematuria	categorical	icd10	361194	0	360725	469	phenotype	TRUE	FALSE	TRUE	TRUE	TRUE
1480	N10	Diagnoses - main ICD10: N10 Acute tubulo-interstitial nephritis	categorical	icd10	361194	0	361070	124		TRUE	FALSE	TRUE	TRUE	TRUE
1481	N12	Diagnoses - main ICD10: N12 Tubulo-interstitial nephritis, not specified as acute or chronic	categorical	icd10	361194	0	360611	583	urinary system disease	TRUE	FALSE	TRUE	TRUE	TRUE
1482	N13	Diagnoses - main ICD10: N13 Obstructive and reflux uropathy	categorical	icd10	361194	0	359835	1359	urinary system disease	TRUE	TRUE	TRUE	TRUE	TRUE
1483	N17	Diagnoses - main ICD10: N17 Acute renal failure	categorical	icd10	361194	0	360400	794	urinary system disease	TRUE	TRUE	TRUE	TRUE	TRUE
1484	N18	Diagnoses - main ICD10: N18 Chronic renal failure	categorical	icd10	361194	0	360673	521	urinary system disease	TRUE	TRUE	TRUE	TRUE	TRUE
1485	N19	Diagnoses - main ICD10: N19 Unspecified renal failure	categorical	icd10	361194	0	361030	164	urinary system disease	TRUE	TRUE	TRUE	TRUE	TRUE
1486	N20	Diagnoses - main ICD10: N20 Calculus of kidney and ureter	categorical	icd10	361194	0	357654	3540	urinary system disease	TRUE	TRUE	TRUE	TRUE	TRUE
1487	N21	Diagnoses - main ICD10: N21 Calculus of lower urinary tract	categorical	icd10	361194	0	360723	471	urinary system disease	TRUE	FALSE	TRUE	TRUE	TRUE
1488	N23	Diagnoses - main ICD10: N23 Unspecified renal colic	categorical	icd10	361194	0	359786	1408	phenotype	TRUE	TRUE	TRUE	TRUE	TRUE
1489	N28	Diagnoses - main ICD10: N28 Other disorders of kidney and ureter, not elsewhere classified	categorical	icd10	361194	0	360742	452	urinary system disease	TRUE	TRUE	TRUE	TRUE	TRUE
1490	N30	Diagnoses - main ICD10: N30 Cystitis	categorical	icd10	361194	0	359619	1575	urinary system disease	TRUE	TRUE	TRUE	TRUE	TRUE
1491	N31	Diagnoses - main ICD10: N31 Neuromuscular dysfunction of bladder, not elsewhere classified	categorical	icd10	361194	0	360180	1014	urinary system disease	TRUE	FALSE	TRUE	TRUE	TRUE
1492	N32	Diagnoses - main ICD10: N32 Other disorders of bladder	categorical	icd10	361194	0	356956	4238	urinary system disease|Uncategorised	TRUE	TRUE	TRUE	TRUE	TRUE
1493	N35	Diagnoses - main ICD10: N35 Urethral stricture	categorical	icd10	361194	0	359157	2037	urinary system disease	TRUE	TRUE	TRUE	TRUE	TRUE
1494	N36	Diagnoses - main ICD10: N36 Other disorders of urethra	categorical	icd10	361194	0	360822	372	urinary system disease	TRUE	FALSE	TRUE	TRUE	TRUE
1495	N39	Diagnoses - main ICD10: N39 Other disorders of urinary system	categorical	icd10	361194	0	350643	10551	infectious disease|phenotype|urinary system disease	TRUE	TRUE	TRUE	TRUE	TRUE
1496	N40	Diagnoses - main ICD10: N40 Hyperplasia of prostate	categorical	icd10	361194	0	356085	5109	cell proliferation disorder	TRUE	TRUE	TRUE	TRUE	TRUE
1497	N41	Diagnoses - main ICD10: N41 Inflammatory diseases of prostate	categorical	icd10	361194	0	360351	843	infectious disease|Uncategorised	TRUE	TRUE	TRUE	TRUE	TRUE
1498	N42	Diagnoses - main ICD10: N42 Other disorders of prostate	categorical	icd10	361194	0	360571	623	reproductive system or breast disease	TRUE	FALSE	TRUE	TRUE	TRUE
1499	N43	Diagnoses - main ICD10: N43 Hydrocele and spermatocele	categorical	icd10	361194	0	360310	884	reproductive system or breast disease	TRUE	TRUE	TRUE	TRUE	TRUE
1500	N45	Diagnoses - main ICD10: N45 Orchitis and epididymitis	categorical	icd10	361194	0	360589	605	reproductive system or breast disease	TRUE	TRUE	TRUE	TRUE	TRUE
1501	N47	Diagnoses - main ICD10: N47 Redundant prepuce, phimosis and paraphimosis	categorical	icd10	361194	0	359651	1543	reproductive system or breast disease	TRUE	TRUE	TRUE	TRUE	TRUE
1502	N48	Diagnoses - main ICD10: N48 Other disorders of penis	categorical	icd10	361194	0	359877	1317	reproductive system or breast disease|cell proliferation disorder	TRUE	TRUE	TRUE	TRUE	TRUE
1503	N49	Diagnoses - main ICD10: N49 Inflammatory disorders of male genital organs, not elsewhere classified	categorical	icd10	361194	0	361073	121		TRUE	FALSE	TRUE	TRUE	TRUE
1504	N50	Diagnoses - main ICD10: N50 Other disorders of male genital organs	categorical	icd10	361194	0	359365	1829	reproductive system or breast disease	TRUE	TRUE	TRUE	TRUE	TRUE
1505	N60	Diagnoses - main ICD10: N60 Benign mammary dysplasia	categorical	icd10	361194	0	360037	1157	cell proliferation disorder|reproductive system or breast disease	TRUE	TRUE	TRUE	TRUE	TRUE
1506	N61	Diagnoses - main ICD10: N61 Inflammatory disorders of breast	categorical	icd10	361194	0	360851	343	reproductive system or breast disease	TRUE	TRUE	TRUE	TRUE	TRUE
1507	N62	Diagnoses - main ICD10: N62 Hypertrophy of breast	categorical	icd10	361194	0	360645	549	phenotype	TRUE	FALSE	TRUE	TRUE	TRUE
1508	N63	Diagnoses - main ICD10: N63 Unspecified lump in breast	categorical	icd10	361194	0	359995	1199	cell proliferation disorder	TRUE	TRUE	TRUE	TRUE	TRUE
1509	N64	Diagnoses - main ICD10: N64 Other disorders of breast	categorical	icd10	361194	0	360350	844		TRUE	TRUE	TRUE	TRUE	TRUE
1510	N70	Diagnoses - main ICD10: N70 Salpingitis and oophoritis	categorical	icd10	361194	0	361003	191	reproductive system or breast disease	TRUE	FALSE	TRUE	TRUE	TRUE
1511	N71	Diagnoses - main ICD10: N71 Inflammatory disease of uterus, except cervix	categorical	icd10	361194	0	361068	126		TRUE	FALSE	TRUE	TRUE	TRUE
1512	N72	Diagnoses - main ICD10: N72 Inflammatory disease of cervix uteri	categorical	icd10	361194	0	360824	370	phenotype	TRUE	FALSE	TRUE	TRUE	TRUE
1513	N73	Diagnoses - main ICD10: N73 Other female pelvic inflammatory diseases	categorical	icd10	361194	0	360573	621	gastrointestinal disease|reproductive system or breast disease	TRUE	TRUE	TRUE	TRUE	TRUE
1514	N75	Diagnoses - main ICD10: N75 Diseases of Bartholin's gland	categorical	icd10	361194	0	360604	590	reproductive system or breast disease	TRUE	TRUE	TRUE	TRUE	TRUE
1515	N76	Diagnoses - main ICD10: N76 Other inflammation of vagina and vulva	categorical	icd10	361194	0	360731	463	phenotype	TRUE	TRUE	TRUE	TRUE	TRUE
1516	N80	Diagnoses - main ICD10: N80 Endometriosis	categorical	icd10	361194	0	359698	1496	reproductive system or breast disease	TRUE	TRUE	TRUE	TRUE	TRUE
1517	N81	Diagnoses - main ICD10: N81 Female genital prolapse	categorical	icd10	361194	0	353683	7511	reproductive system or breast disease	TRUE	TRUE	TRUE	TRUE	TRUE
1518	N82	Diagnoses - main ICD10: N82 Fistulae involving female genital tract	categorical	icd10	361194	0	361078	116		TRUE	TRUE	TRUE	TRUE	TRUE
1519	N83	Diagnoses - main ICD10: N83 Noninflammatory disorders of ovary, Fallopian tube and broad ligament	categorical	icd10	361194	0	358979	2215	cell proliferation disorder|reproductive system or breast disease	TRUE	TRUE	TRUE	TRUE	TRUE
1520	N84	Diagnoses - main ICD10: N84 Polyp of female genital tract	categorical	icd10	361194	0	354208	6986	cell proliferation disorder	TRUE	TRUE	TRUE	TRUE	TRUE
1521	N85	Diagnoses - main ICD10: N85 Other noninflammatory disorders of uterus, except cervix	categorical	icd10	361194	0	359705	1489	reproductive system or breast disease	TRUE	TRUE	TRUE	TRUE	TRUE
1522	N86	Diagnoses - main ICD10: N86 Erosion and ectropion of cervix uteri	categorical	icd10	361194	0	360838	356	reproductive system or breast disease	TRUE	TRUE	TRUE	TRUE	TRUE
1523	N87	Diagnoses - main ICD10: N87 Dysplasia of cervix uteri	categorical	icd10	361194	0	360092	1102	reproductive system or breast disease	TRUE	FALSE	TRUE	TRUE	TRUE
1524	N88	Diagnoses - main ICD10: N88 Other noninflammatory disorders of cervix uteri	categorical	icd10	361194	0	360759	435	reproductive system or breast disease	TRUE	TRUE	TRUE	TRUE	TRUE
1525	N89	Diagnoses - main ICD10: N89 Other noninflammatory disorders of vagina	categorical	icd10	361194	0	360430	764	reproductive system or breast disease	TRUE	FALSE	TRUE	TRUE	TRUE
1526	N90	Diagnoses - main ICD10: N90 Other noninflammatory disorders of vulva and perineum	categorical	icd10	361194	0	360117	1077	reproductive system or breast disease	TRUE	FALSE	TRUE	TRUE	TRUE
1527	N92	Diagnoses - main ICD10: N92 Excessive, frequent and irregular menstruation	categorical	icd10	361194	0	352719	8475	phenotype|reproductive system or breast disease	TRUE	TRUE	TRUE	TRUE	TRUE
1528	N93	Diagnoses - main ICD10: N93 Other abnormal uterine and vaginal bleeding	categorical	icd10	361194	0	358739	2455	phenotype|reproductive system or breast disease	TRUE	TRUE	TRUE	TRUE	TRUE
1529	N94	Diagnoses - main ICD10: N94 Pain and other conditions associated with female genital organs and menstrual cycle	categorical	icd10	361194	0	359899	1295	reproductive system or breast disease|phenotype	TRUE	TRUE	TRUE	TRUE	TRUE
1530	N95	Diagnoses - main ICD10: N95 Menopausal and other perimenopausal disorders	categorical	icd10	361194	0	354698	6496	reproductive system or breast disease|phenotype	TRUE	FALSE	TRUE	TRUE	TRUE
1531	N97	Diagnoses - main ICD10: N97 Female infertility	categorical	icd10	361194	0	360498	696	reproductive system or breast disease	TRUE	TRUE	TRUE	TRUE	TRUE
1532	N99	Diagnoses - main ICD10: N99 Postprocedural disorders of genito-urinary system, not elsewhere classified	categorical	icd10	361194	0	360593	601	reproductive system or breast disease|urinary system disease	TRUE	FALSE	TRUE	TRUE	TRUE
1533	O00	Diagnoses - main ICD10: O00 Ectopic pregnancy	categorical	icd10	361194	0	360950	244		TRUE	FALSE	TRUE	TRUE	TRUE
1534	O02	Diagnoses - main ICD10: O02 Other abnormal products of conception	categorical	icd10	361194	0	360088	1106	reproductive system or breast disease	TRUE	TRUE	TRUE	TRUE	TRUE
1535	O03	Diagnoses - main ICD10: O03 Spontaneous abortion	categorical	icd10	361194	0	360044	1150	reproductive system or breast disease	TRUE	TRUE	TRUE	TRUE	TRUE
1536	O04	Diagnoses - main ICD10: O04 Medical abortion	categorical	icd10	361194	0	360271	923	reproductive system or breast disease	TRUE	TRUE	TRUE	TRUE	TRUE
1537	O13	Diagnoses - main ICD10: O13 Gestational [pregnancy-induced] hypertension without significant proteinuria	categorical	icd10	361194	0	360932	262	pregnancy or perinatal disease	TRUE	FALSE	TRUE	TRUE	TRUE
1538	O14	Diagnoses - main ICD10: O14 Gestational [pregnancy-induced] hypertension with significant proteinuria	categorical	icd10	361194	0	361010	184		TRUE	TRUE	TRUE	TRUE	TRUE
1539	O16	Diagnoses - main ICD10: O16 Unspecified maternal hypertension	categorical	icd10	361194	0	360830	364	pregnancy or perinatal disease	TRUE	FALSE	TRUE	TRUE	TRUE
1540	O20	Diagnoses - main ICD10: O20 Haemorrhage in early pregnancy	categorical	icd10	361194	0	360456	738	phenotype	TRUE	FALSE	TRUE	TRUE	TRUE
1541	O21	Diagnoses - main ICD10: O21 Excessive vomiting in pregnancy	categorical	icd10	361194	0	361029	165		TRUE	FALSE	TRUE	TRUE	TRUE
1542	O23	Diagnoses - main ICD10: O23 Infections of genito-urinary tract in pregnancy	categorical	icd10	361194	0	361085	109		TRUE	FALSE	TRUE	TRUE	TRUE
1543	O26	Diagnoses - main ICD10: O26 Maternal care for other conditions predominantly related to pregnancy	categorical	icd10	361194	0	359905	1289	reproductive system or breast disease	TRUE	FALSE	TRUE	TRUE	TRUE
1544	O32	Diagnoses - main ICD10: O32 Maternal care for known or suspected malpresentation of foetus	categorical	icd10	361194	0	360524	670	reproductive system or breast disease	TRUE	FALSE	TRUE	TRUE	TRUE
1545	O34	Diagnoses - main ICD10: O34 Maternal care for known or suspected abnormality of pelvic organs	categorical	icd10	361194	0	360403	791	reproductive system or breast disease	TRUE	FALSE	TRUE	TRUE	TRUE
1546	O35	Diagnoses - main ICD10: O35 Maternal care for known or suspected foetal abnormality and damage	categorical	icd10	361194	0	361088	106		TRUE	FALSE	TRUE	TRUE	TRUE
1547	O36	Diagnoses - main ICD10: O36 Maternal care for other known or suspected foetal problems	categorical	icd10	361194	0	360045	1149	reproductive system or breast disease	TRUE	FALSE	TRUE	TRUE	TRUE
1548	O42	Diagnoses - main ICD10: O42 Premature rupture of membranes	categorical	icd10	361194	0	360537	657	phenotype	TRUE	TRUE	TRUE	TRUE	TRUE
1549	O44	Diagnoses - main ICD10: O44 Placenta praevia	categorical	icd10	361194	0	361062	132		TRUE	FALSE	TRUE	TRUE	TRUE
1550	O46	Diagnoses - main ICD10: O46 Antepartum haemorrhage, not elsewhere classified	categorical	icd10	361194	0	360741	453	phenotype	TRUE	TRUE	TRUE	TRUE	TRUE
1551	O47	Diagnoses - main ICD10: O47 False labour	categorical	icd10	361194	0	360333	861	phenotype	TRUE	TRUE	TRUE	TRUE	TRUE
1552	O48	Diagnoses - main ICD10: O48 Prolonged pregnancy	categorical	icd10	361194	0	360735	459	pregnancy or perinatal disease	TRUE	FALSE	TRUE	TRUE	TRUE
1553	O60	Diagnoses - main ICD10: O60 Preterm delivery	categorical	icd10	361194	0	361017	177	phenotype	TRUE	TRUE	TRUE	TRUE	TRUE
1554	O62	Diagnoses - main ICD10: O62 Abnormalities of forces of labour	categorical	icd10	361194	0	361014	180		TRUE	TRUE	TRUE	TRUE	TRUE
1555	O63	Diagnoses - main ICD10: O63 Long labour	categorical	icd10	361194	0	360134	1060	pregnancy or perinatal disease	TRUE	TRUE	TRUE	TRUE	TRUE
1556	O64	Diagnoses - main ICD10: O64 Obstructed labour due to malposition and malpresentation of foetus	categorical	icd10	361194	0	360960	234		TRUE	TRUE	TRUE	TRUE	TRUE
1557	O68	Diagnoses - main ICD10: O68 Labour and delivery complicated by foetal stress [distress]	categorical	icd10	361194	0	359312	1882	phenotype	TRUE	TRUE	TRUE	TRUE	TRUE
1558	O69	Diagnoses - main ICD10: O69 Labour and delivery complicated by umbilical cord complications	categorical	icd10	361194	0	361026	168	phenotype	TRUE	FALSE	TRUE	TRUE	TRUE
1559	O70	Diagnoses - main ICD10: O70 Perineal laceration during delivery	categorical	icd10	361194	0	358117	3077	injury, poisoning or other complication	TRUE	TRUE	TRUE	TRUE	TRUE
1560	O72	Diagnoses - main ICD10: O72 Postpartum haemorrhage	categorical	icd10	361194	0	360887	307	pregnancy or perinatal disease	TRUE	TRUE	TRUE	TRUE	TRUE
1561	O75	Diagnoses - main ICD10: O75 Other complications of labour and delivery, not elsewhere classified	categorical	icd10	361194	0	360986	208	phenotype	TRUE	TRUE	TRUE	TRUE	TRUE
1562	O80	Diagnoses - main ICD10: O80 Single spontaneous delivery	categorical	icd10	361194	0	359522	1672	phenotype|Uncategorised	TRUE	FALSE	TRUE	TRUE	TRUE
1563	O82	Diagnoses - main ICD10: O82 Single delivery by Caesarean section	categorical	icd10	361194	0	360855	339		TRUE	FALSE	TRUE	TRUE	TRUE
1564	O99	Diagnoses - main ICD10: O99 Other maternal diseases classifiable elsewhere but complicating pregnancy, childbirth and the puerperium	categorical	icd10	361194	0	360627	567	pregnancy or perinatal disease	TRUE	FALSE	TRUE	TRUE	TRUE
1565	Q18	Diagnoses - main ICD10: Q18 Other congenital malformations of face and neck	categorical	icd10	361194	0	361092	102		TRUE	TRUE	TRUE	TRUE	TRUE
1566	Q21	Diagnoses - main ICD10: Q21 Congenital malformations of cardiac septa	categorical	icd10	361194	0	360881	313	cardiovascular disease|phenotype	TRUE	FALSE	TRUE	TRUE	TRUE
1567	Q38	Diagnoses - main ICD10: Q38 Other congenital malformations of tongue, mouth and pharynx	categorical	icd10	361194	0	361045	149		TRUE	TRUE	TRUE	TRUE	TRUE
1568	Q66	Diagnoses - main ICD10: Q66 Congenital deformities of feet	categorical	icd10	361194	0	361094	100		TRUE	TRUE	TRUE	TRUE	TRUE
1569	Q82	Diagnoses - main ICD10: Q82 Other congenital malformations of skin	categorical	icd10	361194	0	361090	104		TRUE	FALSE	TRUE	TRUE	TRUE
1570	R00	Diagnoses - main ICD10: R00 Abnormalities of heart beat	categorical	icd10	361194	0	358652	2542	phenotype|cardiovascular disease	TRUE	TRUE	TRUE	TRUE	TRUE
1571	R04	Diagnoses - main ICD10: R04 Haemorrhage from respiratory passages	categorical	icd10	361194	0	358358	2836	cardiovascular disease|phenotype	TRUE	TRUE	TRUE	TRUE	TRUE
1572	R05	Diagnoses - main ICD10: R05 Cough	categorical	icd10	361194	0	360210	984	phenotype	TRUE	TRUE	TRUE	TRUE	TRUE
1573	R06	Diagnoses - main ICD10: R06 Abnormalities of breathing	categorical	icd10	361194	0	357068	4126	phenotype	TRUE	TRUE	TRUE	TRUE	TRUE
1574	R07	Diagnoses - main ICD10: R07 Pain in throat and chest	categorical	icd10	361194	0	336664	24530	phenotype	TRUE	TRUE	TRUE	TRUE	TRUE
1575	R09	Diagnoses - main ICD10: R09 Other symptoms and signs involving the circulatory and respiratory systems	categorical	icd10	361194	0	360820	374	respiratory or thoracic disease|phenotype|measurement	TRUE	FALSE	TRUE	TRUE	TRUE
1576	R10	Diagnoses - main ICD10: R10 Abdominal and pelvic pain	categorical	icd10	361194	0	340954	20240	phenotype	TRUE	TRUE	TRUE	TRUE	TRUE
1577	R11	Diagnoses - main ICD10: R11 Nausea and vomiting	categorical	icd10	361194	0	358923	2271	phenotype	TRUE	TRUE	TRUE	TRUE	TRUE
1578	R12	Diagnoses - main ICD10: R12 Heartburn	categorical	icd10	361194	0	360303	891	gastrointestinal disease	TRUE	TRUE	TRUE	TRUE	TRUE
1579	R13	Diagnoses - main ICD10: R13 Dysphagia	categorical	icd10	361194	0	357723	3471	phenotype	TRUE	TRUE	TRUE	TRUE	TRUE
1580	R14	Diagnoses - main ICD10: R14 Flatulence and related conditions	categorical	icd10	361194	0	360863	331	gastrointestinal disease	TRUE	TRUE	TRUE	TRUE	TRUE
1581	R15	Diagnoses - main ICD10: R15 Faecal incontinence	categorical	icd10	361194	0	360284	910	phenotype|gastrointestinal disease	TRUE	FALSE	TRUE	TRUE	TRUE
1582	R17	Diagnoses - main ICD10: R17 Unspecified jaundice	categorical	icd10	361194	0	360862	332	phenotype	TRUE	TRUE	TRUE	TRUE	TRUE
1583	R18	Diagnoses - main ICD10: R18 Ascites	categorical	icd10	361194	0	360835	359	phenotype	TRUE	TRUE	TRUE	TRUE	TRUE
1584	R19	Diagnoses - main ICD10: R19 Other symptoms and signs involving the digestive system and abdomen	categorical	icd10	361194	0	352398	8796	Uncategorised|phenotype	TRUE	TRUE	TRUE	TRUE	TRUE
1585	R20	Diagnoses - main ICD10: R20 Disturbances of skin sensation	categorical	icd10	361194	0	360248	946	integumentary system disease|phenotype|nervous system disease	TRUE	TRUE	TRUE	TRUE	TRUE
1586	R21	Diagnoses - main ICD10: R21 Rash and other nonspecific skin eruption	categorical	icd10	361194	0	360816	378	integumentary system disease	TRUE	FALSE	TRUE	TRUE	TRUE
1587	R22	Diagnoses - main ICD10: R22 Localised swelling, mass and lump of skin and subcutaneous tissue	categorical	icd10	361194	0	359836	1358	phenotype|Uncategorised	TRUE	TRUE	TRUE	TRUE	TRUE
1588	R23	Diagnoses - main ICD10: R23 Other skin changes	categorical	icd10	361194	0	361051	143	phenotype	TRUE	TRUE	TRUE	TRUE	TRUE
1589	R25	Diagnoses - main ICD10: R25 Abnormal involuntary movements	categorical	icd10	361194	0	360961	233	phenotype	TRUE	TRUE	TRUE	TRUE	TRUE
1590	R26	Diagnoses - main ICD10: R26 Abnormalities of gait and mobility	categorical	icd10	361194	0	360864	330	phenotype	TRUE	TRUE	TRUE	TRUE	TRUE
1591	R29	Diagnoses - main ICD10: R29 Other symptoms and signs involving the nervous and musculoskeletal systems	categorical	icd10	361194	0	360308	886	phenotype	TRUE	TRUE	TRUE	TRUE	TRUE
1592	R30	Diagnoses - main ICD10: R30 Pain associated with micturition	categorical	icd10	361194	0	360835	359	phenotype	TRUE	TRUE	TRUE	TRUE	TRUE
1593	R31	Diagnoses - main ICD10: R31 Unspecified haematuria	categorical	icd10	361194	0	349911	11283	phenotype	TRUE	TRUE	TRUE	TRUE	TRUE
1594	R32	Diagnoses - main ICD10: R32 Unspecified urinary incontinence	categorical	icd10	361194	0	360323	871	phenotype	TRUE	TRUE	TRUE	TRUE	TRUE
1595	R33	Diagnoses - main ICD10: R33 Retention of urine	categorical	icd10	361194	0	358830	2364	phenotype	TRUE	FALSE	TRUE	TRUE	TRUE
1596	R35	Diagnoses - main ICD10: R35 Polyuria	categorical	icd10	361194	0	359421	1773	phenotype	TRUE	TRUE	TRUE	TRUE	TRUE
1597	R39	Diagnoses - main ICD10: R39 Other symptoms and signs involving the urinary system	categorical	icd10	361194	0	358496	2698	phenotype	TRUE	TRUE	TRUE	TRUE	TRUE
1598	R40	Diagnoses - main ICD10: R40 Somnolence, stupor and coma	categorical	icd10	361194	0	361057	137	phenotype	TRUE	FALSE	TRUE	TRUE	TRUE
1599	R41	Diagnoses - main ICD10: R41 Other symptoms and signs involving cognitive functions and awareness	categorical	icd10	361194	0	360318	876	phenotype|nervous system disease	TRUE	TRUE	TRUE	TRUE	TRUE
1600	R42	Diagnoses - main ICD10: R42 Dizziness and giddiness	categorical	icd10	361194	0	359514	1680	phenotype	TRUE	FALSE	TRUE	TRUE	TRUE
1601	R47	Diagnoses - main ICD10: R47 Speech disturbances, not elsewhere classified	categorical	icd10	361194	0	360895	299	nervous system disease|phenotype	TRUE	TRUE	TRUE	TRUE	TRUE
1602	R49	Diagnoses - main ICD10: R49 Voice disturbances	categorical	icd10	361194	0	360629	565	respiratory or thoracic disease	TRUE	FALSE	TRUE	TRUE	TRUE
1603	R50	Diagnoses - main ICD10: R50 Fever of unknown origin	categorical	icd10	361194	0	360038	1156	phenotype	TRUE	TRUE	TRUE	TRUE	TRUE
1604	R51	Diagnoses - main ICD10: R51 Headache	categorical	icd10	361194	0	356923	4271	phenotype	TRUE	TRUE	TRUE	TRUE	TRUE
1605	R52	Diagnoses - main ICD10: R52 Pain, not elsewhere classified	categorical	icd10	361194	0	360884	310	phenotype	TRUE	FALSE	TRUE	TRUE	TRUE
1606	R53	Diagnoses - main ICD10: R53 Malaise and fatigue	categorical	icd10	361194	0	360376	818	musculoskeletal or connective tissue disease|phenotype	TRUE	TRUE	TRUE	TRUE	TRUE
1607	R54	Diagnoses - main ICD10: R54 Senility	categorical	icd10	361194	0	361073	121	measurement	TRUE	TRUE	TRUE	TRUE	TRUE
1608	R55	Diagnoses - main ICD10: R55 Syncope and collapse	categorical	icd10	361194	0	356011	5183	phenotype	TRUE	TRUE	TRUE	TRUE	TRUE
1609	R56	Diagnoses - main ICD10: R56 Convulsions, not elsewhere classified	categorical	icd10	361194	0	360117	1077	phenotype	TRUE	TRUE	TRUE	TRUE	TRUE
1610	R59	Diagnoses - main ICD10: R59 Enlarged lymph nodes	categorical	icd10	361194	0	360183	1011	phenotype	TRUE	FALSE	TRUE	TRUE	TRUE
1611	R60	Diagnoses - main ICD10: R60 Oedema, not elsewhere classified	categorical	icd10	361194	0	360967	227	integumentary system disease	TRUE	TRUE	TRUE	TRUE	TRUE
1612	R61	Diagnoses - main ICD10: R61 Hyperhidrosis	categorical	icd10	361194	0	361074	120	phenotype	TRUE	TRUE	TRUE	TRUE	TRUE
1613	R63	Diagnoses - main ICD10: R63 Symptoms and signs concerning food and fluid intake	categorical	icd10	361194	0	359915	1279	nervous system disease|phenotype	TRUE	TRUE	TRUE	TRUE	TRUE
1614	R68	Diagnoses - main ICD10: R68 Other general symptoms and signs	categorical	icd10	361194	0	361089	105	phenotype	TRUE	TRUE	TRUE	TRUE	TRUE
1615	R69	Diagnoses - main ICD10: R69 Unknown and unspecified causes of morbidity	categorical	icd10	361194	0	352914	8280	Uncategorised	TRUE	TRUE	TRUE	TRUE	TRUE
1616	R73	Diagnoses - main ICD10: R73 Elevated blood glucose level	categorical	icd10	361194	0	361025	169	measurement|phenotype	TRUE	FALSE	TRUE	TRUE	TRUE
1617	R76	Diagnoses - main ICD10: R76 Other abnormal immunological findings in serum	categorical	icd10	361194	0	361073	121		TRUE	FALSE	TRUE	TRUE	TRUE
1618	R79	Diagnoses - main ICD10: R79 Other abnormal findings of blood chemistry	categorical	icd10	361194	0	358572	2622	Uncategorised	TRUE	TRUE	TRUE	TRUE	TRUE
1619	R86	Diagnoses - main ICD10: R86 Abnormal findings in specimens from male genital organs	categorical	icd10	361194	0	361080	114		TRUE	FALSE	TRUE	TRUE	TRUE
1620	R87	Diagnoses - main ICD10: R87 Abnormal findings in specimens from female genital organs	categorical	icd10	361194	0	360110	1084	Uncategorised|phenotype	TRUE	FALSE	TRUE	TRUE	TRUE
1621	R90	Diagnoses - main ICD10: R90 Abnormal findings on diagnostic imaging of central nervous system	categorical	icd10	361194	0	361067	127		TRUE	FALSE	TRUE	TRUE	TRUE
1622	R91	Diagnoses - main ICD10: R91 Abnormal findings on diagnostic imaging of lung	categorical	icd10	361194	0	360064	1130	phenotype	TRUE	TRUE	TRUE	TRUE	TRUE
1623	R93	Diagnoses - main ICD10: R93 Abnormal findings on diagnostic imaging of other body structures	categorical	icd10	361194	0	359977	1217	Uncategorised	TRUE	FALSE	TRUE	TRUE	TRUE
1624	R94	Diagnoses - main ICD10: R94 Abnormal results of function studies	categorical	icd10	361194	0	360458	736	Uncategorised	TRUE	FALSE	TRUE	TRUE	TRUE
1625	S00	Diagnoses - main ICD10: S00 Superficial injury of head	categorical	icd10	361194	0	360290	904	injury, poisoning or other complication	TRUE	TRUE	TRUE	TRUE	TRUE
1626	S01	Diagnoses - main ICD10: S01 Open wound of head	categorical	icd10	361194	0	359500	1694	injury, poisoning or other complication	TRUE	TRUE	TRUE	TRUE	TRUE
1627	S02	Diagnoses - main ICD10: S02 Fracture of skull and facial bones	categorical	icd10	361194	0	359843	1351	injury, poisoning or other complication|musculoskeletal or connective tissue disease	TRUE	TRUE	TRUE	TRUE	TRUE
1628	S05	Diagnoses - main ICD10: S05 Injury of eye and orbit	categorical	icd10	361194	0	361035	159	injury, poisoning or other complication	TRUE	FALSE	TRUE	TRUE	TRUE
1629	S06	Diagnoses - main ICD10: S06 Intracranial injury	categorical	icd10	361194	0	360389	805	injury, poisoning or other complication	TRUE	TRUE	TRUE	TRUE	TRUE
1630	S09	Diagnoses - main ICD10: S09 Other and unspecified injuries of head	categorical	icd10	361194	0	359861	1333	injury, poisoning or other complication	TRUE	TRUE	TRUE	TRUE	TRUE
1631	S12	Diagnoses - main ICD10: S12 Fracture of neck	categorical	icd10	361194	0	360985	209		TRUE	FALSE	TRUE	TRUE	TRUE
1632	S20	Diagnoses - main ICD10: S20 Superficial injury of thorax	categorical	icd10	361194	0	361042	152	injury, poisoning or other complication	TRUE	TRUE	TRUE	TRUE	TRUE
1633	S22	Diagnoses - main ICD10: S22 Fracture of rib(s), sternum and thoracic spine	categorical	icd10	361194	0	360247	947	musculoskeletal or connective tissue disease|injury, poisoning or other complication	TRUE	TRUE	TRUE	TRUE	TRUE
1634	S27	Diagnoses - main ICD10: S27 Injury of other and unspecified intrathoracic organs	categorical	icd10	361194	0	360951	243	injury, poisoning or other complication	TRUE	FALSE	TRUE	TRUE	TRUE
1635	S30	Diagnoses - main ICD10: S30 Superficial injury of abdomen, lower back and pelvis	categorical	icd10	361194	0	360948	246	injury, poisoning or other complication	TRUE	TRUE	TRUE	TRUE	TRUE
1636	S31	Diagnoses - main ICD10: S31 Open wound of abdomen, lower back and pelvis	categorical	icd10	361194	0	361094	100		TRUE	FALSE	TRUE	TRUE	TRUE
1637	S32	Diagnoses - main ICD10: S32 Fracture of lumbar spine and pelvis	categorical	icd10	361194	0	360320	874	musculoskeletal or connective tissue disease|injury, poisoning or other complication	TRUE	TRUE	TRUE	TRUE	TRUE
1638	S39	Diagnoses - main ICD10: S39 Other and unspecified injuries of abdomen, lower back and pelvis	categorical	icd10	361194	0	360999	195	injury, poisoning or other complication	TRUE	FALSE	TRUE	TRUE	TRUE
1639	S42	Diagnoses - main ICD10: S42 Fracture of shoulder and upper arm	categorical	icd10	361194	0	359403	1791	musculoskeletal or connective tissue disease	TRUE	TRUE	TRUE	TRUE	TRUE
1640	S43	Diagnoses - main ICD10: S43 Dislocation, sprain and strain of joints and ligaments of shoulder girdle	categorical	icd10	361194	0	360869	325	injury, poisoning or other complication	TRUE	FALSE	TRUE	TRUE	TRUE
1641	S46	Diagnoses - main ICD10: S46 Injury of muscle and tendon at shoulder and upper arm level	categorical	icd10	361194	0	361053	141		TRUE	TRUE	TRUE	TRUE	TRUE
1642	S51	Diagnoses - main ICD10: S51 Open wound of forearm	categorical	icd10	361194	0	361001	193	injury, poisoning or other complication	TRUE	FALSE	TRUE	TRUE	TRUE
1643	S52	Diagnoses - main ICD10: S52 Fracture of forearm	categorical	icd10	361194	0	356114	5080	musculoskeletal or connective tissue disease	TRUE	TRUE	TRUE	TRUE	TRUE
1644	S56	Diagnoses - main ICD10: S56 Injury of muscle and tendon at forearm level	categorical	icd10	361194	0	361039	155		TRUE	FALSE	TRUE	TRUE	TRUE
1645	S60	Diagnoses - main ICD10: S60 Superficial injury of wrist and hand	categorical	icd10	361194	0	361035	159	injury, poisoning or other complication	TRUE	FALSE	TRUE	TRUE	TRUE
1646	S61	Diagnoses - main ICD10: S61 Open wound of wrist and hand	categorical	icd10	361194	0	359329	1865	injury, poisoning or other complication	TRUE	TRUE	TRUE	TRUE	TRUE
1647	S62	Diagnoses - main ICD10: S62 Fracture at wrist and hand level	categorical	icd10	361194	0	359431	1763	musculoskeletal or connective tissue disease|injury, poisoning or other complication	TRUE	TRUE	TRUE	TRUE	TRUE
1648	S63	Diagnoses - main ICD10: S63 Dislocation, sprain and strain of joints and ligaments at wrist and hand level	categorical	icd10	361194	0	360783	411	injury, poisoning or other complication	TRUE	FALSE	TRUE	TRUE	TRUE
1649	S64	Diagnoses - main ICD10: S64 Injury of nerves at wrist and hand level	categorical	icd10	361194	0	360822	372	injury, poisoning or other complication	TRUE	FALSE	TRUE	TRUE	TRUE
1650	S66	Diagnoses - main ICD10: S66 Injury of muscle and tendon at wrist and hand level	categorical	icd10	361194	0	360405	789	injury, poisoning or other complication	TRUE	TRUE	TRUE	TRUE	TRUE
1651	S67	Diagnoses - main ICD10: S67 Crushing injury of wrist and hand	categorical	icd10	361194	0	361090	104		TRUE	FALSE	TRUE	TRUE	TRUE
1652	S68	Diagnoses - main ICD10: S68 Traumatic amputation of wrist and hand	categorical	icd10	361194	0	360837	357		TRUE	FALSE	TRUE	TRUE	TRUE
1653	S69	Diagnoses - main ICD10: S69 Other and unspecified injuries of wrist and hand	categorical	icd10	361194	0	361088	106	injury, poisoning or other complication	TRUE	TRUE	TRUE	TRUE	TRUE
1654	S70	Diagnoses - main ICD10: S70 Superficial injury of hip and thigh	categorical	icd10	361194	0	361065	129		TRUE	TRUE	TRUE	TRUE	TRUE
1655	S72	Diagnoses - main ICD10: S72 Fracture of femur	categorical	icd10	361194	0	359391	1803	injury, poisoning or other complication|musculoskeletal or connective tissue disease	TRUE	TRUE	TRUE	TRUE	TRUE
1656	S76	Diagnoses - main ICD10: S76 Injury of muscle and tendon at hip and thigh level	categorical	icd10	361194	0	360914	280	injury, poisoning or other complication	TRUE	TRUE	TRUE	TRUE	TRUE
1657	S80	Diagnoses - main ICD10: S80 Superficial injury of lower leg	categorical	icd10	361194	0	360963	231	injury, poisoning or other complication	TRUE	FALSE	TRUE	TRUE	TRUE
1658	S81	Diagnoses - main ICD10: S81 Open wound of lower leg	categorical	icd10	361194	0	360907	287	injury, poisoning or other complication	TRUE	FALSE	TRUE	TRUE	TRUE
1659	S82	Diagnoses - main ICD10: S82 Fracture of lower leg, including ankle	categorical	icd10	361194	0	356637	4557	musculoskeletal or connective tissue disease|injury, poisoning or other complication	TRUE	TRUE	TRUE	TRUE	TRUE
1660	S83	Diagnoses - main ICD10: S83 Dislocation, sprain and strain of joints and ligaments of knee	categorical	icd10	361194	0	360614	580	injury, poisoning or other complication	TRUE	TRUE	TRUE	TRUE	TRUE
1661	S86	Diagnoses - main ICD10: S86 Injury of muscle and tendon at lower leg level	categorical	icd10	361194	0	360527	667	injury, poisoning or other complication	TRUE	TRUE	TRUE	TRUE	TRUE
1662	S89	Diagnoses - main ICD10: S89 Other and unspecified injuries of lower leg	categorical	icd10	361194	0	361070	124	injury, poisoning or other complication	TRUE	FALSE	TRUE	TRUE	TRUE
1663	S91	Diagnoses - main ICD10: S91 Open wound of ankle and foot	categorical	icd10	361194	0	361048	146		TRUE	FALSE	TRUE	TRUE	TRUE
1664	S92	Diagnoses - main ICD10: S92 Fracture of foot, except ankle	categorical	icd10	361194	0	360513	681	musculoskeletal or connective tissue disease	TRUE	TRUE	TRUE	TRUE	TRUE
1665	S93	Diagnoses - main ICD10: S93 Dislocation, sprain and strain of joints and ligaments at ankle and foot level	categorical	icd10	361194	0	361076	118	injury, poisoning or other complication	TRUE	TRUE	TRUE	TRUE	TRUE
1666	T14	Diagnoses - main ICD10: T14 Injury of unspecified body region	categorical	icd10	361194	0	361060	134	injury, poisoning or other complication	TRUE	FALSE	TRUE	TRUE	TRUE
1667	T17	Diagnoses - main ICD10: T17 Foreign body in respiratory tract	categorical	icd10	361194	0	360957	237		TRUE	TRUE	TRUE	TRUE	TRUE
1668	T18	Diagnoses - main ICD10: T18 Foreign body in alimentary tract	categorical	icd10	361194	0	360872	322		TRUE	TRUE	TRUE	TRUE	TRUE
1669	T39	Diagnoses - main ICD10: T39 Poisoning by nonopioid analgesics, antipyretics and antirheumatics	categorical	icd10	361194	0	360033	1161	injury, poisoning or other complication	TRUE	TRUE	TRUE	TRUE	TRUE
1670	T40	Diagnoses - main ICD10: T40 Poisoning by narcotics and psychodysleptics [hallucinogens]	categorical	icd10	361194	0	360918	276	injury, poisoning or other complication	TRUE	TRUE	TRUE	TRUE	TRUE
1671	T42	Diagnoses - main ICD10: T42 Poisoning by antiepileptic, sedative-hypnotic and anti-Parkinsonism drugs	categorical	icd10	361194	0	360656	538	injury, poisoning or other complication	TRUE	TRUE	TRUE	TRUE	TRUE
1672	T43	Diagnoses - main ICD10: T43 Poisoning by psychotropic drugs, not elsewhere classified	categorical	icd10	361194	0	360502	692	injury, poisoning or other complication	TRUE	TRUE	TRUE	TRUE	TRUE
1673	T50	Diagnoses - main ICD10: T50 Poisoning by diuretics and other and unspecified drugs, medicaments and biological substances	categorical	icd10	361194	0	360963	231	injury, poisoning or other complication	TRUE	TRUE	TRUE	TRUE	TRUE
1674	T78	Diagnoses - main ICD10: T78 Adverse effects, not elsewhere classified	categorical	icd10	361194	0	360547	647	immune system disease|injury, poisoning or other complication	TRUE	TRUE	TRUE	TRUE	TRUE
1675	T79	Diagnoses - main ICD10: T79 Certain early complications of trauma, not elsewhere classified	categorical	icd10	361194	0	360989	205	injury, poisoning or other complication	TRUE	TRUE	TRUE	TRUE	TRUE
1676	T81	Diagnoses - main ICD10: T81 Complications of procedures, not elsewhere classified	categorical	icd10	361194	0	355644	5550	injury, poisoning or other complication	TRUE	TRUE	TRUE	TRUE	TRUE
1677	T82	Diagnoses - main ICD10: T82 Complications of cardiac and vascular prosthetic devices, implants and grafts	categorical	icd10	361194	0	360061	1133	injury, poisoning or other complication	TRUE	FALSE	TRUE	TRUE	TRUE
1678	T83	Diagnoses - main ICD10: T83 Complications of genito-urinary prosthetic devices, implants and grafts	categorical	icd10	361194	0	360468	726	injury, poisoning or other complication	TRUE	TRUE	TRUE	TRUE	TRUE
1679	T84	Diagnoses - main ICD10: T84 Complications of internal orthopaedic prosthetic devices, implants and grafts	categorical	icd10	361194	0	357475	3719	injury, poisoning or other complication	TRUE	TRUE	TRUE	TRUE	TRUE
1680	T85	Diagnoses - main ICD10: T85 Complications of other internal prosthetic devices, implants and grafts	categorical	icd10	361194	0	359693	1501	injury, poisoning or other complication	TRUE	FALSE	TRUE	TRUE	TRUE
1681	T86	Diagnoses - main ICD10: T86 Failure and rejection of transplanted organs and tissues	categorical	icd10	361194	0	361031	163		TRUE	TRUE	TRUE	TRUE	TRUE
1682	T87	Diagnoses - main ICD10: T87 Complications peculiar to reattachment and amputation	categorical	icd10	361194	0	361086	108		TRUE	FALSE	TRUE	TRUE	TRUE
1683	T88	Diagnoses - main ICD10: T88 Other complications of surgical and medical care, not elsewhere classified	categorical	icd10	361194	0	360990	204	immune system disease|injury, poisoning or other complication	TRUE	FALSE	TRUE	TRUE	TRUE
1684	Z00	Diagnoses - main ICD10: Z00 General examination and investigation of persons without complaint or reported diagnosis	categorical	icd10	361194	0	360945	249	Uncategorised	TRUE	FALSE	TRUE	TRUE	TRUE
1685	Z01	Diagnoses - main ICD10: Z01 Other special examinations and investigations of persons without complaint or reported diagnosis	categorical	icd10	361194	0	359824	1370	Uncategorised	TRUE	TRUE	TRUE	TRUE	TRUE
1686	Z03	Diagnoses - main ICD10: Z03 Medical observation and evaluation for suspected diseases and conditions	categorical	icd10	361194	0	356243	4951	Uncategorised	TRUE	TRUE	TRUE	TRUE	TRUE
1687	Z04	Diagnoses - main ICD10: Z04 Examination and observation for other reasons	categorical	icd10	361194	0	360695	499	Uncategorised	TRUE	TRUE	TRUE	TRUE	TRUE
1688	Z08	Diagnoses - main ICD10: Z08 Follow-up examination after treatment for malignant neoplasm	categorical	icd10	361194	0	356980	4214	Uncategorised	TRUE	TRUE	TRUE	TRUE	TRUE
1689	Z09	Diagnoses - main ICD10: Z09 Follow-up examination after treatment for conditions other than malignant neoplasms	categorical	icd10	361194	0	352730	8464	Uncategorised	TRUE	TRUE	TRUE	TRUE	TRUE
1690	Z11	Diagnoses - main ICD10: Z11 Special screening examination for infectious and parasitic diseases	categorical	icd10	361194	0	360943	251	Uncategorised	TRUE	FALSE	TRUE	TRUE	TRUE
1691	Z12	Diagnoses - main ICD10: Z12 Special screening examination for neoplasms	categorical	icd10	361194	0	357042	4152	Uncategorised	TRUE	TRUE	TRUE	TRUE	TRUE
1692	Z13	Diagnoses - main ICD10: Z13 Special screening examination for other diseases and disorders	categorical	icd10	361194	0	358958	2236	Uncategorised	TRUE	FALSE	TRUE	TRUE	TRUE
1693	Z29	Diagnoses - main ICD10: Z29 Need for other prophylactic measures	categorical	icd10	361194	0	361088	106	Uncategorised	TRUE	TRUE	TRUE	TRUE	TRUE
1694	Z30	Diagnoses - main ICD10: Z30 Contraceptive management	categorical	icd10	361194	0	354802	6392	Uncategorised	TRUE	FALSE	TRUE	TRUE	TRUE
1695	Z31	Diagnoses - main ICD10: Z31 Procreative management	categorical	icd10	361194	0	361007	187		TRUE	FALSE	TRUE	TRUE	TRUE
1696	Z34	Diagnoses - main ICD10: Z34 Supervision of normal pregnancy	categorical	icd10	361194	0	360463	731	Uncategorised	TRUE	FALSE	TRUE	TRUE	TRUE
1697	Z35	Diagnoses - main ICD10: Z35 Supervision of high-risk pregnancy	categorical	icd10	361194	0	361068	126	Uncategorised	TRUE	TRUE	TRUE	TRUE	TRUE
1698	Z36	Diagnoses - main ICD10: Z36 Antenatal screening	categorical	icd10	361194	0	360353	841	Uncategorised	TRUE	TRUE	TRUE	TRUE	TRUE
1699	Z39	Diagnoses - main ICD10: Z39 Postpartum care and examination	categorical	icd10	361194	0	360887	307	Uncategorised	TRUE	FALSE	TRUE	TRUE	TRUE
1700	Z40	Diagnoses - main ICD10: Z40 Prophylactic surgery	categorical	icd10	361194	0	360669	525	Uncategorised	TRUE	TRUE	TRUE	TRUE	TRUE
1701	Z41	Diagnoses - main ICD10: Z41 Procedures for purposes other than remedying health state	categorical	icd10	361194	0	360594	600	Uncategorised	TRUE	TRUE	TRUE	TRUE	TRUE
1702	Z42	Diagnoses - main ICD10: Z42 Follow-up care involving plastic surgery	categorical	icd10	361194	0	359231	1963	Uncategorised	TRUE	TRUE	TRUE	TRUE	TRUE
1703	Z43	Diagnoses - main ICD10: Z43 Attention to artificial openings	categorical	icd10	361194	0	359838	1356	Uncategorised	TRUE	TRUE	TRUE	TRUE	TRUE
1704	Z45	Diagnoses - main ICD10: Z45 Adjustment and management of implanted device	categorical	icd10	361194	0	358985	2209	Uncategorised	TRUE	TRUE	TRUE	TRUE	TRUE
1705	Z46	Diagnoses - main ICD10: Z46 Fitting and adjustment of other devices	categorical	icd10	361194	0	357580	3614	Uncategorised	TRUE	FALSE	TRUE	TRUE	TRUE
1706	Z47	Diagnoses - main ICD10: Z47 Other orthopaedic follow-up care	categorical	icd10	361194	0	358420	2774	Uncategorised	TRUE	TRUE	TRUE	TRUE	TRUE
1707	Z48	Diagnoses - main ICD10: Z48 Other surgical follow-up care	categorical	icd10	361194	0	360407	787	Uncategorised	TRUE	FALSE	TRUE	TRUE	TRUE
1708	Z50	Diagnoses - main ICD10: Z50 Care involving use of rehabilitation procedures	categorical	icd10	361194	0	360976	218	Uncategorised	TRUE	TRUE	TRUE	TRUE	TRUE
1709	Z51	Diagnoses - main ICD10: Z51 Other medical care	categorical	icd10	361194	0	360983	211	Uncategorised	TRUE	TRUE	TRUE	TRUE	TRUE
1710	Z52	Diagnoses - main ICD10: Z52 Donors of organs and tissues	categorical	icd10	361194	0	360917	277		TRUE	TRUE	TRUE	TRUE	TRUE
1711	Z53	Diagnoses - main ICD10: Z53 Persons encountering health services for specifie procedures, not carried out	categorical	icd10	361194	0	359440	1754	Uncategorised	TRUE	TRUE	TRUE	TRUE	TRUE
1712	Z71	Diagnoses - main ICD10: Z71 Persons encountering health services for other counselling and medical advice, not elsewhere classified	categorical	icd10	361194	0	360976	218	measurement	TRUE	TRUE	TRUE	TRUE	TRUE
1713	Z76	Diagnoses - main ICD10: Z76 Persons encountering health services in other circumstances	categorical	icd10	361194	0	361076	118	measurement	TRUE	FALSE	TRUE	TRUE	TRUE
1714	Z80	Diagnoses - main ICD10: Z80 Family history of malignant neoplasm	categorical	icd10	361194	0	360817	377	Uncategorised	TRUE	TRUE	TRUE	TRUE	TRUE
1715	Z85	Diagnoses - main ICD10: Z85 Personal history of malignant neoplasm	categorical	icd10	361194	0	360956	238	cell proliferation disorder	TRUE	TRUE	TRUE	TRUE	TRUE
1716	Z87	Diagnoses - main ICD10: Z87 Personal history of other diseases and conditions	categorical	icd10	361194	0	360960	234	respiratory or thoracic disease|Uncategorised|integumentary system disease|cell proliferation disorder|urinary system disease|nervous system disease	TRUE	TRUE	TRUE	TRUE	TRUE
1717	AB1_INFECTIONS	Certain infectious and parasitic diseases	categorical	finngen	361194	0	353664	7530	infectious disease	TRUE	TRUE	TRUE	TRUE	TRUE
1718	AB1_INTESTINAL_INFECTIONS	Intestinal infectious diseases	categorical	finngen	361194	0	356890	4304	infectious disease	TRUE	TRUE	TRUE	TRUE	TRUE
1719	AB1_MYCOSES	Mycoses	categorical	finngen	361194	0	360751	443	infectious disease	TRUE	FALSE	TRUE	TRUE	TRUE
1720	AB1_OTHER_BACTERIAL	Other bacterial diseases	categorical	finngen	361194	0	359232	1962	infectious disease	TRUE	TRUE	TRUE	TRUE	TRUE
1721	AB1_OTHER_VIRAL	Other viral diseases	categorical	finngen	361194	0	360014	1180	infectious disease	TRUE	FALSE	TRUE	TRUE	TRUE
1722	AB1_SEXUAL_TRANSMISSION	Infections with a predominantly sexual mode of transmission	categorical	finngen	361194	0	361058	136	infectious disease	TRUE	TRUE	TRUE	TRUE	TRUE
1723	AB1_VIRAL_CNS	Viral infections of the central nervous system	categorical	finngen	361194	0	360997	197	infectious disease	TRUE	TRUE	TRUE	TRUE	TRUE
1724	AB1_VIRAL_HEPATITIS	Viral hepatitis	categorical	finngen	361194	0	360951	243	infectious disease	TRUE	TRUE	TRUE	TRUE	TRUE
1725	AB1_VIRAL_SKIN_MUCOUS_MEMBRANE	Viral infections characterized by skin and mucous membrane lesions	categorical	finngen	361194	0	360336	858	infectious disease	TRUE	FALSE	TRUE	TRUE	TRUE
1726	AD	Alzheimer’s disease	categorical	finngen	361194	0	361075	119		TRUE	FALSE	TRUE	TRUE	TRUE
1727	AMN2	Transient global amnesia	categorical	finngen	361194	0	360911	283	Uncategorised	TRUE	TRUE	TRUE	TRUE	TRUE
1728	ASTHMA_CHILD	Childhood asthma (age<16)	categorical	finngen	361194	0	359201	1993	Uncategorised	TRUE	TRUE	TRUE	TRUE	TRUE
1729	ASTHMA_EOSINOPHIL_SUGG	Suggestive for eosinophilic asthma	categorical	finngen	361194	0	358892	2302	Uncategorised	TRUE	TRUE	TRUE	TRUE	TRUE
1730	ASTHMA_HOSPITAL1	Asthma, hospital admissions 1	categorical	finngen	361194	0	359208	1986		TRUE	TRUE	TRUE	TRUE	TRUE
1731	ASTHMA_MEDICATIO_COMORB	Medication related adverse effects	categorical	finngen	361194	0	341100	20094		TRUE	TRUE	TRUE	TRUE	TRUE
1732	ASTHMA_MODE	Asthma (mode)	categorical	finngen	361194	0	360997	197	Uncategorised	TRUE	TRUE	TRUE	TRUE	TRUE
1733	ASTHMA_OPPORTUNIST_INFECTIONS		categorical	finngen	361194	0	360685	509	Uncategorised	TRUE	TRUE	TRUE	TRUE	TRUE
1734	ASTHMA_PNEUMONIA	Asthma-related pneumonia	categorical	finngen	361194	0	355294	5900	infectious disease	TRUE	TRUE	TRUE	TRUE	TRUE
1735	BACT_INTEST_INFECTION_NOS	Other specified/unspecified bacterial intestinal infections	categorical	finngen	361194	0	360741	453	infectious disease	TRUE	TRUE	TRUE	TRUE	TRUE
1736	BRONCHITIS	Bronchitis	categorical	finngen	361194	0	356911	4283	respiratory or thoracic disease	TRUE	TRUE	TRUE	TRUE	TRUE
1737	C_ANUS_ANALCANAL	Malignant neoplasm of anus and anal canal	categorical	finngen	361194	0	361067	127		TRUE	TRUE	TRUE	TRUE	TRUE
1738	C_BLADDER	Malignant neoplasm of bladder	categorical	finngen	361194	0	360304	890		TRUE	TRUE	TRUE	TRUE	TRUE
1739	C_BRAIN	Malignant neoplasm of brain	categorical	finngen	361194	0	360819	375		TRUE	TRUE	TRUE	TRUE	TRUE
1740	C_BREAST_3	Malignant neoplasm of breast	categorical	finngen	361194	0	351473	9721		TRUE	TRUE	TRUE	TRUE	TRUE
1741	C_BRONCHUS_LUNG	Malignant neoplasm of bronchus and lung	categorical	finngen	361194	0	359513	1681		TRUE	TRUE	TRUE	TRUE	TRUE
1742	C_CERVIX_UTERI	Malignant neoplasm of cervix uteri	categorical	finngen	361194	0	360826	368		TRUE	TRUE	TRUE	TRUE	TRUE
1743	C_COLON	Malignant neoplasm of colon	categorical	finngen	361194	0	358757	2437		TRUE	TRUE	TRUE	TRUE	TRUE
1744	C_CONNECTIVE_SOFT_NAS	Malignant neoplasm of other connective and soft tissue	categorical	finngen	361194	0	360957	237		TRUE	TRUE	TRUE	TRUE	TRUE
1745	C_CORPUS_UTERI	Malignant neoplasm of corpus uteri	categorical	finngen	361194	0	359972	1222		TRUE	TRUE	TRUE	TRUE	TRUE
1746	C_DIFFICILE_ENTEROCOLITIS	Enterocolitis due to Clostridium difficile	categorical	finngen	361194	0	361010	184	infectious disease	TRUE	FALSE	TRUE	TRUE	TRUE
1747	C_DIGESTIVE_ORGANS		categorical	finngen	361194	0	355504	5690		TRUE	TRUE	TRUE	TRUE	TRUE
1748	C_ENDOCRINE		categorical	finngen	361194	0	360765	429		TRUE	TRUE	TRUE	TRUE	TRUE
1749	C_EYE_ADNEXA	Malignant neoplasm of eye and adnexa	categorical	finngen	361194	0	361079	115		TRUE	FALSE	TRUE	TRUE	TRUE
1750	C_EYE_BRAIN_NEURO		categorical	finngen	361194	0	360677	517		TRUE	TRUE	TRUE	TRUE	TRUE
1751	C_FEMALE_GENITAL		categorical	finngen	361194	0	358591	2603		TRUE	TRUE	TRUE	TRUE	TRUE
1752	C_FOLLICULAR_LYMPHOMA	Follicular lymphoma	categorical	finngen	361194	0	360829	365		TRUE	TRUE	TRUE	TRUE	TRUE
1753	C_HODGKIN_LYMPHOMA	Hodgkin lymphoma	categorical	finngen	361194	0	360946	248		TRUE	FALSE	TRUE	TRUE	TRUE
1754	C_KIDNEY_NOTRENALPELVIS	Malignant neoplasm of kidney, except renal pelvis	categorical	finngen	361194	0	360323	871		TRUE	TRUE	TRUE	TRUE	TRUE
1755	C_LARYNX	Malignant neoplasm of larynx	categorical	finngen	361194	0	360989	205		TRUE	FALSE	TRUE	TRUE	TRUE
1756	C_LIP_ORAL_PHARYNX		categorical	finngen	361194	0	360404	790		TRUE	TRUE	TRUE	TRUE	TRUE
1757	C_LIVER_INTRAHEPATIC_BILE_DUCTS	Malignant neoplasm of liver and intrahepatic bile ducts	categorical	finngen	361194	0	360990	204		TRUE	TRUE	TRUE	TRUE	TRUE
1758	C_LYMPHNODES_SECONDARY_NAS	Secondary and unspecified malignant neoplasm of lymph nodes	categorical	finngen	361194	0	361087	107		TRUE	FALSE	TRUE	TRUE	TRUE
1759	C_LYMPHOID_LEUKAEMIA	Lymphoid leukaemia	categorical	finngen	361194	0	360676	518		TRUE	TRUE	TRUE	TRUE	TRUE
1760	C_LYMPHOMA	Lymphomas	categorical	finngen	361194	0	359442	1752		TRUE	TRUE	TRUE	TRUE	TRUE
1761	C_MALE_GENITAL		categorical	finngen	361194	0	354399	6795		TRUE	TRUE	TRUE	TRUE	TRUE
1762	C_MELANOMA_SKIN	Malignant melanoma of skin	categorical	finngen	361194	0	358660	2534		TRUE	TRUE	TRUE	TRUE	TRUE
1763	C_MESOTHELIOMA	Mesothelioma	categorical	finngen	361194	0	361029	165		TRUE	TRUE	TRUE	TRUE	TRUE
1764	C_MESTOTHEL_SOFTTISSUE		categorical	finngen	361194	0	360680	514		TRUE	FALSE	TRUE	TRUE	TRUE
1765	C_MULTIPLE_MYELOMA_PLASMA_CELL	Multiple myeloma and malignant plasma cell neoplasms	categorical	finngen	361194	0	360766	428		TRUE	TRUE	TRUE	TRUE	TRUE
1766	C_MYELOID-LEUKAEMIA	Myeloid leukaemia	categorical	finngen	361194	0	360880	314		TRUE	TRUE	TRUE	TRUE	TRUE
1767	C_NONFOLLICULAR_LYMPHOMA	Non-follicular lymphoma	categorical	finngen	361194	0	360493	701		TRUE	TRUE	TRUE	TRUE	TRUE
1768	C_NONHODGKIN_NAS	Other and unspecified types of non-Hodgkin lymphoma	categorical	finngen	361194	0	360801	393		TRUE	FALSE	TRUE	TRUE	TRUE
1769	C_OESOPHAGUS	Malignant neoplasm of oesophagus	categorical	finngen	361194	0	360697	497		TRUE	TRUE	TRUE	TRUE	TRUE
1770	C_OTHER_SKIN	Other malignant neoplasms of skin	categorical	finngen	361194	0	346792	14402		TRUE	TRUE	TRUE	TRUE	TRUE
1771	C_OVARY	Malignant neoplasm of ovary	categorical	finngen	361194	0	360350	844		TRUE	TRUE	TRUE	TRUE	TRUE
1772	C_PANCREAS	Malignant neoplasm of pancreas	categorical	finngen	361194	0	360754	440		TRUE	TRUE	TRUE	TRUE	TRUE
1773	C_PRIMARY_LYMPHOID_HEMATOPOIETIC		categorical	finngen	361194	0	358164	3030		TRUE	TRUE	TRUE	TRUE	TRUE
1774	C_PROSTATE	Malignant neoplasm of prostate	categorical	finngen	361194	0	354873	6321		TRUE	TRUE	TRUE	TRUE	TRUE
1775	C_RECTOISIGMOID_JUNCTION	Malignant neoplasm of rectosigmoid junction	categorical	finngen	361194	0	360861	333		TRUE	TRUE	TRUE	TRUE	TRUE
1776	C_RECTUM	Malignant neoplasm of rectum	categorical	finngen	361194	0	360024	1170		TRUE	FALSE	TRUE	TRUE	TRUE
1777	C_RESPIRATORY_INTRATHORACIC		categorical	finngen	361194	0	359250	1944		TRUE	TRUE	TRUE	TRUE	TRUE
1778	C_SECONDARY_RESPIRATORY_DIGESTIVE	Secondary malignant neoplasm of respiratory and digestive organs	categorical	finngen	361194	0	361085	109		TRUE	FALSE	TRUE	TRUE	TRUE
1779	C_SECONDARY_WITHOUT_SITESPEC	Malignant neoplasm, without specification of site	categorical	finngen	361194	0	361049	145		TRUE	FALSE	TRUE	TRUE	TRUE
1780	C_SKIN		categorical	finngen	361194	0	344663	16531		TRUE	TRUE	TRUE	TRUE	TRUE
1781	C_SMALL_INTESTINE	Malignant neoplasm of small intestine	categorical	finngen	361194	0	361053	141		TRUE	FALSE	TRUE	TRUE	TRUE
1782	C_STOMACH	Malignant neoplasm of stomach	categorical	finngen	361194	0	360843	351		TRUE	TRUE	TRUE	TRUE	TRUE
1783	C_STROKE	STROKE	categorical	finngen	361194	0	355048	6146	cardiovascular disease	TRUE	TRUE	TRUE	TRUE	TRUE
1784	C_TESTIS	Malignant neoplasm of testis	categorical	finngen	361194	0	360762	432		TRUE	TRUE	TRUE	TRUE	TRUE
1785	C_THYROID_GLAND	Malignant neoplasm of thyroid gland	categorical	finngen	361194	0	360800	394		TRUE	TRUE	TRUE	TRUE	TRUE
1786	C_TNK_LYMPHOMA	Mature T/NK-cell lymphomas	categorical	finngen	361194	0	361060	134		TRUE	TRUE	TRUE	TRUE	TRUE
1787	C_TONGUENAS	Malignant neoplasm of other and unspecified parts of tongue	categorical	finngen	361194	0	361034	160		TRUE	TRUE	TRUE	TRUE	TRUE
1788	C_TONSIL	Malignant neoplasm of tonsil	categorical	finngen	361194	0	361019	175		TRUE	FALSE	TRUE	TRUE	TRUE
1789	C_UNCERTAIN_SECONDARY		categorical	finngen	361194	0	360771	423		TRUE	FALSE	TRUE	TRUE	TRUE
1790	C_URINARY_TRACT		categorical	finngen	361194	0	359353	1841		TRUE	TRUE	TRUE	TRUE	TRUE
1791	C3_ANUS_ANALCANAL	Malignant neoplasm of anus and anal canal	categorical	finngen	361194	0	361067	127	cell proliferation disorder	TRUE	TRUE	TRUE	TRUE	TRUE
1792	C3_BLADDER	Malignant neoplasm of bladder	categorical	finngen	361194	0	360304	890	cell proliferation disorder	TRUE	TRUE	TRUE	TRUE	TRUE
1793	C3_BRAIN	Malignant neoplasm of brain	categorical	finngen	361194	0	360819	375	cell proliferation disorder	TRUE	TRUE	TRUE	TRUE	TRUE
1794	C3_BREAST_3	Malignant neoplasm of breast	categorical	finngen	361194	0	351473	9721		TRUE	TRUE	TRUE	TRUE	TRUE
1795	C3_BRONCHUS_LUNG	Malignant neoplasm of bronchus and lung	categorical	finngen	361194	0	359513	1681	cell proliferation disorder	TRUE	TRUE	TRUE	TRUE	TRUE
1796	C3_CERVIX_UTERI	Malignant neoplasm of cervix uteri	categorical	finngen	361194	0	360826	368	cell proliferation disorder	TRUE	TRUE	TRUE	TRUE	TRUE
1797	C3_COLON	Malignant neoplasm of colon	categorical	finngen	361194	0	358757	2437	cell proliferation disorder	TRUE	TRUE	TRUE	TRUE	TRUE
1798	C3_CONNECTIVE_SOFT_NAS	Malignant neoplasm of other connective and soft tissue	categorical	finngen	361194	0	360957	237	Uncategorised	TRUE	TRUE	TRUE	TRUE	TRUE
1799	C3_CORPUS_UTERI	Malignant neoplasm of corpus uteri	categorical	finngen	361194	0	359972	1222	cell proliferation disorder	TRUE	TRUE	TRUE	TRUE	TRUE
1800	C3_DIGESTIVE_ORGANS	Malignant neoplasm of digestive organs	categorical	finngen	361194	0	355504	5690	cell proliferation disorder	TRUE	TRUE	TRUE	TRUE	TRUE
1801	C3_ENDOCRINE	Malignant neoplasm of endocrine gland	categorical	finngen	361194	0	360765	429	cell proliferation disorder	TRUE	TRUE	TRUE	TRUE	TRUE
1802	C3_EYE_ADNEXA	Malignant neoplasm of eye and adnexa	categorical	finngen	361194	0	361079	115	cell proliferation disorder	TRUE	FALSE	TRUE	TRUE	TRUE
1803	C3_EYE_BRAIN_NEURO	Malignant neoplasm of eye, brain and central nervous system	categorical	finngen	361194	0	360677	517	cell proliferation disorder	TRUE	TRUE	TRUE	TRUE	TRUE
1804	C3_FEMALE_GENITAL	malignant neoplasm of female genital organs	categorical	finngen	361194	0	358591	2603	cell proliferation disorder	TRUE	TRUE	TRUE	TRUE	TRUE
1805	C3_KIDNEY_NOTRENALPELVIS	Malignant neoplasm of kidney, except renal pelvis	categorical	finngen	361194	0	360323	871	cell proliferation disorder	TRUE	TRUE	TRUE	TRUE	TRUE
1806	C3_LARYNX	Malignant neoplasm of larynx	categorical	finngen	361194	0	360989	205	Uncategorised	TRUE	FALSE	TRUE	TRUE	TRUE
1807	C3_LIP_ORAL_PHARYNX	Malignant neoplasm of lip, oral cavity and pharynx	categorical	finngen	361194	0	360404	790	cell proliferation disorder	TRUE	TRUE	TRUE	TRUE	TRUE
1808	C3_LIVER_INTRAHEPATIC_BILE_DUCTS	Malignant neoplasm of liver and intrahepatic bile ducts	categorical	finngen	361194	0	360990	204	cell proliferation disorder	TRUE	TRUE	TRUE	TRUE	TRUE
1809	C3_LYMPHNODES_SECONDARY_NAS	Secondary and unspecified malignant neoplasm of lymph nodes	categorical	finngen	361194	0	361087	107	cell proliferation disorder	TRUE	FALSE	TRUE	TRUE	TRUE
1810	C3_MALE_GENITAL	malignant neoplasm of male genital organs	categorical	finngen	361194	0	354399	6795	cell proliferation disorder	TRUE	TRUE	TRUE	TRUE	TRUE
1811	C3_MELANOMA_SKIN	Malignant melanoma of skin	categorical	finngen	361194	0	358660	2534	cell proliferation disorder	TRUE	TRUE	TRUE	TRUE	TRUE
1812	C3_MESOTHELIOMA	Mesothelioma	categorical	finngen	361194	0	361029	165	cell proliferation disorder	TRUE	TRUE	TRUE	TRUE	TRUE
1813	C3_MESTOTHEL_SOFTTISSUE	Melignant neoplasm of mesothelium and soft tissue	categorical	finngen	361194	0	360680	514	cell proliferation disorder	TRUE	FALSE	TRUE	TRUE	TRUE
1814	C3_OESOPHAGUS	Malignant neoplasm of oesophagus	categorical	finngen	361194	0	360697	497	cell proliferation disorder	TRUE	TRUE	TRUE	TRUE	TRUE
1815	C3_OTHER_SKIN	Other malignant neoplasms of skin	categorical	finngen	361194	0	346792	14402	cell proliferation disorder	TRUE	TRUE	TRUE	TRUE	TRUE
1816	C3_OVARY	Malignant neoplasm of ovary	categorical	finngen	361194	0	360350	844	cell proliferation disorder	TRUE	TRUE	TRUE	TRUE	TRUE
1817	C3_PANCREAS	Malignant neoplasm of pancreas	categorical	finngen	361194	0	360754	440	cell proliferation disorder	TRUE	TRUE	TRUE	TRUE	TRUE
1818	C3_PRIMARY_LYMPHOID_HEMATOPOIETIC	Primary_lymphoid and hematopoietic malignant neoplasms	categorical	finngen	361194	0	358484	2710		TRUE	TRUE	TRUE	TRUE	TRUE
1819	C3_PROSTATE	Malignant neoplasm of prostate	categorical	finngen	361194	0	354873	6321	cell proliferation disorder	TRUE	TRUE	TRUE	TRUE	TRUE
1820	C3_RECTOISIGMOID_JUNCTION	Malignant neoplasm of rectosigmoid junction	categorical	finngen	361194	0	360861	333		TRUE	TRUE	TRUE	TRUE	TRUE
1821	C3_RECTUM	Malignant neoplasm of rectum	categorical	finngen	361194	0	360024	1170	cell proliferation disorder	TRUE	FALSE	TRUE	TRUE	TRUE
1822	C3_RESPIRATORY_INTRATHORACIC	Malignant neoplasm of respiratory system and intrathoracic organs	categorical	finngen	361194	0	359250	1944	cell proliferation disorder	TRUE	TRUE	TRUE	TRUE	TRUE
1823	C3_SECONDARY_RESPIRATORY_DIGESTIVE	Secondary malignant neoplasm of respiratory and digestive organs	categorical	finngen	361194	0	361085	109	cell proliferation disorder	TRUE	FALSE	TRUE	TRUE	TRUE
1824	C3_SECONDARY_WITHOUT_SITESPEC	Malignant neoplasm, without specification of site	categorical	finngen	361194	0	361049	145	cell proliferation disorder	TRUE	FALSE	TRUE	TRUE	TRUE
1825	C3_SKIN	Malignant neoplasm of skin	categorical	finngen	361194	0	344663	16531	cell proliferation disorder	TRUE	TRUE	TRUE	TRUE	TRUE
1826	C3_SMALL_INTESTINE	Malignant neoplasm of small intestine	categorical	finngen	361194	0	361053	141	cell proliferation disorder	TRUE	FALSE	TRUE	TRUE	TRUE
1827	C3_STOMACH	Malignant neoplasm of stomach	categorical	finngen	361194	0	360843	351	cell proliferation disorder	TRUE	TRUE	TRUE	TRUE	TRUE
1828	C3_TESTIS	Malignant neoplasm of testis	categorical	finngen	361194	0	360762	432	cell proliferation disorder	TRUE	TRUE	TRUE	TRUE	TRUE
1829	C3_THYROID_GLAND	Malignant neoplasm of thyroid gland	categorical	finngen	361194	0	360800	394	cell proliferation disorder	TRUE	TRUE	TRUE	TRUE	TRUE
1830	C3_TONGUENAS	Malignant neoplasm of other and unspecified parts of tongue	categorical	finngen	361194	0	361034	160		TRUE	TRUE	TRUE	TRUE	TRUE
1831	C3_TONSIL	Malignant neoplasm of tonsil	categorical	finngen	361194	0	361019	175		TRUE	FALSE	TRUE	TRUE	TRUE
1832	C3_UNCERTAIN_SECONDARY	Secondary uncertain malignant neoplasm	categorical	finngen	361194	0	360771	423	cell proliferation disorder	TRUE	FALSE	TRUE	TRUE	TRUE
1833	C3_URINARY_TRACT	Malignant neoplasm of urinary organs	categorical	finngen	361194	0	359353	1841	cell proliferation disorder	TRUE	TRUE	TRUE	TRUE	TRUE
1834	CAMPYLOENTERITIS	Campylobacter enteritis	categorical	finngen	361194	0	360905	289	infectious disease	TRUE	FALSE	TRUE	TRUE	TRUE
1835	CARDIAC_ARRHYTM	Cardiac arrhytmias, COPD co-morbidities	categorical	finngen	361194	0	352393	8801	cardiovascular disease	TRUE	TRUE	TRUE	TRUE	TRUE
1836	CHILDHOOD_ALLERGY	Childhood allergy (age < 16)	categorical	finngen	361194	0	361053	141	Uncategorised	TRUE	FALSE	TRUE	TRUE	TRUE
1837	CHIRHEP_NAS	Chirrosis of liver, NAS	categorical	finngen	361194	0	361010	184	cell proliferation disorder	TRUE	FALSE	TRUE	TRUE	TRUE
1838	CHRONLARGE	Crohn's disease of large intestine	categorical	finngen	361194	0	360858	336	gastrointestinal disease	TRUE	TRUE	TRUE	TRUE	TRUE
1839	CHRONNAS	Chron's disease NAS	categorical	finngen	361194	0	360430	764	gastrointestinal disease	TRUE	TRUE	TRUE	TRUE	TRUE
1840	CHRONSMALL	Crohn's disease of small interstine	categorical	finngen	361194	0	360945	249	gastrointestinal disease	TRUE	TRUE	TRUE	TRUE	TRUE
1841	COLITNONINFNAS	Noninfectious colitis NAS	categorical	finngen	361194	0	352249	8945		TRUE	TRUE	TRUE	TRUE	TRUE
1842	CONGEN_HEART_ARTER	Congenital malformations of heart and great arteries	categorical	finngen	361194	0	360767	427	cardiovascular disease	TRUE	FALSE	TRUE	TRUE	TRUE
1843	COPD_EARLYANDLATER	COPD, early/later onset	categorical	finngen	361194	0	359297	1897		TRUE	TRUE	TRUE	TRUE	TRUE
1844	COPD_EXCL	COPD differential diagnosis	categorical	finngen	361194	0	334484	26710		TRUE	TRUE	TRUE	TRUE	TRUE
1845	COPD_OPPORTUNIST_INFECTIONS	COPD related to chronic (opportunist) infections	categorical	finngen	361194	0	360717	477	respiratory or thoracic disease	TRUE	TRUE	TRUE	TRUE	TRUE
1846	COX_ARTHROSIS	Coxarthrosis [arthrosis of hip](FG)	categorical	finngen	361194	0	351784	9410	musculoskeletal or connective tissue disease	TRUE	TRUE	TRUE	TRUE	TRUE
1847	D3_ANAEMIA_IRONDEF	Iron deficiency anaemia	categorical	finngen	361194	0	357408	3786	phenotype	TRUE	TRUE	TRUE	TRUE	TRUE
1848	D3_ANAEMIANAS	Other and unspecified anaemias	categorical	finngen	361194	0	356903	4291	hematologic disease	TRUE	TRUE	TRUE	TRUE	TRUE
1849	D3_BLOODNAS	Other and unspecified diseases of blood and blood-forming organs	categorical	finngen	361194	0	361071	123	hematologic disease	TRUE	FALSE	TRUE	TRUE	TRUE
1850	D3_COAGOTHER	Other coagulation defects	categorical	finngen	361194	0	361080	114	hematologic disease	TRUE	FALSE	TRUE	TRUE	TRUE
1851	D3_HYPERGAMMAGLONAS	Hypergammalglobulinemia, unspecified	categorical	finngen	361194	0	361052	142		TRUE	FALSE	TRUE	TRUE	TRUE
1852	D3_IMMUNEMECHANISMOTHER	Other disorders involving the immune mechanism, not elsewhere classified	categorical	finngen	361194	0	361022	172	immune system disease	TRUE	FALSE	TRUE	TRUE	TRUE
1853	D3_ITP	Idiopathic thrombocytopenic purpura	categorical	finngen	361194	0	360987	207	urinary system disease	TRUE	TRUE	TRUE	TRUE	TRUE
1854	D3_OTHERANAEMIA	Other anaemias	categorical	finngen	361194	0	356900	4294	hematologic disease	TRUE	TRUE	TRUE	TRUE	TRUE
1855	D3_OTHERBLOOD	Oher diseases of blood and blood-forming organs	categorical	finngen	361194	0	360900	294	hematologic disease	TRUE	FALSE	TRUE	TRUE	TRUE
1856	D3_PURPURA_AND3_OTHER_HAEMORRHAGIC	Purpura and other haemorrhagic conditions	categorical	finngen	361194	0	360734	460	hematologic disease	TRUE	TRUE	TRUE	TRUE	TRUE
1857	D3_SCNDPOLYCYTHAEMIA	Secondary polycythaemia	categorical	finngen	361194	0	361035	159	Uncategorised	TRUE	FALSE	TRUE	TRUE	TRUE
1858	D3_THROMBOCYTOPENIANAS	Thrombocytopenia, unspecified	categorical	finngen	361194	0	360964	230	phenotype	TRUE	FALSE	TRUE	TRUE	TRUE
1859	DM_BCKGRND_RETINOPAT	Background diabetic retinopathy	categorical	finngen	361194	0	361086	108		TRUE	FALSE	TRUE	TRUE	TRUE
1860	DM_HYPOGLYC	Diabetic hypoglycemia	categorical	finngen	361194	0	360809	385	pancreas disease	TRUE	TRUE	TRUE	TRUE	TRUE
1861	DM_KETOACIDOSIS	Diabetic ketoacidosis	categorical	finngen	361194	0	360960	234	pancreas disease	TRUE	TRUE	TRUE	TRUE	TRUE
1862	DM_PERIPH_ANGIOPATHY	Peripheral angiopathy	categorical	finngen	361194	0	361013	181	cardiovascular disease	TRUE	TRUE	TRUE	TRUE	TRUE
1863	DM_PERIPHATHERO	Peripheral atherosclerosis	categorical	finngen	361194	0	360690	504	cardiovascular disease	TRUE	TRUE	TRUE	TRUE	TRUE
1864	DM_RETINOPAT_NOS	Unclassified diabetic retinopathy	categorical	finngen	361194	0	360732	462		TRUE	TRUE	TRUE	TRUE	TRUE
1865	E4_DM1	Type 1 diabetes	categorical	finngen	361194	0	360611	583	Uncategorised	TRUE	TRUE	TRUE	TRUE	TRUE
1866	E4_DM1KETO	Type 1 diabetes with ketoacidosis	categorical	finngen	361194	0	361026	168	pancreas disease	TRUE	TRUE	TRUE	TRUE	TRUE
1867	E4_DM1NOCOMP	Type 1 diabetes without complications	categorical	finngen	361194	0	360947	247	Uncategorised	TRUE	TRUE	TRUE	TRUE	TRUE
1868	E4_DM1OPTH	Type 1 diabetes with ophthalmic complications	categorical	finngen	361194	0	361028	166	injury, poisoning or other complication	TRUE	FALSE	TRUE	TRUE	TRUE
1869	E4_DM2	Type 2 diabetes	categorical	finngen	361194	0	360306	888	Uncategorised	TRUE	TRUE	TRUE	TRUE	TRUE
1870	E4_DM2NOCOMP	Type 2 diabetes without complications	categorical	finngen	361194	0	360740	454	Uncategorised	TRUE	TRUE	TRUE	TRUE	TRUE
1871	E4_DM2OPTH	Type 2 diabetes with ophthalmic complications	categorical	finngen	361194	0	360958	236	injury, poisoning or other complication	TRUE	TRUE	TRUE	TRUE	TRUE
1872	E4_DM2PERIPH	Type 2 diabetes with peripheral circulatory complications	categorical	finngen	361194	0	361067	127	cardiovascular disease	TRUE	TRUE	TRUE	TRUE	TRUE
1873	E4_DMNASOPTH	Unspecified diabetes with ophthalmic complications	categorical	finngen	361194	0	361041	153		TRUE	FALSE	TRUE	TRUE	TRUE
1874	E4_HYTHYNAS	Hypothyroidism,other/unspecified	categorical	finngen	361194	0	361066	128	endocrine system disease	TRUE	TRUE	TRUE	TRUE	TRUE
1875	E4_NUTRIDEF	Other nutritional deficiencies	categorical	finngen	361194	0	360978	216	Uncategorised	TRUE	TRUE	TRUE	TRUE	TRUE
1876	E4_OBESITY	Obesity	categorical	finngen	361194	0	360746	448	Uncategorised	TRUE	TRUE	TRUE	TRUE	TRUE
1877	E4_OBESITYNAS	Obesity, other/unspecified	categorical	finngen	361194	0	360761	433	Uncategorised	TRUE	TRUE	TRUE	TRUE	TRUE
1878	E4_THYTOXGOITDIF	Thyrotoxicosis with diffuse goitr	categorical	finngen	361194	0	361036	158	endocrine system disease	TRUE	FALSE	TRUE	TRUE	TRUE
1879	E4_THYTOXNAS	Thyrotoxicosis, other and/or unspecified	categorical	finngen	361194	0	360954	240	endocrine system disease	TRUE	FALSE	TRUE	TRUE	TRUE
1880	ENDOMETRIOSIS_NOS	Unsepcified/other endometriosis	categorical	finngen	361194	0	360760	434		TRUE	TRUE	TRUE	TRUE	TRUE
1881	ENDOMETRIOSIS_OVARY	Endometriosis of ovary	categorical	finngen	361194	0	360808	386		TRUE	TRUE	TRUE	TRUE	TRUE
1882	ENDOMETRIOSIS_PELVICPERITONEUM	Endometriosis of pelvic peritoneum	categorical	finngen	361194	0	360906	288		TRUE	TRUE	TRUE	TRUE	TRUE
1883	ENDOMETRIOSIS_UTERUS	Endometriosis of uterus	categorical	finngen	361194	0	360689	505		TRUE	TRUE	TRUE	TRUE	TRUE
1884	F5_ALCOHOLAC	Acute alcohol intoxication	categorical	finngen	361194	0	361063	131	Uncategorised	TRUE	TRUE	TRUE	TRUE	TRUE
1885	F5_ALLANXIOUS	All anxiety disorders	categorical	finngen	361194	0	360662	532	nervous system disease	TRUE	FALSE	TRUE	TRUE	TRUE
1886	F5_ANXIETY	Other anxiety disorders	categorical	finngen	361194	0	360842	352	nervous system disease	TRUE	FALSE	TRUE	TRUE	TRUE
1887	F5_BEHAVE	Behavioural syndromes associated with physiological disturbances and physical factors	categorical	finngen	361194	0	361011	183	nervous system disease	TRUE	TRUE	TRUE	TRUE	TRUE
1888	F5_DEMENTIA	Dementia	categorical	finngen	361194	0	361037	157	phenotype	TRUE	TRUE	TRUE	TRUE	TRUE
1889	F5_DEPRESSIO	Depression	categorical	finngen	361194	0	360049	1145	nervous system disease	TRUE	TRUE	TRUE	TRUE	TRUE
1890	F5_MOOD	Mood [affective] disorders	categorical	finngen	361194	0	359648	1546	nervous system disease	TRUE	TRUE	TRUE	TRUE	TRUE
1891	F5_PANIC	Panic disorder	categorical	finngen	361194	0	361082	112	nervous system disease	TRUE	FALSE	TRUE	TRUE	TRUE
1892	F5_PERSONALITY	Specific personality disorders	categorical	finngen	361194	0	361066	128	phenotype	TRUE	TRUE	TRUE	TRUE	TRUE
1893	F5_SCHIZO	Schizophrenia, schizotypal and delusional disorders	categorical	finngen	361194	0	360733	461	nervous system disease	TRUE	TRUE	TRUE	TRUE	TRUE
1894	FIBRO_COMORB	Fibromyalgia related co-morbidities	categorical	finngen	361194	0	358889	2305		TRUE	TRUE	TRUE	TRUE	TRUE
1895	G6_ALS	Motor neuron disease	categorical	finngen	361194	0	361027	167	nervous system disease	TRUE	FALSE	TRUE	TRUE	TRUE
1896	G6_BELLPA	Bell's palsy	categorical	finngen	361194	0	360856	338	nervous system disease	TRUE	TRUE	TRUE	TRUE	TRUE
1897	G6_CARPTU	Carpal tunnel syndrome	categorical	finngen	361194	0	353221	7973	nervous system disease	TRUE	TRUE	TRUE	TRUE	TRUE
1898	G6_CONCUS	Concussion	categorical	finngen	361194	0	361057	137		TRUE	FALSE	TRUE	TRUE	TRUE
1899	G6_CPETAL	Cerebral palsy and other paralytic syndromes	categorical	finngen	361194	0	360610	584	nervous system disease	TRUE	TRUE	TRUE	TRUE	TRUE
1900	G6_DEGENOTH	Other and unspecified degenerative diseases of nervous system	categorical	finngen	361194	0	361088	106	nervous system disease	TRUE	TRUE	TRUE	TRUE	TRUE
1901	G6_DEMYEL	Demyelenating diseases of the central nervous system	categorical	finngen	361194	0	360406	788	nervous system disease	TRUE	TRUE	TRUE	TRUE	TRUE
1902	G6_DIFBRAININJ	Diffuse brain injury	categorical	finngen	361194	0	361079	115		TRUE	FALSE	TRUE	TRUE	TRUE
1903	G6_DISBROTHUNS	Disorders of brain, other and unspecified	categorical	finngen	361194	0	361067	127	nervous system disease	TRUE	TRUE	TRUE	TRUE	TRUE
1904	G6_EPIPAROX	Episodal and paroxysmal disorders	categorical	finngen	361194	0	355776	5418	nervous system disease	TRUE	TRUE	TRUE	TRUE	TRUE
1905	G6_GUILBAR	Guillain-Barre syndrome	categorical	finngen	361194	0	361039	155	immune system disease	TRUE	FALSE	TRUE	TRUE	TRUE
1906	G6_HYDROCEPH	Hydrocephalus	categorical	finngen	361194	0	361081	113	phenotype	TRUE	TRUE	TRUE	TRUE	TRUE
1907	G6_ICTRAUOTHUNS	Other and unspecified intracranial injuries	categorical	finngen	361194	0	361059	135		TRUE	TRUE	TRUE	TRUE	TRUE
1908	G6_INTRACRATRAUMA	Intracranial trauma	categorical	finngen	361194	0	360368	826		TRUE	TRUE	TRUE	TRUE	TRUE
1909	G6_MONOLOWOTHUNS	Other and unspecified mononeuropathies of lower limb	categorical	finngen	361194	0	361064	130	nervous system disease	TRUE	FALSE	TRUE	TRUE	TRUE
1910	G6_MONOOTHUNS	Other and unsepcified mononeuropathies, also in other diseases	categorical	finngen	361194	0	361050	144	nervous system disease	TRUE	TRUE	TRUE	TRUE	TRUE
1911	G6_MYONEU	Diseases of the myoneural junction and muscle	categorical	finngen	361194	0	360960	234	nervous system disease	TRUE	FALSE	TRUE	TRUE	TRUE
1912	G6_NERPLEX	Nerve, nerve root and plexus disorders	categorical	finngen	361194	0	350296	10898	nervous system disease	TRUE	TRUE	TRUE	TRUE	TRUE
1913	G6_NEUATR	Systemic atrophies primarly affecting the central nervous system	categorical	finngen	361194	0	360982	212	phenotype	TRUE	FALSE	TRUE	TRUE	TRUE
1914	G6_NEUINFL	Inflammatory diseases of the central nervous system	categorical	finngen	361194	0	360889	305	nervous system disease	TRUE	FALSE	TRUE	TRUE	TRUE
1915	G6_NEURODEG	Other degenerative diseases of the nervous system	categorical	finngen	361194	0	360952	242	nervous system disease	TRUE	TRUE	TRUE	TRUE	TRUE
1916	G6_PLANTAR	Lesion of plantar nerve	categorical	finngen	361194	0	360215	979	nervous system disease	TRUE	TRUE	TRUE	TRUE	TRUE
1917	G6_POLYNEU	Polyneuropathies and other disorders of the peripheral nervous system	categorical	finngen	361194	0	360634	560	nervous system disease	TRUE	TRUE	TRUE	TRUE	TRUE
1918	G6_POLYOTHUNS	Other and unspecified polyneuropathies, also in other diseases	categorical	finngen	361194	0	360815	379	nervous system disease	TRUE	TRUE	TRUE	TRUE	TRUE
1919	G6_ROOTPLEXOTHUNS	Other and unspecified nerve root and plexus disorders, also in other diseases	categorical	finngen	361194	0	361030	164	nervous system disease	TRUE	FALSE	TRUE	TRUE	TRUE
1920	G6_SAHTRAU	Traumatic subarachnoid haemorrhage	categorical	finngen	361194	0	361070	124		TRUE	FALSE	TRUE	TRUE	TRUE
1921	G6_SDHTRAU	Traumatic subdural haemorrhage	categorical	finngen	361194	0	360956	238		TRUE	FALSE	TRUE	TRUE	TRUE
1922	G6_SLEEPAPNO	Sleep apnoea	categorical	finngen	361194	0	358945	2249	respiratory or thoracic disease	TRUE	TRUE	TRUE	TRUE	TRUE
1923	G6_TRINEU	Trigeminal neuralgia	categorical	finngen	361194	0	361005	189	nervous system disease	TRUE	FALSE	TRUE	TRUE	TRUE
1924	G6_ULLNLE	Lesion of ulnar nerve	categorical	finngen	361194	0	360373	821	nervous system disease	TRUE	TRUE	TRUE	TRUE	TRUE
1925	G6_XTRAPYR	Extrapyramidal and movement disorders	categorical	finngen	361194	0	360714	480	nervous system disease	TRUE	TRUE	TRUE	TRUE	TRUE
1926	GLOMER_NEPHRITIS	Glomerulonephritis	categorical	finngen	361194	0	360565	629	urinary system disease	TRUE	TRUE	TRUE	TRUE	TRUE
1927	GOUT_NOS	Gout, unspecified	categorical	finngen	361194	0	360902	292	musculoskeletal or connective tissue disease	TRUE	TRUE	TRUE	TRUE	TRUE
1928	GOUT	Gout, FINNGEN	categorical	finngen	361194	0	360850	344	musculoskeletal or connective tissue disease	TRUE	TRUE	TRUE	TRUE	TRUE
1929	H7_BCKRNDRETINOPAT	Background retinopathy and retinal vascular changes	categorical	finngen	361194	0	361086	108	disease of visual system	TRUE	FALSE	TRUE	TRUE	TRUE
1930	H7_BLEPHAROCHALASIS	Blepharochalasis	categorical	finngen	361194	0	360696	498	Uncategorised	TRUE	FALSE	TRUE	TRUE	TRUE
1931	H7_CHALAZION	Chalazion	categorical	finngen	361194	0	359776	1418	infectious disease	TRUE	TRUE	TRUE	TRUE	TRUE
1932	H7_CONJUNAS	Other specified and unspecified disorders of conjunctiva	categorical	finngen	361194	0	361086	108	disease of visual system	TRUE	TRUE	TRUE	TRUE	TRUE
1933	H7_CONJUVASC	Other conjunctival vascular disorders and cysts	categorical	finngen	361194	0	361041	153	disease of visual system	TRUE	TRUE	TRUE	TRUE	TRUE
1934	H7_CONVERSTRAB	Convergent concomitant strabismus	categorical	finngen	361194	0	361056	138	phenotype	TRUE	TRUE	TRUE	TRUE	TRUE
1935	H7_CORNEALOTH	Other disorders of cornea	categorical	finngen	361194	0	360880	314	disease of visual system	TRUE	TRUE	TRUE	TRUE	TRUE
1936	H7_CORNULCER	Corneal ulcer	categorical	finngen	361194	0	361092	102	Uncategorised	TRUE	FALSE	TRUE	TRUE	TRUE
1937	H7_DIPLOPIA	Diplopia	categorical	finngen	361194	0	361011	183	phenotype	TRUE	TRUE	TRUE	TRUE	TRUE
1938	H7_DIVERGSTRAB	Divergent concomitant strabismus	categorical	finngen	361194	0	360918	276	phenotype	TRUE	FALSE	TRUE	TRUE	TRUE
1939	H7_ECTROPION	Ectropion of eyelid	categorical	finngen	361194	0	360877	317	disease of visual system	TRUE	TRUE	TRUE	TRUE	TRUE
1940	H7_ENTROPION	Entropion and trichiasis of eyelid	categorical	finngen	361194	0	360642	552	disease of visual system	TRUE	TRUE	TRUE	TRUE	TRUE
1941	H7_EPIPHORA	Epiphora	categorical	finngen	361194	0	360602	592	phenotype	TRUE	FALSE	TRUE	TRUE	TRUE
1942	H7_EYEADNEXOTH	Other specified and unspecified disorders of eye and adnexa	categorical	finngen	361194	0	361064	130	disease of visual system	TRUE	FALSE	TRUE	TRUE	TRUE
1943	H7_EYELIDDIS	Other disorders of eyelid	categorical	finngen	361194	0	356665	4529	disease of visual system	TRUE	TRUE	TRUE	TRUE	TRUE
1944	H7_EYELIDFUNC	Other disorders affecting eyelid function	categorical	finngen	361194	0	361060	134	disease of visual system	TRUE	TRUE	TRUE	TRUE	TRUE
1945	H7_EYELIDNAS	Other specified and unspecified disorders of eyelid	categorical	finngen	361194	0	359008	2186	disease of visual system	TRUE	FALSE	TRUE	TRUE	TRUE
1946	H7_EYEOTH	Other disorders of eye and adnexa	categorical	finngen	361194	0	360964	230	disease of visual system	TRUE	FALSE	TRUE	TRUE	TRUE
1947	H7_EYEPOSTOP	Postprocedural disorders of eye and adnexa, not elsewhere classified	categorical	finngen	361194	0	361060	134		TRUE	TRUE	TRUE	TRUE	TRUE
1948	H7_GLAUCCLOSEPRIM	Primary angle-closure glaucoma	categorical	finngen	361194	0	360732	462	disease of visual system	TRUE	FALSE	TRUE	TRUE	TRUE
1949	H7_GLAUCNAS	Other and unspecified glaucoma	categorical	finngen	361194	0	360621	573	disease of visual system	TRUE	TRUE	TRUE	TRUE	TRUE
1950	H7_GLAUCPRIMOPEN	Primary open-angle glaucoma	categorical	finngen	361194	0	360664	530	disease of visual system	TRUE	TRUE	TRUE	TRUE	TRUE
1951	H7_GLAUCSUSP	Glaucoma suspect	categorical	finngen	361194	0	360838	356	disease of visual system	TRUE	TRUE	TRUE	TRUE	TRUE
1952	H7_HORDEOLUM	Hordeolum and other deep inflammation of eyelid	categorical	finngen	361194	0	361090	104	infectious disease	TRUE	TRUE	TRUE	TRUE	TRUE
1953	H7_KERATITIS	Keratitis	categorical	finngen	361194	0	361012	182	disease of visual system	TRUE	FALSE	TRUE	TRUE	TRUE
1954	H7_LACRIGLAND	Other disorders of lacrimal gland	categorical	finngen	361194	0	361063	131	disease of visual system	TRUE	FALSE	TRUE	TRUE	TRUE
1955	H7_LACRIMALSYSTEM	Disorders of lacrimal system	categorical	finngen	361194	0	359639	1555	disease of visual system	TRUE	TRUE	TRUE	TRUE	TRUE
1956	H7_LENS	Disorders of lens	categorical	finngen	361194	0	344118	17076	disease of visual system	TRUE	TRUE	TRUE	TRUE	TRUE
1957	H7_MACULADEGEN	Degeneration of macula and posterior pole	categorical	finngen	361194	0	360181	1013	disease of visual system	TRUE	FALSE	TRUE	TRUE	TRUE
1958	H7_OTHERCONJ	Other disorders of conjunctiva	categorical	finngen	361194	0	360742	452	disease of visual system	TRUE	TRUE	TRUE	TRUE	TRUE
1959	H7_PARASTRAB	Paralytic strabismus	categorical	finngen	361194	0	361054	140	disease of visual system	TRUE	FALSE	TRUE	TRUE	TRUE
1960	H7_POSTOPEYENAS	Oher and unspecified postprocedural disorders of eye and adnexa	categorical	finngen	361194	0	361069	125		TRUE	TRUE	TRUE	TRUE	TRUE
1961	H7_PTERYGIUM	Pterygium	categorical	finngen	361194	0	361070	124	cell proliferation disorder	TRUE	TRUE	TRUE	TRUE	TRUE
1962	H7_PTOSIS	Ptosis of eyelid	categorical	finngen	361194	0	360275	919	disease of visual system	TRUE	FALSE	TRUE	TRUE	TRUE
1963	H7_REFRAACCOMMODIS	Disorders of refraction and accommodation	categorical	finngen	361194	0	361002	192	disease of visual system	TRUE	TRUE	TRUE	TRUE	TRUE
1964	H7_RETINALBREAK	Retinal breaks without detachment	categorical	finngen	361194	0	360376	818	disease of visual system	TRUE	TRUE	TRUE	TRUE	TRUE
1965	H7_RETINALDETACH	Retinal detachments and breaks	categorical	finngen	361194	0	358151	3043	disease of visual system	TRUE	TRUE	TRUE	TRUE	TRUE
1966	H7_RETINALDETACHBREAK	Retinal detachment with retinal break	categorical	finngen	361194	0	359996	1198	disease of visual system	TRUE	TRUE	TRUE	TRUE	TRUE
1967	H7_RETINALDETACHOTH	Other, unspecified and serous retinal detachments	categorical	finngen	361194	0	360271	923	disease of visual system	TRUE	TRUE	TRUE	TRUE	TRUE
1968	H7_RETINALDISOTH	Other retinal disorders	categorical	finngen	361194	0	359502	1692	disease of visual system	TRUE	TRUE	TRUE	TRUE	TRUE
1969	H7_RETINANAS	Other specified and unspecified retinal disorders	categorical	finngen	361194	0	360724	470	disease of visual system	TRUE	FALSE	TRUE	TRUE	TRUE
1970	H7_RETINAVASC	Retinal vascular disorders	categorical	finngen	361194	0	360874	320	disease of visual system	TRUE	TRUE	TRUE	TRUE	TRUE
1971	H7_RETVASCNAS	Other and unspecified vascular occlusions	categorical	finngen	361194	0	360932	262	disease of visual system	TRUE	TRUE	TRUE	TRUE	TRUE
1972	H7_STENOLACRI	Stenosis and insufficiency of lacrimal passages	categorical	finngen	361194	0	360372	822	phenotype	TRUE	TRUE	TRUE	TRUE	TRUE
1973	H7_STRABNAS	Other specified and unspecified strabismus	categorical	finngen	361194	0	360965	229	phenotype	TRUE	FALSE	TRUE	TRUE	TRUE
1974	H7_STRABOTH	Other strabismus	categorical	finngen	361194	0	360523	671	phenotype	TRUE	TRUE	TRUE	TRUE	TRUE
1975	H7_VISDISTNAS	Other and unspecified visual disturbances	categorical	finngen	361194	0	360893	301	disease of visual system	TRUE	TRUE	TRUE	TRUE	TRUE
1976	H7_VISUDISTURB	Visual disturbances	categorical	finngen	361194	0	360583	611	phenotype	TRUE	TRUE	TRUE	TRUE	TRUE
1977	H7_VITRBODYGLOBE	Disorders of vitreous body	categorical	finngen	361194	0	360717	477	disease of visual system	TRUE	TRUE	TRUE	TRUE	TRUE
1978	H7_VITRHAEMORR	Vitreous haemorrhage	categorical	finngen	361194	0	360938	256	Uncategorised	TRUE	TRUE	TRUE	TRUE	TRUE
1979	H7_VITROTH	Other and unspecified disorders of vitreous body	categorical	finngen	361194	0	361060	134	disease of visual system	TRUE	FALSE	TRUE	TRUE	TRUE
1980	H7_XANTHELASMA	Xanthelasma of eyelid	categorical	finngen	361194	0	361041	153	Uncategorised	TRUE	TRUE	TRUE	TRUE	TRUE
1981	H8_BPV	Benign paroxysmal vertigo	categorical	finngen	361194	0	361046	148	phenotype	TRUE	FALSE	TRUE	TRUE	TRUE
1982	H8_CERUMEN	Impacted cerumen	categorical	finngen	361194	0	361033	161	Uncategorised	TRUE	FALSE	TRUE	TRUE	TRUE
1983	H8_CHRON_SUPOTITIS	Chronic suppurative otitis media	categorical	finngen	361194	0	360989	205	disease of ear	TRUE	FALSE	TRUE	TRUE	TRUE
1984	H8_CONSENHEARINGLOSS	Conductive and sensorineural hearing loss	categorical	finngen	361194	0	360895	299	nervous system disease	TRUE	FALSE	TRUE	TRUE	TRUE
1985	H8_EXT_NAS	Otitis externa, unspecified	categorical	finngen	361194	0	361030	164	Uncategorised	TRUE	TRUE	TRUE	TRUE	TRUE
1986	H8_EXTDISNAS	Other specified disorders of external ear	categorical	finngen	361194	0	361084	110	disease of ear	TRUE	FALSE	TRUE	TRUE	TRUE
1987	H8_EXTOTITIS	Otitis externa	categorical	finngen	361194	0	360861	333	Uncategorised	TRUE	FALSE	TRUE	TRUE	TRUE
1988	H8_HL_CON_NAS	Conductive hearing loss, unspecified	categorical	finngen	361194	0	361037	157	phenotype	TRUE	TRUE	TRUE	TRUE	TRUE
1989	H8_HL_NAS	Other specified/unspecified hearing loss	categorical	finngen	361194	0	360797	397	nervous system disease	TRUE	TRUE	TRUE	TRUE	TRUE
1990	H8_HL_SEN_NAS	Sensorineural hearing loss	categorical	finngen	361194	0	361090	104	nervous system disease	TRUE	FALSE	TRUE	TRUE	TRUE
1991	H8_LABYRINTHITIS	Labyrinthitis	categorical	finngen	361194	0	360677	517		TRUE	FALSE	TRUE	TRUE	TRUE
1992	H8_MED_SUPP	Suppurative and unspecified otitis media	categorical	finngen	361194	0	360708	486	disease of ear	TRUE	TRUE	TRUE	TRUE	TRUE
1993	H8_MENIERE	Ménière disease	categorical	finngen	361194	0	361072	122	disease of ear	TRUE	FALSE	TRUE	TRUE	TRUE
1994	H8_MYRINGNAS	Other specified/unspecified disorders of tympanic membrane	categorical	finngen	361194	0	361032	162		TRUE	FALSE	TRUE	TRUE	TRUE
1995	H8_OTALGIA	Otalgia	categorical	finngen	361194	0	361059	135	phenotype	TRUE	TRUE	TRUE	TRUE	TRUE
1996	H8_OTHHEARINGLOSS	Other hearing loss	categorical	finngen	361194	0	360781	413	nervous system disease	TRUE	TRUE	TRUE	TRUE	TRUE
1997	H8_OTIMEDNAS	Otitis media, unspecified	categorical	finngen	361194	0	360928	266	disease of ear	TRUE	FALSE	TRUE	TRUE	TRUE
[truncated: 278 more rows]

## Sheet: Supplementary Data 3
Additonal phenotypes used with the TYK2 and SLC39A8 variants
								Variant found in phenotype (TRUE/FALSE)
#	First Author	Year	Reference	phenotype	phenotype_description	phenotype_categ	1000genPop	19_10352442_G_C	19_10359299_A_C	19_10354167_G_A	19_10359243_G_A	4_102267552_C_T	4_102191313_A_G	4_102225731_A_C	4_102225733_A_T	4_102276925_A_G
1	Brant	2017	27693347	CD	Crohn's Disease	IMD	AFR	FALSE	TRUE	FALSE	FALSE	FALSE	TRUE	FALSE	TRUE	TRUE
2	Brant	2017	27693347	UC	Ulcerative Colitis	IMD	AFR	FALSE	TRUE	FALSE	FALSE	FALSE	TRUE	FALSE	TRUE	FALSE
3	Brant	2017	27693347	IBD	Inflammatory Bowel Disease	IMD	AFR	FALSE	TRUE	FALSE	FALSE	FALSE	TRUE	FALSE	TRUE	TRUE
4	Cooper	2017	doi101101120022	T1D	Type 1 Diabetes	IMD	EUR	TRUE	TRUE	FALSE	FALSE	TRUE	TRUE	TRUE	TRUE	TRUE
5	Thaventhiram	2020	32678341	PID	Primary Immune Deficiency	IMD	EUR	FALSE	TRUE	TRUE	FALSE	TRUE	TRUE	TRUE	FALSE	TRUE
6	Ferreira	2017	29083406	ASTER	Asthma and/or Eczema and/or Rhinitis	IMD	EUR	TRUE	TRUE	TRUE	FALSE	TRUE	TRUE	TRUE	TRUE	TRUE
7	Ferreira	2019	30929738	ASTAO	Adult-onset Asthma	IMD	EUR	TRUE	TRUE	FALSE	FALSE	TRUE	TRUE	TRUE	TRUE	TRUE
8	Ferreira	2017	29083406	RHEC	Rhinitis-only vs. eczema-only	IMD	EUR	TRUE	TRUE	TRUE	FALSE	TRUE	TRUE	TRUE	TRUE	TRUE
9	Ferreira	2019	30929738	ASTCO	Childhood-onset Asthma	IMD	EUR	TRUE	TRUE	FALSE	FALSE	TRUE	TRUE	TRUE	TRUE	TRUE
10	DeLange	2017	28067908	UC	Ulcerative Colitis	IMD	EUR	FALSE	TRUE	TRUE	FALSE	TRUE	TRUE	TRUE	TRUE	TRUE
11	DeLange	2017	28067908	CD	Crohn's Disease	IMD	EUR	FALSE	TRUE	TRUE	FALSE	TRUE	TRUE	TRUE	TRUE	TRUE
12	Tsoi	2012	23143594	PSO	Psoriasis vulgaris	IMD	EUR	TRUE	TRUE	TRUE	FALSE	FALSE	FALSE	FALSE	FALSE	FALSE
13	Moffatt	2010	20860503	AST	Asthma	IMD	EUR	FALSE	TRUE	FALSE	FALSE	TRUE	FALSE	FALSE	FALSE	FALSE
14	LopezIsac	2019	31672989	SSC	Systemic Sclerosis	IMD	EUR	FALSE	TRUE	FALSE	FALSE	TRUE	FALSE	FALSE	FALSE	FALSE
15	Bentham	2015	26502338	SLE	Systemic Lupus Erythematosus	IMD	EUR	TRUE	TRUE	FALSE	FALSE	TRUE	TRUE	TRUE	TRUE	TRUE
16	Jin	2016	27723757	VIT	Vitiligo	IMD	EUR	TRUE	TRUE	FALSE	FALSE	TRUE	TRUE	TRUE	TRUE	TRUE
17	Cordell	2015	26394269	PBC	Primary Biliary Cholangitis	IMD	EUR	FALSE	TRUE	FALSE	FALSE	FALSE	FALSE	FALSE	FALSE	FALSE
18	Cousminer	2018	30254083	LADA	Latent Autoimmune Diabetes in Adults	IMD	EUR	FALSE	TRUE	FALSE	FALSE	FALSE	TRUE	TRUE	FALSE	TRUE
19	Koettgen	2013	23263486	GOUT	Gout	IMD	EUR	FALSE	TRUE	FALSE	FALSE	TRUE	FALSE	FALSE	FALSE	FALSE
20	Ferreira	2017	29083406	ASTE	Asthma-only vs. Eczema-only	IMD	EUR	TRUE	TRUE	TRUE	FALSE	TRUE	TRUE	TRUE	TRUE	TRUE
21	Ferreira	2017	29083406	ASTR	Asthma-only vs. Rhinitis-only	IMD	EUR	TRUE	TRUE	TRUE	FALSE	TRUE	TRUE	TRUE	TRUE	TRUE
22	Bronson	2016	27723758	IGAD	IgA deficiency	IMD	EUR	TRUE	TRUE	TRUE	FALSE	TRUE	TRUE	TRUE	TRUE	TRUE
23	Tian	2017	28928442	RFEV	Rheumatic Fever	IMD	EUR	TRUE	TRUE	TRUE	FALSE	TRUE	TRUE	TRUE	TRUE	TRUE
24	SLEGEN	2008	18204446	SLE	Systemic Lupus Erythematosus	IMD	EUR	FALSE	TRUE	FALSE	FALSE	TRUE	FALSE	FALSE	FALSE	FALSE
25	Lyons	2019	31719529	EGPA	Eosinophilic Granulomatosis with Polyangiitis	IMD	EUR	TRUE	TRUE	FALSE	FALSE	TRUE	TRUE	TRUE	TRUE	TRUE
26	Lyons	2019	31719529	EGPAANCAn	ANCA negative EGPA	IMD	EUR	TRUE	TRUE	FALSE	FALSE	TRUE	TRUE	TRUE	TRUE	TRUE
27	Estrada	2018	29769526	NMO	Neuromyelitis Optica	IMD	EUR	TRUE	TRUE	FALSE	FALSE	TRUE	TRUE	TRUE	TRUE	TRUE
28	Lyons	2019	31719529	EGPAMPO	MPO+ EGPA	IMD	EUR	TRUE	TRUE	FALSE	FALSE	TRUE	TRUE	TRUE	TRUE	TRUE
29	Estrada	2018	29769526	NMOIGGp	IgG+ Neuromyelitis Optica	IMD	EUR	TRUE	TRUE	FALSE	FALSE	TRUE	TRUE	TRUE	TRUE	TRUE
30	Haasnoot	2018	29513936	UVJIA	Uveitis in JIA	IMD	EUR	TRUE	TRUE	FALSE	FALSE	TRUE	TRUE	TRUE	TRUE	TRUE
31	Kuiper	2014	24957906	BSC	Birdshot Corioretinopathy	IMD	EUR	FALSE	FALSE	FALSE	FALSE	TRUE	TRUE	TRUE	FALSE	TRUE
32	Estrada	2018	29769526	NMOIGGn	IgG- Neuromyelitis Optica	IMD	EUR	TRUE	TRUE	TRUE	FALSE	TRUE	TRUE	TRUE	TRUE	TRUE
33	Haasnoot	2018	29513936	UVJIA	Uveitis in JIA	IMD	EUR	FALSE	TRUE	FALSE	FALSE	TRUE	TRUE	TRUE	TRUE	TRUE
34	Eriksson	2021	33574239	AAD	Autoimmune Addison's disease	IMD	EUR	FALSE	TRUE	TRUE	FALSE	TRUE	TRUE	FALSE	FALSE	TRUE
35	Aterido (EUR North America)	2019	30552173	PSA	Psoriatic Arthritis	IMD	EUR	FALSE	TRUE	FALSE	FALSE	TRUE	FALSE	FALSE	FALSE	FALSE
36	Renton	2015	25643325	MYG	Myastenia Gravis	IMD	EUR	TRUE	TRUE	FALSE	FALSE	TRUE	TRUE	TRUE	TRUE	TRUE
37	Renton	2015	25643325	MYGLO	Late-onset Myastenia Gravis	IMD	EUR	TRUE	TRUE	FALSE	FALSE	TRUE	TRUE	TRUE	TRUE	TRUE
38	Renton	2015	25643325	MYGEO	Early-onset Myastenia Gravis	IMD	EUR	TRUE	TRUE	FALSE	FALSE	TRUE	TRUE	TRUE	TRUE	TRUE
39	Aterido (EUR Spain)	2019	30552173	PSA	Psoriatic Arthritis	IMD	EUR	FALSE	TRUE	FALSE	FALSE	TRUE	FALSE	FALSE	FALSE	FALSE
40	LopezIsac	2021	33106285	JIA	Juvenile Idiopathic Arthritis	IMD	EUR	TRUE	TRUE	FALSE	FALSE	TRUE	TRUE	TRUE	TRUE	TRUE
41	Cordell	2021	34033851	PBC	Primary Biliary Cholangitis	IMD	EUR	FALSE	TRUE	FALSE	FALSE	TRUE	FALSE	TRUE	TRUE	TRUE
42	Chia	2022	35074870	MYG	Myastenia Gravis	IMD	EUR	TRUE	TRUE	TRUE	TRUE	TRUE	TRUE	TRUE	TRUE	TRUE
43	Hoggart	2021	33772158	KD	Kawasaki Disease	IMD	EUR	FALSE	TRUE	FALSE	FALSE	TRUE	TRUE	TRUE	TRUE	TRUE
44	Demenais	2018	29273806	AST	Asthma	IMD	EUR	FALSE	TRUE	FALSE	FALSE	TRUE	FALSE	FALSE	FALSE	FALSE
45	Okada	2014	24390342	RA	Rheumatoid Arthritis	IMD	EUR	TRUE	TRUE	FALSE	FALSE	TRUE	TRUE	TRUE	TRUE	TRUE
46	ASDWGPGC	2017	28540026	ASD	Autism Spectrum Disorder	PSD	EUR	FALSE	TRUE	FALSE	FALSE	TRUE	TRUE	TRUE	TRUE	TRUE
47	Demontis	2017	30478444	ADHD	Attention-deficit/Hyperactivity Disorder	PSD	EUR	FALSE	TRUE	FALSE	FALSE	TRUE	TRUE	TRUE	TRUE	TRUE
48	Grove	2019	30804558	ASD	Autism Spectrum Disorder	PSD	EUR	TRUE	TRUE	TRUE	FALSE	TRUE	TRUE	TRUE	TRUE	TRUE
49	Hou	2016	27329760	BPD	Bipolar Disorder	PSD	EUR	TRUE	TRUE	FALSE	FALSE	TRUE	TRUE	TRUE	TRUE	TRUE
50	IOCDFGC	2018	28761083	OCD	Obsessive-compulsive Disorder	PSD	EUR	TRUE	TRUE	FALSE	FALSE	TRUE	TRUE	TRUE	TRUE	TRUE
51	Pardiñas	2018	29483656	SCZ	Schizophrenia	PSD	EUR	TRUE	TRUE	FALSE	FALSE	TRUE	TRUE	TRUE	TRUE	TRUE
52	PGCBDWG	2011	21926972	BPD	Bipolar Disorder	PSD	EUR	FALSE	TRUE	FALSE	FALSE	TRUE	FALSE	FALSE	FALSE	FALSE
53	Ruderfer	2018	29906448	BPD	Bipolar Disorder	PSD	EUR	TRUE	TRUE	FALSE	FALSE	TRUE	TRUE	TRUE	TRUE	TRUE
54	Ruderfer	2018	29906448	SCZ	Schizophrenia	PSD	EUR	TRUE	TRUE	FALSE	FALSE	TRUE	TRUE	TRUE	TRUE	TRUE
55	Wray	2018	29700475	MDD	Major Depression Disorder	PSD	EUR	TRUE	TRUE	TRUE	TRUE	TRUE	TRUE	TRUE	TRUE	TRUE
56	IMSGC	2019	31604244	MS	Multiple Sclerosis	IMD	EUR	TRUE	TRUE	FALSE	FALSE	TRUE	TRUE	TRUE	TRUE	TRUE

## Sheet: Supplementary Data 4
FinnGen to UKBB mapped traits with variants
#	query variant	rsid	FinnGen source (primary trait)	FinnGen source long name	UKBB - equivalent primary trait	UKBB - equivalent primary trait description	finngen_trait_category	ukbb_trait_category
1	1_113834946_A_G	rs2476601	RHEUMA_SEROPOS_OTH	Other/unspecified seropositive rheumatoid arthritis	RHEUMA_SEROPOS_OTH	Other/unspecified seropositiverheumatoid arthritis	musculoskeletal or connective tissue disease	musculoskeletal or connective tissue disease
2	1_113834946_A_G	rs2476601	RHEUMA_SEROPOS_WIDE	Seropositive rheumatoid arthritis, wide	RHEUMA_SEROPOS	Seropositive rheumatoid arthritis	musculoskeletal or connective tissue disease	musculoskeletal or connective tissue disease
3	1_113834946_A_G	rs2476601	STILL_ADULT	Adult-onset Still disease	STILL_ADULT	Adult-onset Still disease	musculoskeletal or connective tissue disease	musculoskeletal or connective tissue disease
4	1_119311933_C_G	rs750458116	M13_ARTHROSIS	Arthrosis	M13_ARTHROSIS	#Arthrosis	Uncategorised	Uncategorised
5	1_152313385_G_A	rs61816761	L12_ATOPIC	Atopic dermatitis	20002_1452	Non-cancer illness code, self-reported: eczema/dermatitis	integumentary system disease	integumentary system disease
6	2_60360207_G_C	rs17027584	L12_DERMATITISECZEMA	Dermatitis and eczema	20002_1452	Non-cancer illness code, self-reported: eczema/dermatitis	integumentary system disease	integumentary system disease
7	2_98680914_C_T	rs116142506	ST19_SUPERF_INJURY_ABDOMEN_LOWER_BACK_PELVIS	Superficial injury of abdomen, lower back and pelvis	S30	Diagnoses - main ICD10: S30 Superficial injury of abdomen, lower back and pelvis	injury, poisoning or other complication	injury, poisoning or other complication
8	2_220258034_C_T	rs141029635	T2D_WIDE	Type 2 diabetes, wide definition	20002_1223	Type 2 diabetes | non-cancer illness code, self-reported	Uncategorised	Uncategorised
9	2_241771867_G_A	rs62192043	J10_ASTHMACOPDKELA	Asthma/COPD (KELA code 203)	J10_ASTHMA	Asthma	respiratory or thoracic disease	Uncategorised
10	3_15461174_G_T	rs7609897	K11_DIVERTIC	Diverticular disease of intestine	K57	Diagnoses - main ICD10: K57 Diverticular disease of intestine	gastrointestinal disease	gastrointestinal disease
11	3_38009720_G_A	rs75495843	L12_FOLLICULARCYST	Follicular cysts of skin and subcutaneous tissue	L72	Diagnoses - main ICD10: L72 Follicular cysts of skin and subcutaneous tissue	integumentary system disease	integumentary system disease
12	3_116942096_C_T	rs77996554	M13_SHOULDERNAS	Other shoulder lesions	M13_SHOULDERNAS	Other shoulder lesions	musculoskeletal or connective tissue disease	musculoskeletal or connective tissue disease
13	3_125197035_G_A	rs816340	J10_PERITONSABSC	Peritonsillar abscess	J36	Diagnoses - main ICD10: J36 Peritonsillar abscess	infectious disease	infectious disease
14	3_127320839_C_T	rs543544250	M13_SOFTTISSUEOTH	Other soft tissue disorders, not elsewhere classified	M13_SOFTTISSUEOTH	Other soft tissue disorders, not elsewhere classified	Uncategorised	Uncategorised
15	3_160368930_T_TA	rs201009932	POLYCYTVERA	Polycythaemia vera	20002_1438	Polycythaemia vera | non-cancer illness code, self-reported	cell proliferation disorder	cell proliferation disorder
16	3_194270665_T_C	rs74663957	J10_CHRONSINUSITIS	Chronic sinusitis	J32	Diagnoses - main ICD10: J32 Chronic sinusitis	respiratory or thoracic disease	respiratory or thoracic disease
17	4_75294335_G_A	rs188820741	K11_PERITON	Diseases of peritoneum	K11_PERITON	Diseases of peritoneum	gastrointestinal disease	gastrointestinal disease
18	4_171922320_C_G	rs116562990	KRA_PSY_SCHIZODEL	Schizophrenia or delusion	KRA_PSY_SCHIZODEL	Schizophrenia or delusion	nervous system disease	nervous system disease
19	4_187971201_G_A	rs34337154	Z21_OTHER_SPECIAL_EXAM_INVES_PERSONS_WO_COMPLA_REPOR_DIAGNOSIS	Other special examinations and investigations of persons without complaint or reported diagnosis	Z01	Diagnoses - main ICD10: Z01 Other special examinations and investigations of persons without complaint or reported diagnosis	Uncategorised	Uncategorised
20	5_4892932_T_C	rs188629099	R18_DYSPHAGIA	Dysphagia	R13	Diagnoses - main ICD10: R13 Dysphagia	phenotype	phenotype
21	5_10309319_G_A	rs137933080	M13_ARTHROSIS_INCLAVO	Artrosis, including avohilmo	M13_ARTHROSIS	#Arthrosis	Uncategorised	Uncategorised
22	5_56148856_G_A	rs7731626	M13_POLYARTHROPATHIES	Polyarthropathies	M13_POLYARTHROPATHIES	Polyarthropathies	musculoskeletal or connective tissue disease	musculoskeletal or connective tissue disease
23	5_56148856_G_A	rs7731626	M13_RHEUMA_INCLAVO	Rheumatoid arthritis	M13_RHEUMA	Rheumatoid arthritis	musculoskeletal or connective tissue disease	musculoskeletal or connective tissue disease
24	5_56148856_G_A	rs7731626	M13_RHEUMA	Rheumatoid arthritis	M13_RHEUMA	Rheumatoid arthritis	musculoskeletal or connective tissue disease	musculoskeletal or connective tissue disease
25	5_56148856_G_A	rs7731626	RHEUMA_OTHER_WIDE	Other (seronegative) rheumatoid arthritis, wide	RHEUMA_SEROPOS	Seropositive rheumatoid arthritis	musculoskeletal or connective tissue disease	musculoskeletal or connective tissue disease
26	5_56148856_G_A	rs7731626	RHEUMA_SEROPOS_WIDE	Seropositive rheumatoid arthritis, wide	RHEUMA_SEROPOS	Seropositive rheumatoid arthritis	musculoskeletal or connective tissue disease	musculoskeletal or connective tissue disease
27	5_56148856_G_A	rs7731626	RHEUMA_SEROPOS	Seropositive rheumatoid arthritis	RHEUMA_SEROPOS	Seropositive rheumatoid arthritis	musculoskeletal or connective tissue disease	musculoskeletal or connective tissue disease
28	5_56148856_G_A	rs7731626	STILL_ADULT	Adult-onset Still disease	STILL_ADULT	Adult-onset Still disease	musculoskeletal or connective tissue disease	musculoskeletal or connective tissue disease
29	5_80661870_G_A	rs74588959	M13_SHOULDER	Shoulder lesions	M13_SHOULDER	Shoulder lesions	musculoskeletal or connective tissue disease	musculoskeletal or connective tissue disease
30	5_108753449_T_A	rs116299734	M13_FIBROBLASTIC	Fibroblastic disorders	M13_FIBROBLASTIC	Fibroblastic disorders	musculoskeletal or connective tissue disease	musculoskeletal or connective tissue disease
31	5_111066174_T_C	rs1837253	J10_ASTHMA_EXMORE	-	J10_ASTHMA_MAIN	Asthma	Uncategorised	Uncategorised
32	5_111066174_T_C	rs1837253	J10_ASTHMA_INCLAVO	Asthma, including avohilmo	J10_ASTHMA_MAIN	Asthma	Uncategorised	Uncategorised
33	5_111066174_T_C	rs1837253	J10_ASTHMA_MAIN_EXMORE	-	J10_ASTHMA_MAIN	Asthma	Uncategorised	Uncategorised
34	5_111066174_T_C	rs1837253	J10_ASTHMA_MAIN	Asthma (only as main-diagnosis)	J10_ASTHMA_MAIN	Asthma	Uncategorised	Uncategorised
35	5_111066174_T_C	rs1837253	J10_ASTHMA	Asthma	J10_ASTHMA	Asthma	Uncategorised	Uncategorised
36	5_111066174_T_C	rs1837253	J10_ASTHMACOPDKELA	Asthma/COPD (KELA code 203)	J10_ASTHMA	Asthma	respiratory or thoracic disease	Uncategorised
37	5_111066174_T_C	rs1837253	J10_LOWCHRON	Chronic lower respiratory diseases	20002_1113	Non-cancer illness code, self-reported: emphysema/chronic bronchitis	respiratory or thoracic disease	respiratory or thoracic disease
38	5_111066174_T_C	rs1837253	J10_UPPERDIS	Other diseases of upper respiratory tract	J39	Diagnoses - main ICD10: J39 Other diseases of upper respiratory tract	respiratory or thoracic disease	respiratory or thoracic disease
39	5_132461855_A_G	rs6894249	J10_ASTHMA_EXMORE	-	J10_ASTHMA_MAIN	Asthma	Uncategorised	Uncategorised
40	5_132461855_A_G	rs6894249	J10_ASTHMA	Asthma	J10_ASTHMA	Asthma	Uncategorised	Uncategorised
41	5_132461855_A_G	rs6894249	J10_LOWCHRON	Chronic lower respiratory diseases	20002_1113	Non-cancer illness code, self-reported: emphysema/chronic bronchitis	respiratory or thoracic disease	respiratory or thoracic disease
42	5_137376612_G_T	rs553287655	Z21_FAMILY_HISTORY_MALIG_NEOPLASM	Family history of malignant neoplasm	Z80	Diagnoses - main ICD10: Z80 Family history of malignant neoplasm	Uncategorised	Uncategorised
43	5_159402519_A_T	rs12188300	L12_PSORIASIS	Psoriasis	L12_PSORIASIS	Psoriasis	integumentary system disease	integumentary system disease
44	6_40441504_T_C	rs34298980	T2D_WIDE	Type 2 diabetes, wide definition	20002_1223	Type 2 diabetes | non-cancer illness code, self-reported	Uncategorised	Uncategorised
45	6_152241136_C_G	rs58415480	N14_ENDOMETRIOSIS	Endometriosis	N80	Diagnoses - main ICD10: N80 Endometriosis	reproductive system or breast disease	reproductive system or breast disease
46	7_44216044_G_A	rs878521	T2D_INCLAVO	Type 2 diabetes, definitions combined, including avohilmo	20002_1223	Type 2 diabetes | non-cancer illness code, self-reported	Uncategorised	Uncategorised
47	7_44216044_G_A	rs878521	T2D	Type 2 diabetes, definitions combined	20002_1223	Non-cancer illness code, self-reported: type 2 diabetes	Uncategorised	Uncategorised
48	7_73990750_G_A	rs62465564	ST19_INJURI_UNSPE_PART_TRUNK_LIMB_BODY_REGION	Injuries to unspecified part of trunk, limb or body region	20002_1406	Muscle or soft tissue injuries | non-cancer illness code, self-reported	injury, poisoning or other complication	injury, poisoning or other complication
49	7_92589585_A_C	rs74927662	N14_INFLAMMBREAST	Inflammatory disorders of breast	N61	Diagnoses - main ICD10: N61 Inflammatory disorders of breast	reproductive system or breast disease	reproductive system or breast disease
50	8_60929420_G_A	rs79376089	L12_DERMATITISECZEMA	Dermatitis and eczema	20002_1452	Non-cancer illness code, self-reported: eczema/dermatitis	integumentary system disease	integumentary system disease
51	8_60929420_G_A	rs79376089	L12_DERMATITISNAS	Other and unspecified dermatitis	L12_DERM_NAS	Other and unspecified dermatitis	integumentary system disease	integumentary system disease
52	9_137605991_G_A	rs117137535	L12_ATOPIC	Atopic dermatitis	20002_1452	Non-cancer illness code, self-reported: eczema/dermatitis	integumentary system disease	integumentary system disease
53	9_137605991_G_A	rs117137535	L12_DERMATITISECZEMA	Dermatitis and eczema	20002_1452	Non-cancer illness code, self-reported: eczema/dermatitis	integumentary system disease	integumentary system disease
54	10_6052734_C_T	rs61839660	L12_ATOPIC	Atopic dermatitis	20002_1452	Non-cancer illness code, self-reported: eczema/dermatitis	integumentary system disease	integumentary system disease
55	10_6052734_C_T	rs61839660	L12_DERMATITISECZEMA	Dermatitis and eczema	20002_1452	Non-cancer illness code, self-reported: eczema/dermatitis	integumentary system disease	integumentary system disease
56	11_1219991_G_T	rs35705950	IPF	Idiopathic pulmonary fibrosis	IPF	Idiopathic pulmonary fibrosis (attempt to specificity)	cell proliferation disorder	cell proliferation disorder
57	11_1219991_G_T	rs35705950	J10_INTERSTITIUM	Other respiratory diseases principally affecting the interstitium	20002_1115	Interstitial lung disease | non-cancer illness code, self-reported	respiratory or thoracic disease	respiratory or thoracic disease
58	11_1219991_G_T	rs35705950	J10_OTHERINSTPULM	Other interstitial pulmonary diseases	J84	Diagnoses - main ICD10: J84 Other interstitial pulmonary diseases	respiratory or thoracic disease	respiratory or thoracic disease
59	11_1219991_G_T	rs35705950	R18_ABNORMAL_FINDI_DIAGNOST_IMAGI_LUNG	Abnormal findings on diagnostic imaging of lung	R91	Diagnoses - main ICD10: R91 Abnormal findings on diagnostic imaging of lung	phenotype	phenotype
60	11_2670270_G_A	rs231361	KELA_DIAB_INSUL_EXMORE	-	20002_1220	Diabetes | non-cancer illness code, self-reported	pancreas disease	pancreas disease
61	11_2670270_G_A	rs231361	T2D_INCLAVO	Type 2 diabetes, definitions combined, including avohilmo	20002_1223	Type 2 diabetes | non-cancer illness code, self-reported	Uncategorised	Uncategorised
62	11_2670270_G_A	rs231361	T2D	Type 2 diabetes, definitions combined	20002_1223	Non-cancer illness code, self-reported: type 2 diabetes	Uncategorised	Uncategorised
63	11_92975544_C_G	rs10830963	KELA_DIAB_INSUL_EXMORE	-	20002_1220	Diabetes | non-cancer illness code, self-reported	pancreas disease	pancreas disease
64	11_92975544_C_G	rs10830963	O15_PREG_DM	Diabetes mellitus in pregnancy	4041	Gestational diabetes only	pregnancy or perinatal disease	pregnancy or perinatal disease
65	11_92975544_C_G	rs10830963	T2D_INCLAVO	Type 2 diabetes, definitions combined, including avohilmo	20002_1223	Type 2 diabetes | non-cancer illness code, self-reported	Uncategorised	Uncategorised
66	11_92975544_C_G	rs10830963	T2D	Type 2 diabetes, definitions combined	20002_1223	Non-cancer illness code, self-reported: type 2 diabetes	Uncategorised	Uncategorised
67	11_97428242_T_C	rs72973328	M13_HALLUXVALGUS	Hallux valgus (acquired)	M13_HALLUXVALGUS	Hallux valgus (acquired)	phenotype	phenotype
68	12_4275678_T_G	rs76895963	KELA_DIAB_INSUL_EXMORE	-	20002_1220	Diabetes | non-cancer illness code, self-reported	pancreas disease	pancreas disease
69	12_4275678_T_G	rs76895963	T2D_INCLAVO	Type 2 diabetes, definitions combined, including avohilmo	20002_1223	Type 2 diabetes | non-cancer illness code, self-reported	Uncategorised	Uncategorised
70	12_4275678_T_G	rs76895963	T2D_WIDE	Type 2 diabetes, wide definition	20002_1223	Type 2 diabetes | non-cancer illness code, self-reported	Uncategorised	Uncategorised
71	12_4275678_T_G	rs76895963	T2D	Type 2 diabetes, definitions combined	20002_1223	Non-cancer illness code, self-reported: type 2 diabetes	Uncategorised	Uncategorised
72	12_4294710_C_T	rs3217893	T2D_INCLAVO	Type 2 diabetes, definitions combined, including avohilmo	20002_1223	Type 2 diabetes | non-cancer illness code, self-reported	Uncategorised	Uncategorised
73	12_4294710_C_T	rs3217893	T2D	Type 2 diabetes, definitions combined	20002_1223	Non-cancer illness code, self-reported: type 2 diabetes	Uncategorised	Uncategorised
74	12_6384185_A_G	rs10849448	J10_CHRONTONSADEN	Chronic diseases of tonsils and adenoids	J35	Diagnoses - main ICD10: J35 Chronic diseases of tonsils and adenoids	immune system disease	immune system disease
75	12_6384185_A_G	rs10849448	J10_UPPERDIS	Other diseases of upper respiratory tract	J39	Diagnoses - main ICD10: J39 Other diseases of upper respiratory tract	respiratory or thoracic disease	respiratory or thoracic disease
76	12_32274676_G_C	rs575454117	J10_ASTHMA_INCLAVO	Asthma, including avohilmo	J10_ASTHMA_MAIN	Asthma	Uncategorised	Uncategorised
77	12_97359374_C_T	rs10507084	SLEEP	Sleep disorders (combined)	SLEEP	Sleep disorders (combined)	nervous system disease	nervous system disease
78	12_124755849_GGCA_G	rs146865628	ST19_OPEN_WOUND_HEAD	Open wound of head	S01	Diagnoses - main ICD10: S01 Open wound of head	phenotype	phenotype
79	13_50620269_C_T	rs573666	K11_HERING	Inguinal hernia	K40	Diagnoses - main ICD10: K40 Inguinal hernia	phenotype	phenotype
80	14_78047801_G_T	rs144815615	M13_RHEUMA	Rheumatoid arthritis	M13_RHEUMA	Rheumatoid arthritis	musculoskeletal or connective tissue disease	musculoskeletal or connective tissue disease
81	14_94378610_C_T	rs28929474	J10_COPD	COPD	20002_1112	Chronic obstructive airways disease/copd | non-cancer illness code, self-reported	respiratory or thoracic disease	respiratory or thoracic disease
82	14_94378610_C_T	rs28929474	J10_EMPHYSEMA	Emphysema	J43	Diagnoses - main ICD10: J43 Emphysema	respiratory or thoracic disease	respiratory or thoracic disease
83	14_94378610_C_T	rs28929474	K11_CHOLELITH	Cholelithiasis	K80	Diagnoses - main ICD10: K80 Cholelithiasis	gastrointestinal disease	gastrointestinal disease
84	14_100841366_G_A	rs34337125	KELA_DIAB_INSUL_EXMORE	-	20002_1220	Diabetes | non-cancer illness code, self-reported	pancreas disease	pancreas disease
85	15_27985172_C_T	rs1800407	L12_ACTINKERA	Actinic keratosis	L12_ACTINKERA	Actinic keratosis	cell proliferation disorder	cell proliferation disorder
86	15_27985172_C_T	rs1800407	L12_NONIONRADISKIN	Skin changes due to chronic exposure to nonionizing radiation	L12_NONIONRADISKIN	Skin changes due to chronic exposure to nonionizing radiation	integumentary system disease	integumentary system disease
87	15_33373314_C_G	rs12901406	O15_HYPTENSPREG	Pregnancy hypertension	HYPTENSPREG	Pregnancy hypertension	pregnancy or perinatal disease	pregnancy or perinatal disease
88	16_557373_T_C	rs11644580	M13_SACROCOGG	Sacrococcygeal disorders, not elsewhere classified	M13_SACROCOGG	Sacrococcygeal disorders, not elsewhere classified	musculoskeletal or connective tissue disease	musculoskeletal or connective tissue disease
89	16_50729867_G_GC	rs2066847	K11_CD_STRICT	Crohn disease (strict definition, require KELA)	20002_1462	Crohns disease | non-cancer illness code, self-reported	gastrointestinal disease	gastrointestinal disease
90	16_50729867_G_GC	rs2066847	K11_CD_STRICT2	Crohn disease (strict definition, require KELA, min 2 HDR)	20002_1462	Non-cancer illness code, self-reported: crohns disease	gastrointestinal disease	gastrointestinal disease
91	16_50729867_G_GC	rs2066847	K11_KELACROHN	Crohn's disease patients in KELA-register (KELA code 209, or 208 with ICD K50)	20002_1462	Non-cancer illness code, self-reported: crohns disease	gastrointestinal disease	gastrointestinal disease
92	16_78700085_G_A	rs190671127	K11_REFLUX	Gastro-oesophageal reflux disease	K21	Diagnoses - main ICD10: K21 Gastro-oesophageal reflux disease	gastrointestinal disease	gastrointestinal disease
93	16_89856077_T_C	rs1105691	L12_ACTINKERA	Actinic keratosis	L12_ACTINKERA	Actinic keratosis	cell proliferation disorder	cell proliferation disorder
94	16_89919436_G_T	rs1805005	L12_ACTINKERA	Actinic keratosis	L12_ACTINKERA	Actinic keratosis	cell proliferation disorder	cell proliferation disorder
95	16_89919436_G_T	rs1805005	L12_NONIONRADISKIN	Skin changes due to chronic exposure to nonionizing radiation	L12_NONIONRADISKIN	Skin changes due to chronic exposure to nonionizing radiation	integumentary system disease	integumentary system disease
96	16_89919709_C_T	rs1805007	L12_ACTINKERA	Actinic keratosis	L12_ACTINKERA	Actinic keratosis	cell proliferation disorder	cell proliferation disorder
97	16_89919709_C_T	rs1805007	L12_NONIONRADISKIN	Skin changes due to chronic exposure to nonionizing radiation	L12_NONIONRADISKIN	Skin changes due to chronic exposure to nonionizing radiation	integumentary system disease	integumentary system disease
98	17_5790529_C_T	rs569143735	ST19_FOREI_BODY_ALIME_TRACT	Foreign body in alimentary tract	T18	Diagnoses - main ICD10: T18 Foreign body in alimentary tract	gastrointestinal disease	gastrointestinal disease
99	17_11258924_A_T	rs79293776	O15_COMPLIC_LAB_DELIV	Complications of labour and delivery	O75	Diagnoses - main ICD10: O75 Other complications of labour and delivery, not elsewhere classified	pregnancy or perinatal disease	pregnancy or perinatal disease
100	17_35745536_G_A	rs3744374	J10_CHRONSINUSITIS	Chronic sinusitis	J32	Diagnoses - main ICD10: J32 Chronic sinusitis	respiratory or thoracic disease	respiratory or thoracic disease
101	18_11861627_G_T	rs787553	ST19_OPEN_WOUND_HEAD	Open wound of head	S01	Diagnoses - main ICD10: S01 Open wound of head	phenotype	phenotype
102	18_77144270_T_G	rs12607487	ST19_POISO_NARCOT_PSYCHOD_HALLUCINOG	Poisoning by narcotics and psychodysleptics [hallucinogens]	T40	Diagnoses - main ICD10: T40 Poisoning by narcotics and psychodysleptics [hallucinogens]	injury, poisoning or other complication	injury, poisoning or other complication
103	19_5840608_C_T	rs708686	K11_CHOLELITH	Cholelithiasis	K80	Diagnoses - main ICD10: K80 Cholelithiasis	gastrointestinal disease	gastrointestinal disease
104	19_5840608_C_T	rs708686	K11_GALLBILPANC	Disorders of gallbladder, biliary tract and pancreas	K11_GALLBILPANC	Disorders of gallbladder, biliary tract and pancreas	pancreas disease	pancreas disease
105	19_13951634_C_A	rs142766377	J10_CHRONSINUSITIS	Chronic sinusitis	J32	Diagnoses - main ICD10: J32 Chronic sinusitis	respiratory or thoracic disease	respiratory or thoracic disease
106	19_19282905_G_A	rs8100204	KELA_DIAB_INSUL_EXMORE	-	20002_1220	Diabetes | non-cancer illness code, self-reported	pancreas disease	pancreas disease
107	19_19282905_G_A	rs8100204	T2D_INCLAVO	Type 2 diabetes, definitions combined, including avohilmo	20002_1223	Type 2 diabetes | non-cancer illness code, self-reported	Uncategorised	Uncategorised
108	19_19282905_G_A	rs8100204	T2D	Type 2 diabetes, definitions combined	20002_1223	Non-cancer illness code, self-reported: type 2 diabetes	Uncategorised	Uncategorised
109	19_31614073_T_C	rs11084596	N14_PROSTHYPERPLA	Hyperplasia of prostate	N40	Diagnoses - main ICD10: N40 Hyperplasia of prostate	cell proliferation disorder	cell proliferation disorder
110	19_44908684_T_C	rs429358	KRA_PSY_ANYMENTAL_SUICID_PREG_NERV	Any mental disorder, or suicide (or attempt), or psychic disorders complicating pregnancy, partum or puerperium or nerve system disorders	KRA_PSY_ANYMENTAL_SUICID	Any mental disorder, or suicide (or attempt)	psychiatric disorder	psychiatric disorder
111	19_44908684_T_C	rs429358	KRA_PSY_ANYMENTAL	Any mental disorder	KRA_PSY_ANYMENTAL	Any mental disorder	nervous system disease	nervous system disease
112	19_44908684_T_C	rs429358	KRA_PSY_DEMENTIA	Any dementia	KRA_PSY_DEMENTIA	Any dementia	phenotype	phenotype
113	19_44908684_T_C	rs429358	MEMLOSS	Memory loss	MEMLOSS	Memory loss	phenotype	phenotype
114	19_44908684_T_C	rs429358	NEURODEGOTH	Other degenerative diseases of the nervous system	G6_NEURODEG	Other degenerative diseases of the nervous system	nervous system disease	nervous system disease
115	19_44908684_T_C	rs429358	R18_OTHER_SYMPTOMS_SIGNS_INVOLVI_COGNITIVE_FUNCTIONS_AWARE	Other symptoms and signs involving cognitive functions and awareness	R41	Diagnoses - main ICD10: R41 Other symptoms and signs involving cognitive functions and awareness	phenotype	phenotype
116	19_44908684_T_C	rs429358	VWXY20_SUICI_OTHER_INTENTI_SELF_H	Suicide or other Intentional self-harm	20002_1290	Non-cancer illness code, self-reported: deliberate self-harm/suicide attempt	biological process	biological process
117	19_44908684_T_C	rs429358	WET_AMD	Wet age-related macular degeneration	20002_1528	Non-cancer illness code, self-reported: macular degeneration	disease of visual system	disease of visual system
118	19_45816157_G_C	rs1132645	J10_LOWCHRON	Chronic lower respiratory diseases	20002_1113	Non-cancer illness code, self-reported: emphysema/chronic bronchitis	respiratory or thoracic disease	respiratory or thoracic disease
119	20_44189982_G_T	rs117361510	KELA_DIAB_INSUL_EXMORE	-	20002_1220	Diabetes | non-cancer illness code, self-reported	pancreas disease	pancreas disease
120	20_44189982_G_T	rs117361510	T2D_INCLAVO	Type 2 diabetes, definitions combined, including avohilmo	20002_1223	Type 2 diabetes | non-cancer illness code, self-reported	Uncategorised	Uncategorised
121	20_44189982_G_T	rs117361510	T2D_WIDE	Type 2 diabetes, wide definition	20002_1223	Type 2 diabetes | non-cancer illness code, self-reported	Uncategorised	Uncategorised
122	20_44189982_G_T	rs117361510	T2D	Type 2 diabetes, definitions combined	20002_1223	Non-cancer illness code, self-reported: type 2 diabetes	Uncategorised	Uncategorised
123	20_44413724_C_T	rs1800961	K11_CHOLELITH	Cholelithiasis	K80	Diagnoses - main ICD10: K80 Cholelithiasis	gastrointestinal disease	gastrointestinal disease
124	20_44413724_C_T	rs1800961	K11_GALLBILPANC	Disorders of gallbladder, biliary tract and pancreas	K11_GALLBILPANC	Disorders of gallbladder, biliary tract and pancreas	pancreas disease	pancreas disease
125	20_53604991_A_G	rs6063968	K11_MALABSORB	Intestinal malabsorption	K90	Diagnoses - main ICD10: K90 Intestinal malabsorption	phenotype	phenotype
126	20_62672390_T_C	rs3787537	ST19_INTRACRATRAUMA	Intracranial trauma	G6_INTRACRATRAUMA	Intracranial trauma	nervous system disease	nervous system disease
127	22_45966516_A_G	rs9330811	M13_ADHCAPSULITIS	Adhesive capsulitis of shoulder	M13_ADHCAPSULITIS	Adhesive capsulitis of shoulder	musculoskeletal or connective tissue disease	musculoskeletal or connective tissue disease
128	22_45966516_A_G	rs9330811	M13_DUPUTRYEN	Palmar fascial fibromatosis [Dupuytren]	M13_DUPUTRYEN	Palmar fascial fibromatosis [Dupuytren]	cell proliferation disorder	cell proliferation disorder
129	22_45966516_A_G	rs9330811	M13_FIBROBLASTIC	Fibroblastic disorders	M13_FIBROBLASTIC	Fibroblastic disorders	musculoskeletal or connective tissue disease	musculoskeletal or connective tissue disease
130	22_45970048_G_A	rs74912875	M13_FIBROBLASTIC	Fibroblastic disorders	M13_FIBROBLASTIC	Fibroblastic disorders	musculoskeletal or connective tissue disease	musculoskeletal or connective tissue disease
131	22_45971264_G_A	rs28971325	M13_DUPUTRYEN	Palmar fascial fibromatosis [Dupuytren]	M13_DUPUTRYEN	Palmar fascial fibromatosis [Dupuytren]	cell proliferation disorder	cell proliferation disorder
132	22_45985354_A_G	rs62228062	M13_FIBROBLASTIC	Fibroblastic disorders	M13_FIBROBLASTIC	Fibroblastic disorders	musculoskeletal or connective tissue disease	musculoskeletal or connective tissue disease

## Sheet: Supplementary Data 5
FinnGen to UKBB unmapped traits and mapped traits without rg, with variants
#	query variant	rsid	FinnGen source (primary trait)	FinnGen source long name	UKBB - equivalent primary trait	UKBB - equivalent primary trait description	finngen_trait_category	ukbb_trait_category
1	1_55039974_G_T	rs11591147	RX_STATIN	Statin medication	-	-	biological process	biological process
2	1_55327217_G_A	rs142085258	N14_RENFAILNAS	Unspecified kidney failure	-	-	urinary system disease	urinary system disease
3	1_217099292_C_T	rs114737308	N14_FEMALEGENNONINF	Noninflammatory disorders of female genital tract	-	-	reproductive system or breast disease	reproductive system or breast disease
4	2_27508073_T_C	rs1260326	RX_STATIN	Statin medication	-	-	biological process	biological process
5	2_29901861_T_C	rs72798435	O15_LABOUR_INTRAPART_HAEMORRH	Labour and delivery complicated by intrapartum haemorrhage, not elsewhere classified	-	-	phenotype	phenotype
6	2_120590036_G_C	rs11688682	KELA_DIAB_INSUL	Diabetes, insulin treatment (Kela reimbursement)	-	-	Uncategorised	Uncategorised
7	2_146009652_A_G	rs146962613	K11_ORAL	Diseases of oral cavity, salivary glands and jaws	-	-	gastrointestinal disease	gastrointestinal disease
8	2_212779718_G_A	rs563132257	M13_PATELLARTEND	Patellar tendinitis	-	-	musculoskeletal or connective tissue disease	musculoskeletal or connective tissue disease
9	2_230842763_G_T	rs565048448	M13_ARTHINOTH	Arthropathies in other diseases classified elsewhere	-	-	phenotype	phenotype
10	3_14837336_C_G	rs7613427	Z21_OUTCO_DELIV	Outcome of delivery	-	-	measurement	measurement
11	3_29204701_C_T	rs41347750	K11_HAEMORR	Haemmorrhoids and perianal venous thrombosis	-	-	cardiovascular disease	cardiovascular disease
12	3_33685546_A_C	rs114588985	RX_ANTIHYP	Antihypertensive medication - note that there are other indications	-	-	cardiovascular disease	cardiovascular disease
13	3_38009720_G_A	rs75495843	L12_DISORDSKINAPPENDIX	Disorders of skin appendages	-	-	integumentary system disease	integumentary system disease
14	3_160368930_T_TA	rs201009932	MYELOPROF_NONCML	Myeloproliferative diseases (CML excluded)	-	-	cell proliferation disorder	cell proliferation disorder
15	3_187486163_A_G	rs116701786	M13_GIANTCELL	Giant cell arteritis	M13_GIANTCELL	Giant cell arteritis	cardiovascular disease	cardiovascular disease
16	3_194853976_C_T	rs114564979	R18_OTHER_SYMPTOMS_SIGNS_INVOLVI_COGNITIVE_FUNCTIONS_AWARE	Other symptoms and signs involving cognitive functions and awareness	R41	Diagnoses - main ICD10: R41 Other symptoms and signs involving cognitive functions and awareness	phenotype	phenotype
17	4_157031602_C_T	rs185066755	L12_HYPERTRICHOSIS	Hypertrichosis	-	-	Uncategorised	Uncategorised
18	4_170006572_G_T	rs6841912	L12_ERYTH_NAS	Other and unspecified erythematous conditions	L12_ERYTH_NAS	Other and unspecified erythematous conditions	phenotype	phenotype
19	4_170006572_G_T	rs6841912	L12_ERYTHEMATOUSOTH	Other erythematous conditions	L12_ERYTHEMATOUSOTH	Other erythematous conditions	phenotype	phenotype
20	4_187971201_G_A	rs34337154	Z21_PERSONS_ENCOUNTERI_HEALTH_SERVI_EXAM_INVES	Persons encountering health services for examination and investigation	-	-	Uncategorised	Uncategorised
21	5_56148856_G_A	rs7731626	K11_REIMB_202	KELA_REIMBURSEMENT_202	-	-	Uncategorised	Uncategorised
22	5_56148856_G_A	rs7731626	RX_CROHN_2NDLINE	Second line medication for Crohn's disease	-	-	gastrointestinal disease	gastrointestinal disease
23	5_57646097_A_G	rs113918199	K11_FIBROCHIRLIV	Fibrosis and cirrhosis of liver	K74	Diagnoses - main ICD10: K74 Fibrosis and cirrhosis of liver	cell proliferation disorder	cell proliferation disorder
24	5_58044647_A_G	rs114272595	L12_PEMPHIGOID	Pemphigoid	-	-	integumentary system disease	integumentary system disease
25	5_116018760_A_C	rs192376167	M13_DORSOPATHY	Dorsopathies	-	-	musculoskeletal or connective tissue disease	musculoskeletal or connective tissue disease
26	5_133695555_A_T	rs182895740	OPER_ARTIF_JOINT_MENISC_RESECT	Artificial joint operation, meniscal resection	-	-	Uncategorised	Uncategorised
27	5_159402519_A_T	rs12188300	L12_PAPULOSQUAMOUS	Papulosquamous disorders	-	-	integumentary system disease	integumentary system disease
28	6_12903725_A_G	rs9349379	MIGRAINE_TRIPTAN	Migraine, single triptan purchase ok & required. ICD-code if available is included	-	-	Uncategorised	Uncategorised
29	6_40441504_T_C	rs34298980	KELA_DIAB_INSUL	Diabetes, insulin treatment (Kela reimbursement)	-	-	Uncategorised	Uncategorised
30	6_160591981_T_C	rs140570886	RX_STATIN	Statin medication	-	-	biological process	biological process
31	7_44541277_G_T	rs41279633	RX_STATIN	Statin medication	-	-	biological process	biological process
32	7_75566863_G_T	rs794357	RHEUMA_ENDPOINTS	Finngen Rheumatological endpoints	-	-	musculoskeletal or connective tissue disease	musculoskeletal or connective tissue disease
33	7_98580414_G_T	rs117557272	O15_MATERN_CARE_PELVIC_ABNORM	Maternal care for known or suspected abnormality of pelvic organs	O34	Diagnoses - main ICD10: O34 Maternal care for known or suspected abnormality of pelvic organs	phenotype	phenotype
34	7_116941821_C_T	rs146790008	INFLUENZA	All influenza (not pneumonia)	INFLUENZA	All influenza (not pneumonia)	infectious disease	infectious disease
35	7_150993088_C_T	rs3918226	RX_ANTIHYP	Antihypertensive medication - note that there are other indications	-	-	cardiovascular disease	cardiovascular disease
36	8_125487789_C_G	rs28601761	RX_STATIN	Statin medication	-	-	biological process	biological process
37	9_19750323_C_T	rs112839195	ST19_INJURI_KNEE_LOWER_LEG	Injuries to the knee and lower leg	-	-	injury, poisoning or other complication	injury, poisoning or other complication
38	9_20242733_G_A	rs188973565	O15_HYPTENSPREG	Pregnancy hypertension	HYPTENSPREG	Pregnancy hypertension	pregnancy or perinatal disease	pregnancy or perinatal disease
39	9_38344498_C_A	rs181007598	K11_CROWDI_TEETH	-	-	-	phenotype	phenotype
40	9_71682340_TCAAC_T	rs150440075	M13_ATLOAXSUBLUX	Atlantoaxial subluxation	-	-	Uncategorised	Uncategorised
41	9_94207711_G_A	rs184444368	Z21_EXAM_OBSER_OTH_REASO	Examination and observation for other reasons	-	-	Uncategorised	Uncategorised
42	9_130998672_C_T	rs553192790	O15_LABOUR_UMBILICAL	Labour and delivery complicated by umbilical cord complications	O69	Diagnoses - main ICD10: O69 Labour and delivery complicated by umbilical cord complications	phenotype	phenotype
43	9_133636606_C_T	rs77273740	RX_ANTIHYP	Antihypertensive medication - note that there are other indications	-	-	cardiovascular disease	cardiovascular disease
44	10_25628779_T_G	rs66577223	K11_INTESTOTH	Other diseases of intestines	-	-	gastrointestinal disease	gastrointestinal disease
45	11_1219991_G_T	rs35705950	ILD_SYST_AUTO	ILD related to systemic autoimmune disease	-	-	Uncategorised	Uncategorised
46	11_2670270_G_A	rs231361	KELA_DIAB_INSUL	Diabetes, insulin treatment (Kela reimbursement)	-	-	Uncategorised	Uncategorised
47	11_92975544_C_G	rs10830963	KELA_DIAB_INSUL	Diabetes, insulin treatment (Kela reimbursement)	-	-	Uncategorised	Uncategorised
48	11_92975544_C_G	rs10830963	O15_PREG_OTHER_MAT_DISORD	Other maternal disorders predominantly related to pregnancy	-	-	pregnancy or perinatal disease	pregnancy or perinatal disease
49	11_116778201_G_C	rs964184	RX_STATIN	Statin medication	-	-	biological process	biological process
50	12_3012878_C_T	rs188312003	R18_ISOLATED_PROTEINU	Isolated proteinuria	-	-	phenotype	phenotype
51	12_4275678_T_G	rs76895963	KELA_DIAB_INSUL	Diabetes, insulin treatment (Kela reimbursement)	-	-	Uncategorised	Uncategorised
52	12_4275678_T_G	rs76895963	RX_STATIN	Statin medication	-	-	biological process	biological process
53	12_47555420_G_A	rs536090339	ST19_INTRACRATRAUMA	Intracranial trauma	G6_INTRACRATRAUMA	Intracranial trauma	nervous system disease	nervous system disease
54	12_57133500_T_C	rs11172113	MIGRAINE_TRIPTAN	Migraine, single triptan purchase ok & required. ICD-code if available is included	-	-	Uncategorised	Uncategorised
55	12_58006651_G_A	rs150187688	L12_STRIAEATROPHICAE	Striae atrophicae	-	-	phenotype	phenotype
56	14_20696192_G_A	rs185283107	Q17_ANKYLOGLOSSIA	Ankyloglossia	-	-	Uncategorised	Uncategorised
57	14_38190256_A_G	rs552517937	L12_PSORI_PUSTUPALM	Pustulosis palmaris et plantaris	-	-	Uncategorised	Uncategorised
58	14_94378610_C_T	rs28929474	O15_ICP_WIDE	Intrahepatic Cholestasis of Pregnancy (ICP) , incl. ICD-8	-	-	gastrointestinal disease	gastrointestinal disease
59	14_94531231_A_G	rs117384417	M13_PANNICULITISNAS	Panniculitis, unspecified	-	-	integumentary system disease	integumentary system disease
60	14_100841366_G_A	rs34337125	KELA_DIAB_INSUL	Diabetes, insulin treatment (Kela reimbursement)	-	-	Uncategorised	Uncategorised
61	15_27435614_G_A	rs141377069	ST19_DISLO_SPRAIN_STRAIN_JOINTS_LIGAM_KNEE	Dislocation, sprain and strain of joints and ligaments of knee	-	-	injury, poisoning or other complication	injury, poisoning or other complication
62	15_27985172_C_T	rs1800407	L12_RADIATIONRELATEDSKIN	Radiation-related disorders of the skin and subcutaneous tissue	-	-	integumentary system disease	integumentary system disease
63	16_2822924_A_G	rs142545374	N14_TUBULOINTNEPHRNAS	Tubulo-interstitial nephritis, not specified as acute or chronic	N12	Diagnoses - main ICD10: N12 Tubulo-interstitial nephritis, not specified as acute or chronic	urinary system disease	urinary system disease
64	16_6282740_T_G	rs74873970	SMOKING	Smoking	-	-	biological process	biological process
65	16_50290352_C_T	rs56141137	KRA_PSY_AUTISM	Autism spe	-	-	nervous system disease	nervous system disease
66	16_89919436_G_T	rs1805005	L12_RADIATIONRELATEDSKIN	Radiation-related disorders of the skin and subcutaneous tissue	-	-	integumentary system disease	integumentary system disease
67	16_89919709_C_T	rs1805007	L12_RADIATIONRELATEDSKIN	Radiation-related disorders of the skin and subcutaneous tissue	-	-	integumentary system disease	integumentary system disease
68	19_10243209_T_C	rs112298657	RX_STATIN	Statin medication	-	-	biological process	biological process
69	19_10313901_G_A	rs193248052	RX_STATIN	Statin medication	-	-	biological process	biological process
70	19_11131820_G_A	rs2738465	RX_STATIN	Statin medication	-	-	biological process	biological process
71	19_11414951_A_C	rs35063798	Q17_CONGEN_MALFO_GALLB_BILE_DUCTS_LIVER	Congenital malformations of gallbladder, bile ducts and liver	-	-	Uncategorised	Uncategorised
72	19_19282905_G_A	rs8100204	KELA_DIAB_INSUL	Diabetes, insulin treatment (Kela reimbursement)	-	-	Uncategorised	Uncategorised
73	19_44908684_T_C	rs429358	KELA_DIAB_INSUL	Diabetes, insulin treatment (Kela reimbursement)	-	-	Uncategorised	Uncategorised
74	19_44908684_T_C	rs429358	KRA_PSY_DEMENTIA_EXMORE	-	-	-	phenotype	phenotype
75	19_44908684_T_C	rs429358	RX_STATIN	Statin medication	-	-	biological process	biological process
76	19_44908684_T_C	rs429358	VD_U	Vascular dementia (undefined)	-	-	cardiovascular disease	cardiovascular disease
77	19_44908822_C_T	rs7412	RX_STATIN	Statin medication	-	-	biological process	biological process
78	19_44927023_C_G	rs5112	RX_STATIN	Statin medication	-	-	biological process	biological process
79	19_44935906_C_G	rs35136575	RX_STATIN	Statin medication	-	-	biological process	biological process
80	19_45738074_G_A	rs73042383	RX_STATIN	Statin medication	-	-	biological process	biological process
81	19_55744435_G_A	rs34033969	K11_MAJOR_ANOMALI_JAW_SIZE	-	-	-	phenotype	phenotype
82	20_44189982_G_T	rs117361510	KELA_DIAB_INSUL	Diabetes, insulin treatment (Kela reimbursement)	-	-	Uncategorised	Uncategorised
83	20_44413724_C_T	rs1800961	O15_ICP_EXMORE	-	-	-	gastrointestinal disease	gastrointestinal disease
84	20_44413724_C_T	rs1800961	O15_ICP_WIDE	Intrahepatic Cholestasis of Pregnancy (ICP) , incl. ICD-8	-	-	gastrointestinal disease	gastrointestinal disease
85	20_44413724_C_T	rs1800961	O15_ICP	Intrahepatic Cholestasis of Pregnancy (ICP)	-	-	gastrointestinal disease	gastrointestinal disease
86	20_44755386_T_C	rs540257002	K11_JAWS	Other diseases of jaws	K10	Diagnoses - main ICD10: K10 Other diseases of jaws	gastrointestinal disease	gastrointestinal disease
87	20_62383634_T_C	rs193129188	RHINITIS_VASOMOTOR	Vasomotor rhinitis (mode)	-	-	respiratory or thoracic disease	respiratory or thoracic disease
88	22_39131879_A_C	rs34963492	L12_HAIRLOSSNONSCAR	Other nonscarring hair loss	-	-	integumentary system disease	integumentary system disease
89	22_45966516_A_G	rs9330811	M13_SOFTTISSUE	Soft tissue disorders	-	-	Uncategorised	Uncategorised
90	22_47580486_T_G	rs131120	L12_DERM_NUMMULAR	Nummular dermatitis	-	-	integumentary system disease	integumentary system disease

## Sheet: Supplementary Data 6
pQTL variants
#	query variant	rsid	primarytrait/protein	symbol	description
1	1_1014228_G_A	rs1921	14151_4_ISG15_UCRP	ISG15	ISG15 ubiquitin like modifier
2	1_1355705_C_T	rs181929025	10521_10_MXRA8_MXRA8	MXRA8	matrix remodeling associated 8
3	1_8974539_A_G	rs3765963	3352_80_CA6_Carbonic_anhydrase_6	CA6	carbonic anhydrase 6
4	1_9673678_C_T	rs114116433	15521_4_CLSTN1_Alcadein_alpha_1	CLSTN1	NA
5	1_11859214_A_G	rs198389	7655_11_NPPB_N_terminal_pro_BNP	NPPB	natriuretic peptide B
6	1_17005181_A_G	rs3738814	10569_28_SCGB1A1_Urinary_protein_1	MFAP2	microfibril associated protein 2
7	1_17005181_A_G	rs3738814	9294_45_MFAP2_MFAP2	MFAP2	microfibril associated protein 2
8	1_19979653_G_C	rs11573156	2692_74_PLA2G2A_NPS_PLA2	PLA2G2A	phospholipase A2 group IIA
9	1_20480185_A_G	rs139124815	17161_1_DDOST_OST48	DDOST	dolichyl-diphosphooligosaccharide--protein glycosyltransferase non-catalytic subunit
10	1_22617716_G_A	rs78865058	14100_63_C1QC_C1QC	C1QC	NA
11	1_25551001_C_T	rs75446219	18183_3_LDLRAP1_ARH	LDLRAP1	low density lipoprotein receptor adaptor protein 1
12	1_25682168_T_C	rs11247595	13427_66_MAN1C1_MA1C1	MAN1C1	mannosidase alpha class 1C member 1
13	1_27373179_AG_A	Affx-52323412	5462_62_FCN3_Ficolin_3	FCN3	NA
14	1_37613845_T_G	rs36043533	16614_27_RSPO1_RSPO1	RSPO1	NA
15	1_37731729_T_G	rs12074120	5076_53_EPHA10_EPHAA	EPHA10	EPH receptor A10
16	1_45474170_C_A	rs115822551	3855_56_PRDX1_Peroxiredoxin_1	PRDX1	peroxiredoxin 1
17	1_45566639_A_G	rs2229540	4192_10_AKR1A1_AK1A1	AKR1A1	aldo-keto reductase family 1 member A1
18	1_47368537_G_T	rs35687416	18243_9_CMPK1_Cytidylate_kinase	CMPK1	cytidine/uridine monophosphate kinase 1
19	1_52055186_CACA_C	1:52520858_CACA_C	19334_62_TXNDC12_TXD12	TXNDC12	thioredoxin domain containing 12
20	1_55039974_G_T	rs11591147	5231_79_PCSK9_PCSK9	PCSK9	proprotein convertase subtilisin/kexin type 9
21	1_89886970_A_G	rs543369023	15326_64_GBP1_GBP1	GBP1	guanylate binding protein 1
22	1_103593955_TC_T	1:104136577_TC_T	15556_49_AMY2B_Alpha_amylase_2B	AMY2B	amylase alpha 2B
23	1_103593955_TC_T	1:104136577_TC_T	18917_53_AMY2A_Pancreatic_alpha_amylase	AMY2A	amylase alpha 2A
24	1_107135646_G_C	rs115668827	5637_81_NTNG1_NTNG1	NTNG1	NA
25	1_109687516_G_A	rs28549287	15395_15_GSTM1_GST_M1_1	GSTM1	NA
26	1_116947639_G_T	rs4233450	12727_7_PTGFRN_FPRP	PTGFRN	NA
27	1_147495451_C_T	rs78978386	5742_14_ACP6_PPA6	ACP6	NA
28	1_150764744_A_G	rs41271951	3181_50_CTSS_Cathepsin_S	CTSS	cathepsin S
29	1_152419091_G_A	rs10494275	17738_7_CRNN_CRNN	CRNN	cornulin
30	1_153365467_G_A	rs3014874	5852_6_S100A12_S100A12	S100A12	S100 calcium binding protein A12
31	1_153458930_C_G	rs3014837	7916_10_S100A7_S100A7	S100A7	NA
32	1_153535333_A_G	rs146161869	13090_17_S100A6_S100A6	S100A6	S100 calcium binding protein A6
33	1_154452980_G_A	rs12126142	15602_43_IL6R_IL_6_sRa	IL6R	NA
34	1_155205298_C_T	rs72704117	8982_65_THBS3_TSP3	THBS3	thrombospondin 3
35	1_155301642_TA_T	1:155271433_TA_T	15607_56_PKLR_KPYR	PKLR	pyruvate kinase L/R
36	1_156645322_A_G	rs2365715	3461_58_BCAN_PGCB	BCAN	brevican
37	1_156707877_AGAT_A	rs754584887	11696_7_CRABP2_RABP2	CRABP2	cellular retinoic acid binding protein 2
38	1_156915699_T_G	rs4661012	8275_31_PEAR1_PEAR1	PEAR1	NA
39	1_157589332_C_T	rs11582663	8973_23_FCRL4_FCRL4	FCRL4	NA
40	1_157834858_G_A	rs2765501	3293_2_CD5L_CD5L	CD5L	CD5 molecule like
41	1_159171311_T_C	rs144788078	3630_27_CADM3_Nectin_like_protein_1	CADM3	cell adhesion molecule 3
42	1_160684996_G_A	rs1980606	3292_75_CD48_CD48	CD48	CD48 molecule
43	1_160750284_C_T	rs11581248	5487_7_SLAMF7_SLAF7	SLAMF7	NA
44	1_160841584_C_G	rs115868021	5063_12_CD244_CD244	CD244	CD244 molecule
45	1_161038745_C_G	rs10908821	19277_4_TSTD1_KAT	TSTD1	thiosulfate sulfurtransferase like domain containing 1
46	1_161199861_G_A	rs146475096	18830_1_ITLN1_Omentin	ITLN1	intelectin 1
47	1_161509955_A_G	rs1801274	3309_2_FCGR2A_FCG2A	FCGR2A	NA
48	1_161530340_A_G	rs2099684	3311_27_FCGR3B_FCG3B	FCGR3B	Fc fragment of IgG receptor IIIb
49	1_161538827_A_G	rs10919543	15388_24_FCGR3A_FcRIIIa	FCGR3A	NA
50	1_161673537_C_G	rs1674777	3310_62_FCGR2B_FCG2B	FCGR2B	NA
51	1_161718974_G_C	rs61801180	15583_18_FCRLB_FCRLB	FCRLB	Fc receptor like B
52	1_168728523_A_C	rs1018454	4979_34_DPT_DERM	DPT	dermatopontin
53	1_169594713_T_G	rs6136	4154_57_SELP_P_Selectin	SELP	selectin P
54	1_173724927_C_T	rs116185683	3344_60_SERPINC1_Antithrombin_III	SERPINC1	serpin family C member 1
55	1_175599911_A_G	rs2235256	11302_237_TNR_TENR	TNR	tenascin R
56	1_183186170_G_A	rs2276543	9580_5_LAMC2_Laminin_gamma_2	LAMC2	laminin subunit gamma 2
57	1_193105381_A_G	rs148212596	12486_8_GLRX2_GLRX2	GLRX2	glutaredoxin 2
58	1_196918327_G_A	rs10494745	6471_53_CFHR4_FHR4	CFHR4	complement factor H related 4
59	1_196998224_G_A	rs35662416	16055_3_CFHR5_complement_factor_H_related_5	CFHR5	NA
60	1_203182297_G_A	rs12141494	11104_13_CHI3L1_YKL_40	CHI3L1	NA
61	1_203215638_T_C	rs872583	3600_2_CHIT1_Chitotriosidase_1	CHIT1	NA
62	1_204237969_T_C	rs141995914	3396_54_REN_Renin	REN	renin
63	1_204979531_A_G	rs6667532	7179_69_NFASC_NFASC	NFASC	neurofascin
64	1_205043070_T_G	rs2071533	3296_92_CNTN2_CNTN2	CNTN2	NA
65	1_206913708_A_G	rs72758947	6574_11_FAIM3_FAIM3	FAIM3	NA
66	1_236067017_G_A	rs76183323	3213_65_NID1_Nidogen	NID1	nidogen 1
67	1_240794633_C_T	rs116135446	5598_3_GREM2_GREM2	GREM2	NA
68	2_3592552_C_T	rs6542680	4430_44_COLEC11_Collectin_Kidney_1	COLEC11	collectin subfamily member 11
69	2_36766797_C_A	rs1468810	6234_74_VIT_VITRN	VIT	vitrin
70	2_37363141_G_A	rs4384764	7849_3_QPCT_Glutaminyl_cyclase	QPCT	glutaminyl-peptide cyclotransferase
71	2_68352799_A_G	rs7578047	18218_48_CNRIP1_CB032	CNRIP1	cannabinoid receptor interacting protein 1
72	2_68769536_A_G	rs13413887	11333_82_ARHGAP25_RHG25	ARHGAP25	Rho GTPase activating protein 25
73	2_70261338_C_T	rs2706762	6431_68_PCYOX1_PCYOX	PCYOX1	prenylcysteine oxidase 1
74	2_74534412_T_A	rs17010021	15427_35_LOXL3_LOXL3	LOXL3	lysyl oxidase like 3
75	2_79103043_T_G	rs76841471	13095_51_REG1A_PSP	REG1A	regenerating family member 1 alpha
76	2_79103043_T_G	rs76841471	16770_3_REG1B_REG1B	REG1B	regenerating family member 1 beta
77	2_85666618_G_A	rs1130866	10672_75_SFTPB_SP_B	SFTPB	surfactant protein B
78	2_85705880_C_T	rs12151742	3195_50_GNLY_Granulysin	GNLY	granulysin
79	2_86789383_A_G	rs3020726	15462_28_CD8A_CD8A	CD8A	CD8a molecule
80	2_101993894_C_T	rs4851521	14133_93_IL1R2_IL_1_sRII	IL1R2	interleukin 1 receptor type 2
81	2_102162001_T_C	rs3917265	2994_71_IL1RL2_IL_1Rrp2	IL1RL2	interleukin 1 receptor like 2
82	2_102324878_T_C	rs11676124	4234_8_IL1RL1_IL_1_R4	IL1RL1	interleukin 1 receptor like 1
83	2_113109711_T_C	rs55709272	5353_89_IL1RN_IL_1Ra	IL1RN	interleukin 1 receptor antagonist
84	2_120548864_G_A	rs17050272	13676_46_INHBB_Inhibin_bB_chain	INHBB	NA
85	2_127124606_T_C	rs35103166	9574_11_BIN1_BIN1	BIN1	bridging integrator 1
86	2_135851076_G_A	rs4988235	9017_58_LCT_LPH	LCT	lactase
87	2_151290158_G_T	rs2278089	5036_50_TNFAIP6_TSG_6	TNFAIP6	TNF alpha induced protein 6
88	2_160028931_T_C	rs3749117	10916_44_PLA2R1_PLA2R	PLA2R1	phospholipase A2 receptor 1
89	2_162352383_T_G	rs17783344	12594_5_GCA_GRAN	GCA	grancalcin
90	2_182838608_G_A	rs288326	13740_51_FRZB_sFRP_3	FRZB	frizzled related protein
91	2_206444237_A_G	rs1448903	7049_2_ADAM23_ADAM_23	ADAM23	ADAM metallopeptidase domain 23
92	2_208114213_G_A	rs34570682	12366_16_CRYGD_CRGD	CRYGD	crystallin gamma D
93	2_210427369_C_T	rs193220212	13986_6_LANCL1_LANC1	LANCL1	LanC like 1
94	2_224010157_G_A	rs13412535	19154_41_SERPINE2_Protease_nexin_I	SERPINE2	serpin family E member 2
95	2_229732201_A_T	rs62193248	9769_48_DNER_DNER	DNER	delta/notch like EGF repeat containing
96	2_240466062_C_T	rs1126920	8697_38_GPC1_Glypican_1	GPC1	glypican 1
97	3_3056357_G_C	rs163352	3298_52_CNTN4_Contactin_4	CNTN4	contactin 4
98	3_3109280_A_G	rs77400868	13686_2_IL5RA_IL_5_Ra	IL5RA	interleukin 5 receptor subunit alpha
99	3_15645186_G_C	rs13078881	15644_1_BTD_Biotinidase	BTD	biotinidase
100	3_38125604_A_G	rs2229528	17782_23_ACAA1_THIK	ACAA1	acetyl-CoA acyltransferase 1
101	3_45026209_A_AT	rs3216800	5701_81_CLEC3B_Tetranectin	CLEC3B	C-type lectin domain family 3 member B
102	3_46459794_C_CCTT	rs10662431	2780_35_LTF_Lactoferrin	LTF	lactotransferrin
103	3_46577748_T_A	rs112481213	5810_25_TDGF1_Cripto	TDGF1	teratocarcinoma-derived growth factor 1
104	3_52786995_A_G	rs1042779	7955_195_ITIH1_ITI_heavy_chain_H1	ITIH1	inter-alpha-trypsin inhibitor heavy chain 1
105	3_52813585_C_T	rs2071044	7145_1_ITIH3_ITIH3	ITIH3	inter-alpha-trypsin inhibitor heavy chain 3
106	3_56815721_T_C	rs1354034	18408_26_ARF4_ARF4	ARF4	ADP ribosylation factor 4
107	3_66384219_T_C	rs2306272	18831_6_LRIG1_LRIG1	LRIG1	leucine rich repeats and immunoglobulin like domains 1
108	3_71780316_A_G	rs7634474	10754_113_PROK2_Prokineticin_2	PROK2	prokineticin 2
109	3_98589854_A_G	rs1675513	18241_18_CPOX_HEM6	CPOX	coproporphyrinogen oxidase
110	3_120450401_C_T	rs1147707	13112_179_FSTL1_FSTL1	FSTL1	follistatin like 1
111	3_129574413_T_C	rs2255703	19561_216_PLXND1_PLXD1	PLXND1	plexin D1
112	3_133888296_G_A	rs10212397	14271_23_RAB6B_RAB6B	RAB6B	RAB6B, member RAS oncogene family
113	3_138629146_T_C	rs13043	16594_44_FAIM_FAIM1	FAIM	Fas apoptotic inhibitory molecule
114	3_149080893_C_T	rs13089226	17453_34_CP_Ceruloplasmin	CP	ceruloplasmin
115	3_165804056_G_GA	rs11447348	15514_26_BCHE_Pseudocholinesterase	BCHE	butyrylcholinesterase
116	3_184381262_C_T	rs34095724	13438_115_CHRD_CHRD	CHRD	chordin
117	3_186736391_A_C	rs5030062	15343_337_KNG1_Kininogen__HMW__Two_Chain	KNG1	kininogen 1
118	3_186736391_A_C	rs5030062	19631_13_KNG1_Kininostatin	KNG1	kininogen 1
119	3_187375904_G_A	rs1878861	18315_38_RTP4_RTP4	RTP4	receptor transporter protein 4
120	3_190628679_T_C	rs2885373	14048_7_IL1RAP_IL_1_R_AcP	IL1RAP	interleukin 1 receptor accessory protein
121	4_3449382_G_A	rs2498323	3617_80_HGFAC_HGFA	HGFAC	HGF activator
122	4_7425380_A_G	rs35791045	8814_33_PSAPL1_SAPL1	PSAPL1	prosaposin like 1
123	4_18162078_G_A	rs141974152	13959_7_LAP3_LAP	LAP3	leucine aminopeptidase 3
124	4_18162078_G_A	rs141974152	15610_72_LAP3_LAP	LAP3	leucine aminopeptidase 3
125	4_24800212_C_G	rs1799895	5660_51_SOD3_SOD3	SOD3	superoxide dismutase 3
126	4_38797027_C_A	rs5743618	16324_38_TLR1_TLR1	TLR1	toll like receptor 1
127	4_55106779_A_G	rs34231037	3651_50_KDR_VEGF_sR2	KDR	kinase insert domain receptor
128	4_56448446_C_G	rs138933625	9841_197_PAICS_Multifunctional_protein_ADE2	PAICS	NA
129	4_71759380_A_C	rs7697091	15589_1_GC_Gc_Globulin__Mixed_Type	GC	GC vitamin D binding protein
130	4_73838282_C_T	rs16850073	3495_15_CXCL6_GCP_2	CXCL6	C-X-C motif chemokine ligand 6
131	4_73874452_C_G	rs10007826	2985_35_CXCL1_Gro_a	CXCL1	C-X-C motif chemokine ligand 1
132	4_76109245_CT_C	4:77030398_CT_C	7970_315_ART3_NAR3	ART3	ADP-ribosyltransferase 3 (inactive)
133	4_87541577_G_A	rs7681694	4467_49_SPARCL1_SPARCL1	SPARCL1	SPARC like 1
134	4_87802058_G_T	rs2616262	3415_61_IBSP_BSP	IBSP	integrin binding sialoprotein
135	4_87822885_CA_C	4:88744037_CA_C	13113_7_SPP1_Osteopontin	SPP1	secreted phosphoprotein 1
136	4_99850238_C_T	rs55797991	8053_16_DNAJB14_DJB14	DNAJB14	DnaJ heat shock protein family (Hsp40) member B14
137	4_102753951_G_C	rs223492	6382_17_MANBA_MANBA	MANBA	mannosidase beta
138	4_105474024_G_A	rs4699179	18307_71_PPA2_PPase_2	PPA2	inorganic pyrophosphatase 2
139	4_105897896_G_A	rs34712979	6342_10_NPNT_Nephronectin	NPNT	nephronectin
140	4_110510288_G_A	rs33966350	15558_63_ENPEP_AMPE	ENPEP	glutamyl aminopeptidase
141	4_122827461_C_G	rs2922979	3025_50_FGF2_bFGF	FGF2	fibroblast growth factor 2
142	4_144737912_T_C	rs11727676	10833_64_HHIP_HHIP	HHIP	hedgehog interacting protein
143	4_152779978_C_T	rs4619875	13488_3_ARFIP1_ARFP1	ARFIP1	ADP ribosylation factor interacting protein 1
144	4_155935041_C_A	rs2334114	9264_11_CTSO_CATO	CTSO	cathepsin O
145	4_165742950_T_A	rs1903176	6383_90_TLL1_TLL1	TLL1	tolloid like 1
146	4_167040587_G_A	rs17599599	9906_21_SPOCK3_TICN3	SPOCK3	SPARC (osteonectin), cwcv and kazal like domains proteoglycan 3
147	4_184671855_A_G	rs111667591	3593_72_CASP3_Caspase_3	CASP3	caspase 3
148	4_186082920_C_T	rs3775291	16918_198_TLR3_TLR3	TLR3	toll like receptor 3
149	4_186286227_C_T	rs2289252	2190_55_F11_Coagulation_Factor_XI	F11	coagulation factor XI
150	5_247799_C_T	rs138301275	19488_1_PDCD6_PDCD6	PDCD6	programmed cell death 6
151	5_9547721_C_T	rs56015217	13132_14_SEMA5A_SEM5A	SEMA5A	semaphorin 5A
152	5_10256060_A_T	rs11557652	12569_25_CCT5_TCP_1_epsilon	CCT5	NA
153	5_10281437_T_C	rs3852166	19115_13_CMBL_CMBL	CMBL	carboxymethylenebutenolidase homolog
154	5_38406149_C_T	rs113400125	12338_27_EGFLAM_EGFLA	EGFLAM	EGF like, fibronectin type III and laminin G domains
155	5_39712190_C_T	rs62359715	3060_43_C9_C9	C9	complement C9
156	5_40972109_A_G	rs74480769	2888_49_C7_C7	C7	complement C7
157	5_54902947_T_C	rs4242051	3805_16_ESM1_Endocan	ESM1	endothelial cell specific molecule 1
158	5_55030849_C_A	rs139268409	3440_7_GZMA_granzyme_A	GZMA	granzyme A
159	5_80074424_G_T	rs13167730	3340_53_THBS4_TSP4	THBS4	thrombospondin 4
160	5_103025380_G_C	rs41300805	5620_13_PAM_AMD	PAM	peptidylglycine alpha-amidating monooxygenase
161	5_108771079_A_G	rs13178668	4220_39_FER_FER	FER	FER tyrosine kinase
162	5_123024708_T_C	rs17388251	18819_21_PPIC_PPIC	PPIC	peptidylprolyl isomerase C
163	5_134887903_A_G	rs3733897	6366_38_TXNDC15_TXD15	TXNDC15	thioredoxin domain containing 15
164	5_135952943_A_G	rs62623707	16763_11_LECT2_LECT2	LECT2	leukocyte cell derived chemotaxin 2
165	5_139390083_A_AGAT	rs140248321	16322_10_PACAP_PACAP	PACAP	NA
166	5_148213934_C_A	rs12186491	5731_1_SPINK6_ISK6	SPINK6	serine peptidase inhibitor Kazal type 6
167	5_149154161_G_A	rs114464628	13578_98_ABLIM3_ABLM3	ABLIM3	actin binding LIM protein family member 3
168	5_151239432_C_T	rs72794132	15441_6_GM2A_SAP3	GM2A	GM2 ganglioside activator
169	5_152426450_A_G	rs145436966	3043_49_SPARC_ON	SPARC	secreted protein acidic and cysteine rich
170	5_177492606_C_G	rs113574636	7806_33_B4GALT7_B4GT7	B4GALT7	beta-1,4-galactosyltransferase 7
171	5_180630293_T_C	rs34221241	16035_8_FLT4_VEGF_sR3	FLT4	fms related receptor tyrosine kinase 4
172	5_180791668_A_G	rs634501	10571_14_MGAT1_MGAT1	MGAT1	NA
173	5_180916749_C_T	rs249357	9026_40_BTNL8_BTNL8	BTNL8	butyrophilin like 8
174	6_3003736_A_G	rs4149358	9754_33_NQO2_Quinone_reductase_2	NQO2	N-ribosyldihydronicotinamide:quinone reductase 2
175	6_7883235_C_T	rs111331197	11212_7_TXNDC5_TXND5	TXNDC5	thioredoxin domain containing 5
176	7_23154782_G_A	rs73086142	8606_39_GPNMB_GPNMB	GPNMB	glycoprotein nmb
177	7_23264082_T_C	rs10250602	8289_8_GPNMB_GPNMB	GPNMB	glycoprotein nmb
178	7_43791281_A_G	rs1050916	11382_5_BLVRA_BIEA	BLVRA	NA
179	7_45914866_G_A	rs145188037	2571_12_IGFBP3_IGFBP_3	IGFBP3	insulin like growth factor binding protein 3
180	7_49780117_G_A	rs557626	15308_108_VWC2_VWC2	VWC2	von Willebrand factor C domain containing 2
181	7_55555698_G_A	rs117042408	14618_26_VOPP1_ECOP	VOPP1	VOPP1 WW domain binding protein
182	7_65979372_T_TGA	rs139791587	15562_24_GUSB_BGLR	GUSB	glucuronidase beta
183	7_66087510_A_G	rs313829	7928_183_TPST1_TPST1	TPST1	tyrosylprotein sulfotransferase 1
184	7_76294901_G_T	rs2908203	11103_24_HSPB1_HSP_27	HSPB1	heat shock protein family B (small) member 1
185	7_87935182_C_G	rs2279542	7933_75_ADAM22_ADA22	ADAM22	ADAM metallopeptidase domain 22
186	7_100374211_A_G	rs1859788	10816_150_PILRA_PILRA_isoform_FDF03_M14	PILRA	NA
187	7_100374211_A_G	rs1859788	6402_8_PILRA_PILRA_isoform_FDF03_deltaTM	PILRA	NA
188	7_101304744_C_T	rs142309161	10612_18_PLOD3_PLOD3	PLOD3	procollagen-lysine,2-oxoglutarate 5-dioxygenase 3
189	7_116211123_G_A	rs143664050	17419_17_TES_TES	TES	testin LIM domain protein
190	7_130298758_G_T	rs34587586	9267_2_CPA4_CBPA4	CPA4	carboxypeptidase A4
191	7_132553252_G_T	rs6467443	19560_23_PLXNA4_PLXA4	PLXNA4	plexin A4
192	7_142726322_G_A	rs62470638	3049_61_PRSS1_Trypsin	PRSS1	serine protease 1
193	7_142800839_T_C	rs1799886	5034_79_PRSS2_Trypsin_2	PRSS2	serine protease 2
194	7_143139110_A_T	rs73170678	6060_2_PIP_PIP	PIP	prolactin induced protein
195	7_143400007_A_G	rs4725617	3431_54_EPHA1_EphA1	EPHA1	NA
196	8_6421990_C_T	rs1968586	2602_2_ANGPT2_Angiopoietin_2	ANGPT2	angiopoietin 2
197	8_6876349_A_G	rs2741130	6629_3_DEFB1_HBD_1	DEFB1	defensin beta 1
198	8_7055504_C_T	rs7839771	16785_45_DEFA5_HD_5	DEFA5	defensin alpha 5
199	8_17595419_C_T	rs2427709	9713_67_PDGFRL_PGFRL	PDGFRL	platelet derived growth factor receptor like
200	8_17885420_A_G	rs2073562	5581_28_FGL1_FGL1	FGL1	fibrinogen like 1
201	8_21693256_A_C	rs15881	2515_14_GFRA2_GFRa_2	GFRA2	GDNF family receptor alpha 2
202	8_41309674_G_T	rs72643819	3221_54_SFRP1_SARP_2	SFRP1	secreted frizzled related protein 1
203	8_56964017_T_C	rs112433249	9231_23_IMPAD1_IMPA3	IMPAD1	NA
204	8_84878001_G_A	rs75881014	4969_2_CA1_Carbonic_anhydrase_I	CA1	carbonic anhydrase 1
205	8_85438822_G_C	rs2072696	3799_11_CA3_Carbonic_anhydrase_III	CA3	carbonic anhydrase 3
206	8_86489325_A_C	rs4961195	7096_30_RMDN1_RMD1	RMDN1	regulator of microtubule dynamics 1
207	8_90086028_C_T	rs72671887	12687_2_DECR1_DECR	DECR1	2,4-dienoyl-CoA reductase 1
208	8_94169950_G_A	rs7833351	16613_3_CDH17_CAD17	CDH17	cadherin 17
209	8_97029409_G_A	rs148684432	9394_19_CPQ_Aminopeptidase	CPQ	carboxypeptidase Q
210	8_98108566_T_TC	rs77539382	14636_25_HRSP12_Ribonuclease_UK114	HRSP12	NA
211	8_133186058_C_T	rs7843546	13692_154_WISP1_WISP_1	WISP1	NA
212	8_133490905_C_T	rs9643300	5657_28_ST3GAL1_SIA4A	ST3GAL1	ST3 beta-galactoside alpha-2,3-sialyltransferase 1
213	9_5510644_A_G	rs16923189	3004_67_PDCD1LG2_PD_L2	PDCD1LG2	programmed cell death 1 ligand 2
214	9_27183465_A_C	rs682632	3773_15_TEK_sTie_2	TEK	TEK receptor tyrosine kinase
215	9_32455264_T_C	rs7045087	12382_2_DDX58_DDX58	DDX58	DExD/H-box helicase 58
216	9_33113324_C_T	rs7019909	13381_49_B4GALT1_B4GT1	B4GALT1	beta-1,4-galactosyltransferase 1
217	9_34729993_G_A	rs10972211	2516_57_CCL21_6Ckine	CCL21	C-C motif chemokine ligand 21
218	9_100548255_A_G	rs76682371	18185_118_ALDOB_ALDOB	ALDOB	aldolase, fructose-bisphosphate B
219	9_110549951_G_C	rs61751937	11109_56_SVEP1_SVEP1	SVEP1	sushi, von Willebrand factor type A, EGF and pentraxin domain containing 1
220	9_110549951_G_C	rs61751937	11178_21_SVEP1_SVEP1	SVEP1	sushi, von Willebrand factor type A, EGF and pentraxin domain containing 1
221	9_113373918_C_T	rs1043836	19482_11_HDHD3_HDHD3	HDHD3	haloacid dehalogenase like hydrolase domain containing 3
222	9_113391611_C_G	rs1800435	15523_9_ALAD_HEM2	ALAD	aminolevulinate dehydratase
223	9_115073620_C_T	rs1138545	4155_3_TNC_Tenascin	TNC	tenascin C
224	9_121004983_T_TA	rs41309886	2381_52_C5_C5	C5	complement C5
225	9_121025721_G_A	rs17220750	2851_63_C5_C5a	C5	complement C5
226	9_122173946_A_G	rs144884063	16607_78_GSN_Gelsolin	GSN	gelsolin
227	9_122173946_A_G	rs144884063	4775_34_GSN_Gelsolin	GSN	gelsolin
228	9_127838998_C_T	rs11794565	4908_6_ENG_Endoglin	ENG	endoglin
229	9_128122474_C_T	rs13283456	18458_4_PTGES2_PGES2	PTGES2	prostaglandin E synthase 2
230	9_131059144_C_T	rs113409341	18871_24_AIF1L_AIF1L	AIF1L	allograft inflammatory factor 1 like
231	9_133065586_C_T	rs592267	9796_4_CEL_CEL	CEL	carboxyl ester lipase
232	9_133257521_T_TC	rs8176719	9253_52_ABO_BGAT	ABO	ABO, alpha 1-3-N-acetylgalactosaminyltransferase and alpha 1-3-galactosyltransferase
233	9_134860694_A_T	rs57136797	5703_26_OLFM1_NOE1	OLFM1	olfactomedin 1
234	9_134886852_A_G	rs11103563	13717_15_FCN2_FCN2	FCN2	ficolin 2
235	9_134886852_A_G	rs11103563	3313_21_FCN2_FCN2	FCN2	ficolin 2
236	9_136216478_A_G	rs10858248	8397_147_QSOX2_QSOX2	QSOX2	quiescin sulfhydryl oxidase 2
237	9_137114298_G_C	9:140008750_G_C	8346_9_DPP7_DPP2	DPP7	dipeptidyl peptidase 7
238	10_6053965_C_A	rs12722497	3151_6_IL2RA_IL_2_sRa	IL2RA	interleukin 2 receptor subunit alpha
239	10_7700504_A_G	rs77938199	9326_33_ITIH2_ITI_heavy_chain_H2	ITIH2	inter-alpha-trypsin inhibitor heavy chain 2
240	10_13241177_C_T	rs1537771	10977_55_UCMA_UCMA	UCMA	upper zone of growth plate and cartilage matrix associated
241	10_14820083_C_G	rs61738953	4962_52_CDNF_ARMEL	CDNF	cerebral dopamine neurotrophic factor
242	10_15335971_T_C	rs12411755	5610_32_FAM171A1_CJ038	FAM171A1	family with sequence similarity 171 member A1
243	10_33194380_G_A	rs2506150	5542_22_NRP1_NRP1	NRP1	neuropilin 1
244	10_44398308_C_T	rs1023264	3516_60_CXCL12_SDF_1	CXCL12	C-X-C motif chemokine ligand 12
245	10_52069907_A_G	rs561379356	3535_84_DKK1_DKK1	DKK1	dickkopf WNT signaling pathway inhibitor 1
246	10_52777079_T_G	rs7899547	3000_66_MBL2_MBL	MBL2	mannose binding lectin 2
247	10_69097096_G_A	rs2229498	19251_56_SRGN_Platelet_proteoglycan	SRGN	serglycin
248	10_70245434_A_G	rs10823500	5021_13_PPA1_PPase	PPA1	inorganic pyrophosphatase 1
249	10_71835464_C_T	rs1867981	6207_10_PSAP_prosaposin	PSAP	prosaposin
250	10_88766035_C_T	rs10509554	8097_77_LIPN_LIPN	LIPN	lipase family member N
251	10_91906592_C_T	rs11186737	11219_95_FGFBP3_FGFP3	FGFBP3	fibroblast growth factor binding protein 3
252	10_93601207_A_C	rs10882283	15633_6_RBP4_RBP	RBP4	retinol binding protein 4
253	10_97882605_C_A	rs684225	5632_6_CRTAC1_CRAC1	CRTAC1	cartilage acidic protein 1
254	10_116593741_C_T	rs2915766	6627_25_PNLIPRP1_LIPR1	PNLIPRP1	pancreatic lipase related protein 1
255	10_116639325_A_C	rs147414236	15613_16_PNLIP_LIPP	PNLIP	pancreatic lipase
256	10_122301287_G_A	rs10788274	12459_13_PLEKHA1_PKHA1	PLEKHA1	pleckstrin homology domain containing A1
257	10_122310940_G_A	rs61871680	15594_47_HTRA1_HTRA1	HTRA1	HtrA serine peptidase 1
258	10_125816857_G_A	rs1935451	11248_43_UROS_HEM4	UROS	uroporphyrinogen III synthase
259	10_133373302_A_G	rs10466126	17787_1_ECHS1_Enoyl_CoA_hydratase	ECHS1	NA
260	11_711069_G_T	rs142121129	11347_9_TALDO1_Transaldolase	TALDO1	transaldolase 1
261	11_1762527_A_G	rs55861089	5508_62_CTSD_Cathepsin_D	CTSD	cathepsin D
262	11_6394233_G_A	rs1050239	10818_36_SMPD1_ASM	SMPD1	sphingomyelin phosphodiesterase 1
263	11_6620437_C_G	rs3758978	17691_1_TPP1_TPP1	TPP1	tripeptidyl peptidase 1
264	11_7661453_T_C	rs12362956	19143_38_CYB5R2_NB5R2	CYB5R2	cytochrome b5 reductase 2
265	11_9748015_C_G	rs415895	13552_7_SWAP70_SWP70	SWAP70	switching B cell complex subunit SWAP70
266	11_12017327_G_A	rs11022114	3607_71_DKK3_DKK3	DKK3	dickkopf WNT signaling pathway inhibitor 3
267	11_20364060_G_A	rs10437608	10630_5_HTATIP2_HTAI2	HTATIP2	NA
268	11_20937848_C_T	rs8176786	6544_33_NELL1_NELL1	NELL1	neural EGFL like 1
269	11_30586586_G_A	rs11031140	19153_53_MPPED2_MPPD2	MPPED2	metallophosphoesterase domain containing 2
270	11_33378145_G_A	rs2753408	11145_72_KIAA1549L_K154L	KIAA1549L	KIAA1549 like
271	11_34978135_G_C	rs35560997	18319_7_PDHX_ODPX	PDHX	pyruvate dehydrogenase complex component X
272	11_36057706_G_A	rs10768174	7921_65_FJX1_FJX1	FJX1	four-jointed box kinase 1
273	11_43927458_T_G	rs2434484	18401_18_ALKBH3_ALKB3	ALKBH3	alkB homolog 3, alpha-ketoglutarate dependent dioxygenase
274	11_46739206_G_A	rs3136516	5316_54_F2_Prothrombin	F2	coagulation factor II, thrombin
275	11_46871557_T_C	rs2306029	19558_10_LRP4_LRP4	LRP4	LDL receptor related protein 4
276	11_59855905_C_A	rs34324219	19614_8_TCN1_Holo_TC_I	TCN1	transcobalamin 1
277	11_62617896_C_T	rs7122950	6897_38_B3GAT3_B3GA3	B3GAT3	beta-1,3-glucuronyltransferase 3
278	11_82853252_T_G	rs2229437	5722_78_PRCP_Prolylcarboxypeptidase	PRCP	prolylcarboxypeptidase
279	11_102530902_G_A	rs11568819	2789_26_MMP7_MMP_7	MMP7	matrix metallopeptidase 7
280	11_102713404_G_A	rs35231465	9172_69_MMP8_MMP_8	MMP8	matrix metallopeptidase 8
281	11_102779693_C_T	rs486055	8479_4_MMP10_MMP_10	MMP10	matrix metallopeptidase 10
282	11_102800966_C_T	rs534191	4924_32_MMP1_MMP_1	MMP1	matrix metallopeptidase 1
283	11_113262954_T_G	rs2288158	4498_62_NCAM1_NCAM_120	NCAM1	neural cell adhesion molecule 1
284	11_116778201_G_C	rs964184	6461_54_APOC3_Apo_C_III	APOC3	apolipoprotein C3
285	11_116784884_G_A	rs35120633	15363_32_APOA5_Apo_A_V	APOA5	apolipoprotein A5
286	11_117240652_C_T	rs187929675	17685_9_APOA4_Apo_A_IV	APOA4	apolipoprotein A4
287	11_122844074_A_G	rs2370794	7968_15_CRTAM_CRTAM	CRTAM	cytotoxic and regulatory T cell molecule
288	11_124660768_T_C	rs78778622	9263_57_SIAE_SIAE	SIAE	sialic acid acetylesterase
289	11_126290931_C_T	rs8177399	9839_148_TIRAP_Tirap	TIRAP	TIR domain containing adaptor protein
290	11_131326501_T_C	rs2511504	10907_116_NTM_NTRI	NTM	neurotrimin
291	11_131326501_T_C	rs2511504	8428_102_NTM_NTRI	NTM	neurotrimin
292	12_6333477_C_T	rs4149584	2654_19_TNFRSF1A_TNF_sR_I	TNFRSF1A	TNF receptor superfamily member 1A
293	12_6453670_G_A	rs2041388	6364_7_TAPBPL_TPSNR	TAPBPL	TAP binding protein like
294	12_6700730_G_C	rs11064321	14114_18_PIANP_PIANP	PIANP	PILR alpha associated neural protein
295	12_6700730_G_C	rs11064321	9599_6_PIANP_PIANP	PIANP	PILR alpha associated neural protein
296	12_6775910_G_A	rs3782735	9950_229_LAG3_LAG_3	LAG3	lymphocyte activating 3
297	12_7063032_G_A	rs12146727	8840_61_C1S_C1s	C1S	complement C1s
298	12_7097641_A_G	rs7956150	9348_1_C1RL_C1RL1	C1RL	complement C1r subcomponent like
299	12_7123655_G_A	rs2290239	19241_31_RBP5_RBP_III	RBP5	retinol binding protein 5
300	12_8857224_G_A	rs1558526	15482_12_A2ML1_A2ML1	A2ML1	alpha-2-macroglobulin like 1
301	12_9165188_A_G	rs2277413	6580_29_PZP_Pregnancy_zone_protein	PZP	PZP alpha-2-macroglobulin like
302	12_21289401_G_C	rs112755939	11431_235_RECQL_RECQ1	RECQL	RecQ like helicase
303	12_21543317_T_C	rs74626198	3890_8_LDHB_LDH_H_1	LDHB	NA
304	12_40802428_C_T	rs1838343	2974_61_CNTN1_contactin_1	CNTN1	contactin 1
305	12_48118502_C_A	rs4760682	17384_110_PFKM_K6PF	PFKM	phosphofructokinase, muscle
306	12_54590778_G_C	rs10876568	17706_4_PPP1R1A_PPR1A	PPP1R1A	protein phosphatase 1 regulatory inhibitor subunit 1A
307	12_56434713_G_A	rs150699763	10372_18_STAT6_STAT6	STAT6	signal transducer and activator of transcription 6
308	12_57610139_G_A	rs10437954	13519_112_ARHGEF25_ARHGP	ARHGEF25	Rho guanine nucleotide exchange factor 25
309	12_68267650_G_A	rs139977220	2778_10_IL22_IL_22	IL22	NA
310	12_69039624_G_C	rs1908671	9416_77_CPM_CBPM	CPM	carboxypeptidase M
311	12_69338325_T_C	rs4761234	4920_10_LYZ_Lysozyme	LYZ	lysozyme
312	12_71785666_C_T	rs61754230	17514_48_RAB21_RAB21	RAB21	NA
313	12_91146007_T_C	rs1803343	13114_50_LUM_Lumican	LUM	lumican
314	12_94220122_G_A	rs115651556	4564_2_PLXNC1_PLXC1	PLXNC1	plexin C1
315	12_95738117_A_G	rs17288108	3327_27_NTN4_NET4	NTN4	netrin 4
316	12_103779852_T_C	rs954921	9126_171_NT5DC3_NT5D3	NT5DC3	5'-nucleotidase domain containing 3
317	12_108620180_G_A	rs73191242	11266_8_SELPLG_SELPL	SELPLG	selectin P ligand
318	12_113429268_G_C	rs113152874	17777_31_SDSL_SDSL	SDSL	serine dehydratase like
319	12_118295777_G_T	rs17619811	4276_10_PEBP1_prostatic_binding_protein	PEBP1	phosphatidylethanolamine binding protein 1
320	12_128616212_C_G	rs117965239	7173_141_TMEM132C_T132C	TMEM132C	transmembrane protein 132C
321	13_37582401_C_T	rs117103342	3457_57_POSTN_Periostin	POSTN	periostin
322	13_52397382_C_T	rs41292808	5621_64_THSD1_THSD1	THSD1	thrombospondin type 1 domain containing 1
323	13_83794650_T_A	rs2876803	15539_15_SLITRK1_SLIK1	SLITRK1	NA
324	13_91764804_T_C	rs342706	4991_12_GPC5_GPC5	GPC5	glypican 5
325	13_112924107_T_C	rs3011487	13934_3_MCF2L_MCF2L	MCF2L	MCF.2 cell line derived transforming sequence like
326	13_113137856_T_A	rs547138	3077_66_F10_Coagulation_Factor_Xa	F10	coagulation factor X
327	13_113137856_T_A	rs547138	4878_3_F10_Coagulation_Factor_X	F10	coagulation factor X
328	14_20472447_G_A	rs1049564	15435_4_PNP_PNP	PNP	purine nucleoside phosphorylase
329	14_20678425_C_T	rs12588573	5644_60_RNASE4_RNAS4	RNASE4	ribonuclease A family member 4
330	14_20814883_C_T	rs12897030	7211_2_RNASE1_RNase_1	RNASE1	ribonuclease A family member 1, pancreatic
331	14_20891649_C_A	rs2233859	8394_56_RNASE2_RNase_2	RNASE2	ribonuclease A family member 2
332	14_20917832_C_T	rs147307766	15576_158_RNASE3_ECP	RNASE3	ribonuclease A family member 3
333	14_23988712_G_C	rs180953787	17694_32_PSME2_PSME2	PSME2	proteasome activator subunit 2
334	14_24238273_G_A	rs34354104	19446_1_GMPR2_GMPR2	GMPR2	guanosine monophosphate reductase 2
335	14_30874288_G_A	rs28400019	7227_75_COCH_COCH	COCH	cochlin
336	14_35047007_G_T	rs799473	8039_41_FAM177A1_F177A	FAM177A1	family with sequence similarity 177 member A1
337	14_52021048_T_C	rs2516600	16060_99_NID2_NID2	NID2	nidogen 2
338	14_65330128_G_C	rs2127870	8244_16_FUT8_FUT8	FUT8	fucosyltransferase 8
339	14_69326758_G_A	rs12100668	8923_94_GALNT16_GLTL1	GALNT16	polypeptide N-acetylgalactosaminyltransferase 16
340	14_77326864_G_A	rs7975	16872_248_GSTZ1_MAAI	GSTZ1	glutathione S-transferase zeta 1
341	14_92932756_C_T	rs729940	8476_11_CHGA_CgA	CHGA	chromogranin A
342	14_94375304_G_A	rs1243167	3580_25_SERPINA1_a1_Antitrypsin	SERPINA1	serpin family A member 1
343	14_95696081_G_A	rs78986913	17210_2_TCL1A_TCL1A	TCL1A	TCL1 family AKT coactivator A
344	14_99955092_C_CT	rs75416067	11656_110_EVL_EVL	EVL	Enah/Vasp-like
345	14_100709875_G_C	rs12881545	6373_54_SEMG2_SEMG2	DLK1	NA
346	14_100709875_G_C	rs12881545	6496_60_DLK1_DLK1	DLK1	NA
347	15_32718211_G_A	rs2293582	18878_15_GREM1_GREM1	GREM1	gremlin 1, DAN family BMP antagonist
348	15_40776573_T_G	rs79709714	14655_1_DNAJC17_DJC17	DNAJC17	DnaJ heat shock protein family (Hsp40) member C17
349	15_40853721_C_T	rs17658212	2828_82_SPINT1_HAI_1	SPINT1	serine peptidase inhibitor, Kunitz type 1
350	15_40935116_C_T	rs35748882	3305_6_DLL4_DLL4	DLL4	delta like canonical Notch ligand 4
351	15_48383030_G_A	rs919129	9995_6_DUT_DUT	DUT	NA
352	15_51690652_CA_C	rs574778696	7957_2_SCG3_SCG3	SCG3	secretogranin III
353	15_60396980_T_A	rs8033800	13700_10_ANXA2_annexin_II	ANXA2	annexin A2
354	15_60396980_T_A	rs8033800	4961_17_ANXA2_annexin_II	ANXA2	annexin A2
355	15_65400920_C_T	rs35223184	9793_145_IGDCC4_IGDC4	IGDCC4	immunoglobulin superfamily DCC subclass member 4
356	15_74400071_C_A	rs78994380	7019_13_SEMA7A_Semaphorin_7A	SEMA7A	semaphorin 7A (John Milton Hagen blood group)
357	15_78944951_C_T	rs2289702	8465_52_CTSH_Cathepsin_H	CTSH	cathepsin H
358	15_80180184_C_T	rs11555096	11424_4_FAH_FAAA	FAH	fumarylacetoacetate hydrolase
359	15_87971624_G_C	rs28735437	2658_27_NTRK3_TrkC	NTRK3	neurotrophic receptor tyrosine kinase 3
360	15_88843421_G_A	rs34949187	3280_49_ACAN_Aggrecan	ACAN	aggrecan
361	15_88912537_C_G	rs34239095	4455_89_MFGE8_MFGM	MFGE8	milk fat globule EGF and factor V/VIII domain containing
362	15_93066231_A_T	rs11074135	5483_1_RGMA_RGMA	RGMA	repulsive guidance molecule BMP co-receptor a
363	16_153255_A_G	rs2461286	6919_3_HBZ_HBAZ	HBZ	hemoglobin subunit zeta
364	16_394814_C_T	rs6600214	16809_1_NME4_NDKM	NME4	NME/NM23 nucleoside diphosphate kinase 4
365	16_417585_T_C	rs1698231	18343_10_DECR2_DECR2	DECR2	2,4-dienoyl-CoA reductase 2
366	16_619708_T_G	rs55798945	3191_50_WFIKKN1_WFKN1	WFIKKN1	WAP, follistatin/kazal, immunoglobulin, kunitz and netrin domain containing 1
367	16_1244909_A_AG	rs34008574	3403_1_TPSB2_TPSB2	TPSB2	tryptase beta 2
368	16_1257403_C_T	rs35116045	9409_11_TPSAB1_TRYB1	TPSAB1	tryptase alpha/beta 1
369	16_2213835_C_T	rs116977380	18235_16_PGP_PGP	PGP	phosphoglycolate phosphatase
370	16_2717893_G_T	rs71386687	15535_3_PRSS27_Marapsin	PRSS27	serine protease 27
371	16_2830104_C_T	rs9925556	8310_6_ZG16B_U773	ZG16B	NA
372	16_4214222_C_G	rs11640587	10940_25_SRL_SRCA	SRL	sarcalumenin
373	16_4469438_G_A	rs11557236	13988_67_NMRAL1_NMRL1	NMRAL1	NmrA like redox sensor 1
374	16_5029465_A_G	rs12599777	11208_15_NAGPA_NAGPA	NAGPA	N-acetylglucosamine-1-phosphodiester alpha-N-acetylglucosaminidase
375	16_8812682_C_A	rs3826198	17794_6_PMM2_Phosphomannomutase_2	PMM2	phosphomannomutase 2
376	16_30311847_G_C	rs148788997	13944_3_SULT1A3_SULT_1A3	SULT1A3	sulfotransferase family 1A member 3
377	16_57360481_T_C	rs41398344	3508_78_CCL22_MDC	CCL22	C-C motif chemokine ligand 22
378	16_57409771_C_T	rs62037109	2827_23_CX3CL1_Fractalkine_CX3CL_1	CX3CL1	C-X3-C motif chemokine ligand 1
379	16_57655473_C_G	rs1801257	18893_26_GPR56_GPR56	GPR56	NA
380	16_72072066_T_C	rs217184	3054_3_HP_Haptoglobin__Mixed_Type	HP	haptoglobin
381	16_72072066_T_C	rs217184	7905_30_HP_HPT	HP	haptoglobin
382	16_75221068_G_C	rs8048956	5648_28_CTRB2_CTRB2	CTRB2	chymotrypsinogen B2
383	16_75221319_A_G	rs8051363	5671_1_CTRB1_Chymotrypsin	CTRB1	chymotrypsinogen B1
384	16_78386878_G_A	rs11545029	17724_3_WWOX_WWOX	WWOX	NA
385	16_84294888_C_T	rs400345	9316_67_WFDC1_WFDC1	WFDC1	WAP four-disulfide core domain 1
386	16_88749577_G_A	rs540369575	10088_37_APRT_APT	APRT	adenine phosphoribosyltransferase
387	16_89624734_T_C	rs258341	8794_13_DPEP1_DPEP1	DPEP1	dipeptidase 1
388	17_1638896_G_A	rs2272011	5129_12_SCARF1_SREC_I	SCARF1	scavenger receptor class F member 1
389	17_1762959_C_T	rs62088172	9211_19_SERPINF1_PEDF	SERPINF1	serpin family F member 1
390	17_4156939_G_A	rs118123280	10924_258_CYB5D2_NEUFC	CYB5D2	cytochrome b5 domain containing 2
391	17_4953081_A_G	rs238238	16616_137_ENO3_ENOB	ENO3	enolase 3
392	17_7400489_C_T	rs150452493	9772_153_NLGN2_NLGN2	NLGN2	neuroligin 2
393	17_7549435_G_A	rs80067372	5939_42_TNFSF12_TWEAK	TNFSF12	TNF superfamily member 12
394	17_19385973_G_C	rs139356332	5636_10_MFAP4_MFAP4	MFAP4	microfibril associated protein 4
395	17_28367840_G_A	rs704	13125_45_VTN_Vitronectin	VTN	vitronectin
396	17_28367840_G_A	rs704	15333_11_SDF2_SDF2	SDF2	stromal cell derived factor 2
397	17_28576910_C_T	rs141921160	9876_20_ALDOC_aldolase_C	ALDOC	aldolase, fructose-bisphosphate C
398	17_35979070_A_G	rs10445391	4913_78_CCL16_HCC_4	CCL16	C-C motif chemokine ligand 16
399	17_36008654_C_T	rs7222922	2900_53_CCL14_HCC_1	CCL14	C-C motif chemokine ligand 14
400	17_36064257_A_G	rs2015086	3040_59_CCL3_MIP_1a	CCL3	C-C motif chemokine ligand 3
401	17_36064257_A_G	rs2015086	3044_3_CCL18_PARC	CCL18	C-C motif chemokine ligand 18
402	17_40447297_A_G	rs4890114	2950_57_IGFBP4_IGFBP_4	IGFBP4	NA
403	17_42844639_A_G	rs34230945	6434_18_AOC2_Amine_oxidase	AOC2	NA
404	17_44352876_C_T	rs5848	4992_49_GRN_GRN	GRN	granulin precursor
405	17_50097723_G_A	rs113525206	11140_56_COL1A1_CO1A1	COL1A1	NA
406	17_50548567_C_G	rs8076632	11117_2_SPATA20_SPT20	SPATA20	spermatogenesis associated 20
407	17_50830473_T_C	rs11079936	3235_50_WFIKKN2_WFKN2	WFIKKN2	WAP, follistatin/kazal, immunoglobulin, kunitz and netrin domain containing 2
408	17_52136371_G_A	rs117399000	13666_222_CA10_Carbonic_Anhydrase_X	CA10	carbonic anhydrase 10
409	17_58243910_G_A	rs7219860	4801_13_LPO_PERL	LPO	lactoperoxidase
410	17_62664946_C_T	rs113859572	3041_55_MRC2_MRC2	MRC2	mannose receptor C type 2
411	17_63497131_G_A	rs4363	10714_7_ACE_ACE	ACE	angiotensin I converting enzyme
412	17_68513002_C_T	rs12941038	6433_57_FAM20A_FA20A	FAM20A	FAM20A golgi associated secretory pathway pseudokinase
413	17_75131253_G_A	rs11541956	12560_9_NT5C_NT5C	NT5C	5', 3'-nucleotidase, cytosolic
414	17_78975444_T_C	rs3826311	5000_52_LGALS3BP_LG3BP	LGALS3BP	galectin 3 binding protein
415	17_79074958_C_A	rs56107536	16781_2_ENGASE_ENASE	ENGASE	endo-beta-N-acetylglucosaminidase
416	17_79733220_C_T	rs9916601	4435_66_ENPP7_ENPP7	ENPP7	ectonucleotide pyrophosphatase/phosphodiesterase 7
417	17_80104542_T_G	rs386834236	9385_4_GAA_GAA	GAA	alpha glucosidase
418	17_81231621_G_A	rs61745945	7947_19_ENTHD2_AP4AT	ENTHD2	NA
419	17_82314615_C_T	rs3176831	12008_3_CD7_CD7	CD7	CD7 molecule
420	18_9696477_T_C	rs12607866	13597_20_RAB31_RAB31	RAB31	RAB31, member RAS oncogene family
421	18_31100408_A_G	rs1658125	13126_52_DSC2_DSC2	DSC2	desmocollin 2
422	18_63586727_G_A	rs77157727	18841_1_SERPINB13_SPB13	SERPINB13	serpin family B member 13
423	18_63655746_C_T	rs12953909	15444_45_SERPINB4_SCCA2	SERPINB4	serpin family B member 4
424	18_63987229_A_G	rs3826616	19130_81_SERPINB8_SPB8	SERPINB8	serpin family B member 8
425	18_74542308_G_A	rs17817077	5456_59_CNDP1_CNDP1	CNDP1	carnosine dipeptidase 1
426	19_689590_C_G	rs9304936	8351_17_PRSS57_PRS57	PRSS57	serine protease 57
427	19_845535_C_G	rs6510982	13720_95_PRTN3_Proteinase_3	PRTN3	proteinase 3
428	19_850733_C_G	rs10409474	13671_40_ELANE_Elastase	ELANE	elastase, neutrophil expressed
429	19_1077986_A_G	rs7251797	13544_9_HMHA1_HMHA1	HMHA1	NA
430	19_3062859_T_C	rs11539938	18396_10_AES_AES	AES	NA
431	19_3579843_C_T	rs76422466	11551_16_HMG20B_HM20B	HMG20B	NA
432	19_4242508_T_C	rs353696	10851_77_EBI3_IL27B	EBI3	Epstein-Barr virus induced 3
433	19_5293572_C_A	rs55763631	6049_64_PTPRS_PTPRS	PTPRS	protein tyrosine phosphatase receptor type S
434	19_5840608_C_T	rs708686	4548_4_FUT3_Fucosyltransferase_3	FUT3	fucosyltransferase 3 (Lewis blood group)
435	19_5841345_G_T	rs3760775	4549_78_FUT5_FUT5	FUT5	fucosyltransferase 5
436	19_6675978_A_G	rs413141	5355_69_TNFSF14_LIGHT	TNFSF14	NA
437	19_7670411_G_A	rs3745368	3046_31_RETN_resistin	RETN	resistin
438	19_7707287_G_C	rs4804774	3029_52_CD209_DC_SIGN	CD209	CD209 molecule
439	19_8056212_G_A	rs74959615	2705_5_CCL25_TECK	CCL25	C-C motif chemokine ligand 25
440	19_8364439_G_A	rs116843064	3796_79_ANGPTL4_ANGL4	ANGPTL4	angiopoietin like 4
441	19_8882342_G_A	rs61742668	15565_102_MUC16_CA125	MUC16	mucin 16, cell surface associated
442	19_9948131_C_T	rs11669788	19377_14_OLFM2_NOE2	OLFM2	olfactomedin 2
443	19_10285007_A_G	rs5498	4342_10_ICAM1_sICAM_1	ICAM1	intercellular adhesion molecule 1
444	19_10289434_G_C	rs281439	5124_69_ICAM5_sICAM_5	ICAM5	intercellular adhesion molecule 5
445	19_10289434_G_C	rs281439	8245_27_ICAM5_sICAM_5	ICAM5	intercellular adhesion molecule 5
446	19_11447460_G_A	rs11557488	5687_5_PRKCSH_GLU2B	PRKCSH	protein kinase C substrate 80K-H
447	19_14042481_T_C	rs35026308	5132_71_IL27RA_TCCR	IL27RA	interleukin 27 receptor subunit alpha
448	19_14396821_A_G	rs67023356	4546_27_ADGRE2_EMR2	ADGRE2	adhesion G protein-coupled receptor E2
449	19_18795739_A_G	rs12974746	8043_153_COMP_COMP	COMP	cartilage oligomeric matrix protein
450	19_19219115_C_T	rs2228603	15573_110_NCAN_CSPG3	NCAN	neurocan
451	19_35860403_G_T	rs143257786	16609_106_KIRREL2_KIRR2	KIRREL2	kirre like nephrin family adhesion molecule 2
452	19_36114973_G_T	rs2231569	17686_27_TBCB_TBCB	TBCB	NA
453	19_38301201_A_G	rs71354995	19117_3_PPP1R14A_PP14A	PPP1R14A	protein phosphatase 1 regulatory inhibitor subunit 14A
454	19_38301201_A_G	rs71354995	2843_13_SPINT2_SPINT2	SPINT2	serine peptidase inhibitor, Kunitz type 2
455	19_41426707_C_T	rs284663	9297_12_B3GNT8_B3GN8	B3GNT8	UDP-GlcNAc:betaGal beta-1,3-N-acetylglucosaminyltransferase 8
456	19_43133313_T_C	rs10403905	9314_9_PSG5_PSG5	PSG5	pregnancy specific beta-1-glycoprotein 5
457	19_43205663_T_C	rs62116515	5649_83_PSG4_PSG4	PSG4	pregnancy specific beta-1-glycoprotein 4
458	19_43244689_C_T	rs77043841	9335_28_PSG9_PSG9	PSG9	pregnancy specific beta-1-glycoprotein 9
459	19_43322950_GC_G	19:43827102_GC_G	13116_25_CD177_CD177	CD177	CD177 molecule
460	19_43455236_G_A	rs35681564	13107_9_LYPD3_LYPD3	LYPD3	LY6/PLAUR domain containing 3
461	19_43652320_T_C	rs2302524	2652_15_PLAUR_suPAR	PLAUR	plasminogen activator, urokinase receptor
462	19_44813447_T_A	rs28399656	2816_50_BCAM_BCAM	BCAM	basal cell adhesion molecule (Lutheran blood group)
463	19_44926286_C_T	rs71352239	2418_55_APOE_Apo_E	APOE	apolipoprotein E
464	19_44927023_C_G	rs5112	15364_101_APOC1_Apo_C_I	APOC1	apolipoprotein C1
465	19_45703004_G_A	rs17850756	8866_53_QPCTL_QPCTL	QPCTL	glutaminyl-peptide cyclotransferase like
466	19_48927887_G_T	rs192331981	15324_58_FTL_Ferritin_light_chain	FTL	NA
467	19_49661133_T_C	rs10415576	17151_84_IRF3_IRF_3	IRF3	NA
468	19_51001552_G_A	rs74705037	2834_54_KLK8_kallikrein_8	KLK8	kallikrein related peptidase 8
469	19_51019947_T_C	rs2569454	6227_1_KLK10_kallikrein_10	KLK10	kallikrein related peptidase 10
470	19_51024108_G_A	rs1048328	2831_29_KLK11_Kallikrein_11	KLK11	kallikrein related peptidase 11
471	19_51031874_A_G	rs3745540	3199_54_KLK12_kallikrein_12	KLK12	kallikrein related peptidase 12
472	19_51125272_A_G	rs2075803	3007_7_SIGLEC9_Siglec_9	SIGLEC9	sialic acid binding Ig like lectin 9
473	19_51142883_G_C	rs140185670	2742_68_SIGLEC7_Siglec_7	SIGLEC7	sialic acid binding Ig like lectin 7
474	19_51626895_T_TTTTTG	rs147859411	16792_4_SIGLEC5_Siglec_5	SIGLEC5	sialic acid binding Ig like lectin 5
475	19_51626895_T_TTTTTG	rs147859411	8248_222_SIGLEC14_SIG14	SIGLEC14	sialic acid binding Ig like lectin 14
476	19_51626895_T_TTTTTG	rs147859411	9275_2_CTSL_Cathepsin_L	SIGLEC5	sialic acid binding Ig like lectin 5
477	19_54217027_A_G	rs3745410	15615_8_LILRB3_LIRB3	LILRB3	leukocyte immunoglobulin like receptor B3
478	19_54244896_C_G	rs35361042	7059_14_LILRA6_LIRA6	LILRA6	leukocyte immunoglobulin like receptor A6
479	19_54255498_T_C	rs12975366	7015_8_LILRB5_LIRB5	LILRB5	leukocyte immunoglobulin like receptor B5
480	19_54278849_G_C	rs7247451	5091_28_LILRB2_ILT_4	LILRB2	leukocyte immunoglobulin like receptor B2
481	19_54301900_G_T	rs35915840	6391_52_LILRA3_LIRA3	LILRA3	NA
482	19_54315769_A_C	rs1645784	7787_25_LILRA5_LIRA5	LILRA5	leukocyte immunoglobulin like receptor A5
483	19_54315769_A_C	rs1645784	8766_29_LILRA5_LIRA5	LILRA5	leukocyte immunoglobulin like receptor A5
484	19_54338295_T_C	rs2241385	8299_66_LILRA4_LIRA4	LILRA4	leukocyte immunoglobulin like receptor A4
485	19_54572135_A_G	rs138131257	5090_49_LILRB1_ILT_2	LILRB1	leukocyte immunoglobulin like receptor B1
486	19_54573515_A_G	rs28384500	15614_168_LILRA2_LIRA2	LILRA2	leukocyte immunoglobulin like receptor A2
487	19_55376727_C_T	rs4806666	10442_1_TMEM190_TM190	TMEM190	transmembrane protein 190
488	20_963194_C_T	rs75904281	8464_31_RSPO4_RSPO4	RSPO4	R-spondin 4
489	20_1558519_C_T	rs12480515	6247_9_SIRPB1_SIRB1	SIRPB1	signal regulatory protein beta 1
490	20_1635560_A_G	rs6043409	9241_40_SIRPG_SIRPG	SIRPG	signal regulatory protein gamma
491	20_2340459_G_C	rs214830	4471_50_TGM3_TGM3	TGM3	transglutaminase 3
492	20_2803125_A_G	rs13043754	6255_74_CPXM1_CPXM1	CPXM1	carboxypeptidase X, M14 family member 1
493	20_3069244_T_G	rs877172	8356_88_OXT_NEU1	OXT	oxytocin/neurophysin I prepropeptide
494	20_3213196_C_A	rs1127354	18916_25_ITPA_Inosine_triphosphatase	ITPA	inosine triphosphatase
495	20_3582219_A_G	rs118065662	15499_11_ATRN_Attractin	ATRN	attractin
496	20_5886044_T_C	rs36054946	8235_48_CHGB_SCG1	CHGB	chromogranin B
497	20_10633691_C_G	rs2423507	5092_51_JAG1_JAG1	JAG1	NA
498	20_14690258_T_TTTA	rs142039580	13123_3_FLRT3_FLRT3	FLRT3	NA
499	20_23749699_C_T	rs4260306	5459_33_CST1_CYTN	CST1	cystatin SN
500	20_33950585_G_C	rs62211989	5676_54_ASIP_ASIP	ASIP	agouti signaling protein
501	20_35612055_G_A	rs143646210	5346_24_CPNE1_CPNE1	CPNE1	copine 1
502	20_38322588_A_T	rs6024863	4126_22_BPI_BPI	BPI	bactericidal permeability increasing protein
503	20_38369011_C_T	rs2232613	3074_6_LBP_LBP	LBP	lipopolysaccharide binding protein
504	20_41361737_G_C	rs61739314	8773_172_EMILIN3_EMIL3	EMILIN3	elastin microfibril interfacer 3
505	20_56451641_G_A	rs2426628	12855_16_CASS4_CT032	CASS4	Cas scaffold protein family member 4
506	20_58997654_A_G	rs199825459	4971_1_CTSZ_CATZ	CTSZ	cathepsin Z
507	21_21463626_A_G	rs2826851	6507_16_NCAM2_NCAM2	NCAM2	neural cell adhesion molecule 2
508	21_33341168_C_T	rs142890975	9183_7_IFNAR1_IFN_a_b_R1	IFNAR1	interferon alpha and beta receptor subunit 1
509	21_40688572_T_C	rs78111814	9175_48_DSCAM_DSCAM	DSCAM	DS cell adhesion molecule
510	21_42366929_G_A	rs3761376	9185_15_TFF1_TFF1	TFF1	trefoil factor 1
511	21_42375588_G_A	rs2839493	4721_54_TFF3_TFF3	TFF3	NA
512	21_46132295_G_A	rs35548026	16753_46_COL6A2_CO6A2	COL6A2	collagen type VI alpha 2 chain
513	22_17105693_C_G	rs2241047	2992_59_IL17RA_IL_17_sR	IL17RA	interleukin 17 receptor A
514	22_17188416_T_C	rs2231495	6077_63_CECR1_CECR1	CECR1	NA
515	22_17740246_C_T	rs139131030	5798_3_BID_BID	BID	NA
516	22_23580365_G_A	rs9624216	6485_59_IGLL1_IGLL1	IGLL1	immunoglobulin lambda like polypeptide 1
517	22_23981378_G_A	rs5742304	11273_176_GSTT2B_GSTT2	GSTT2B	glutathione S-transferase theta 2B
518	22_26616930_A_G	rs4822754	17751_68_CRYBB1_CRBB1	CRYBB1	crystallin beta B1
519	22_29098605_G_A	rs2205771	17331_138_KREMEN1_KREM1	KREMEN1	kringle containing transmembrane protein 1
520	22_34382267_C_T	rs117208686	17398_55_HMOX1_HO_1	HMOX1	heme oxygenase 1
521	22_37470025_G_A	rs8192548	5605_77_MFNG_MFNG	MFNG	MFNG O-fucosylpeptide 3-beta-N-acetylglucosaminyltransferase
522	22_39076172_C_A	rs6519166	13930_3_APOBEC3G_ABC3G	APOBEC3G	NA
523	22_39946989_A_G	rs148328786	16074_12_GRAP2_GRB2_related_adapter_protein_2	GRAP2	NA
524	22_50260902_C_G	rs3817818	5005_4_MAPK12_MK12	MAPK12	mitogen-activated protein kinase 12
525	22_50289633_T_C	rs28379706	9216_100_PLXNB2_PLXB2	PLXNB2	plexin B2
526	22_50547071_C_T	rs138547521	13242_134_SHANK3_SHAN3	SHANK3	SH3 and multiple ankyrin repeat domains 3
527	22_50625988_T_C	rs2071421	3583_54_ARSA_Arylsulfatase_A	ARSA	NA

## Sheet: Supplementary Data 7
Protein truncating variants
#	query variant	rsid	primary trait
1	1_1063202_G_C	rs3813194	PTV (MAF>0.001)
2	1_1398672_CTAGAG_C	rs3831366	PTV (MAF>0.001)
3	1_1891852_G_C	rs763295804	PTV (MAF>0.001)
4	1_1923782_A_AAG	rs578234038	PTV (MAF>0.001)
5	1_2327187_CAG_C	1:2258626_CAG_C	PTV (MAF>0.001)
6	1_2327421_G_GACACAGAA	rs201119937	PTV (MAF>0.001)
7	1_2327501_C_CAAACACA	rs562284940	PTV (MAF>0.001)
8	1_2327507_C_CA	rs59142249	PTV (MAF>0.001)
9	1_3627519_C_T	rs151278945	PTV (MAF>0.001)
10	1_3775433_AGTCAGCCTAGGGGCTGT_A	1:3691997_AGTCAGCCTAGGGGCTGT_A	PTV (MAF>0.001)
11	1_3783866_G_T	rs36124273	PTV (MAF>0.001)
12	1_4572468_A_G	rs241211	PTV (MAF>0.001)
13	1_5875102_A_T	rs1287637	PTV (MAF>0.001)
14	1_6575388_G_A	rs140193828	PTV (MAF>0.001)
15	1_9183752_G_T	rs797257	PTV (MAF>0.001)
16	1_9244919_CCCCAGGCA_C	1:9304978_CCCCAGGCA_C	PTV (MAF>0.001)
17	1_9744006_C_G	rs539764193	PTV (MAF>0.001)
18	1_10949622_G_A	rs1281013	PTV (MAF>0.001)
19	1_11099911_G_A	rs17552394	PTV (MAF>0.001)
20	1_11676807_A_C	rs2233019	PTV (MAF>0.001)
21	1_11682017_C_T	rs2233004	PTV (MAF>0.001)
22	1_11784463_C_T	rs41275466	PTV (MAF>0.001)
23	1_12827363_TGC_T	1:12887222_TGC_T	PTV (MAF>0.001)
24	1_12827367_CT_C	1:12887226_CT_C	PTV (MAF>0.001)
25	1_12859186_G_A	rs145172813	PTV (MAF>0.001)
26	1_12860036_G_T	rs75411676	PTV (MAF>0.001)
27	1_15313055_A_G	rs201999060	PTV (MAF>0.001)
28	1_15316468_G_A	rs201462752	PTV (MAF>0.001)
29	1_15427964_C_T	rs191564157	PTV (MAF>0.001)
30	1_15493812_A_AC	rs2234723	PTV (MAF>0.001)
31	1_15747032_T_TG	rs199908593	PTV (MAF>0.001)
32	1_17083758_G_A	rs142403504	PTV (MAF>0.001)
33	1_17331629_GTGGCC_G	1:17658124_GTGGCC_G	PTV (MAF>0.001)
34	1_19081800_G_GC	rs67232976	PTV (MAF>0.001)
35	1_19270780_TC_T	1:19597274_TC_T	PTV (MAF>0.001)
36	1_19273984_CTGCGGCGCTGGTGGGCGCGTCCA_C	1:19600478_CTGCGGCGCTGGTGGGCGCGTCCA_C	PTV (MAF>0.001)
37	1_19694530_GAA_G	Affx-52346964	PTV (MAF>0.001)
38	1_20063483_G_A	rs35307553	PTV (MAF>0.001)
39	1_20175089_G_A	rs12139100	PTV (MAF>0.001)
40	1_20191270_C_T	rs142831657	PTV (MAF>0.001)
41	1_20692776_CT_C	1:21019269_CT_C	PTV (MAF>0.001)
42	1_21977914_GC_G	1:22304407_GC_G	PTV (MAF>0.001)
43	1_22127482_C_G	rs2235527	PTV (MAF>0.001)
44	1_22953998_G_T	rs138431960	PTV (MAF>0.001)
45	1_23670909_A_T	rs3905358	PTV (MAF>0.001)
46	1_23838140_C_T	rs538622150	PTV (MAF>0.001)
47	1_24064122_AC_A	Affx-52323262	PTV (MAF>0.001)
48	1_25835277_GTTTCACTGAT_G	Affx-52347637	PTV (MAF>0.001)
49	1_26029665_G_A	rs141225406	PTV (MAF>0.001)
50	1_26318046_C_A	rs77928789	PTV (MAF>0.001)
51	1_27362252_T_C	rs55841735	PTV (MAF>0.001)
52	1_27373179_AG_A	Affx-52323412	PTV (MAF>0.001)
53	1_27373964_C_T	rs141300199	PTV (MAF>0.001)
54	1_27914296_CGGGT_C	1:28240807_CGGGT_C	PTV (MAF>0.001)
55	1_27942322_C_CG	rs11386058	PTV (MAF>0.001)
56	1_31731164_C_T	rs571400624	PTV (MAF>0.001)
57	1_31764679_C_T	rs71516323	PTV (MAF>0.001)
58	1_31914395_CTATT_C	1:32379996_CTATT_C	PTV (MAF>0.001)
59	1_32209141_T_TG	rs200086869	PTV (MAF>0.001)
60	1_33312068_TAGTC_T	1:33777669_TAGTC_T	PTV (MAF>0.001)
61	1_33873601_G_A	rs78695966	PTV (MAF>0.001)
62	1_34761406_TTGTC_T	1:35227007_TTGTC_T	PTV (MAF>0.001)
63	1_34761638_G_A	rs149110828	PTV (MAF>0.001)
64	1_35558686_G_T	rs79423278	PTV (MAF>0.001)
65	1_36428329_C_T	rs115388124	PTV (MAF>0.001)
66	1_37683161_C_A	rs141474570	PTV (MAF>0.001)
67	1_37722932_C_T	rs7517651	PTV (MAF>0.001)
68	1_37931861_TG_T	1:38397533_TG_T	PTV (MAF>0.001)
69	1_37931958_T_TA	rs143820864	PTV (MAF>0.001)
70	1_38874151_C_T	rs149406623	PTV (MAF>0.001)
71	1_38918966_C_T	rs150433226	PTV (MAF>0.001)
72	1_39254140_G_A	rs66880209	PTV (MAF>0.001)
73	1_39854049_CG_C	Affx-52323583	PTV (MAF>0.001)
74	1_39876090_C_CA	rs144707726	PTV (MAF>0.001)
75	1_40515573_C_CG	rs150018949	PTV (MAF>0.001)
76	1_40735751_G_A	rs181042452	PTV (MAF>0.001)
77	1_41010160_G_C	rs145092287	PTV (MAF>0.001)
78	1_41020411_C_A	rs148992629	PTV (MAF>0.001)
[truncated: 3,508 more rows]

## Sheet: Supplementary Data 8
UKBB traits detected as Hc for the variants from the FinnGen dataset
[truncated: 348 more rows]

[truncated: 4 more sheets: Supplementary Data 9, Supplementary Data 10, Supplementary Data 11, Supplementary Data 12]
