# Supplementary material for: CoPheScan: phenome-wide association studies accounting for linkage disequilibrium
Source: Nat Commun. 2024 Jul 12;15:5862. doi: 10.1038/s41467-024-49990-8 (PMC11245513; doi:10.1038/s41467-024-49990-8)
Supplement: Supplementary file 6 — Source Data [file 41467_2024_49990_MOESM6_ESM.xlsx]

## Sheet: Fig2
Figure 2: Results for hypotheses discrimination in simulated data
PheWAS with CoPheScan approaches												PheWAS with conventional approaches
Simulated Hypothesis	Total_truth_counts	Priors	rg	BF	Predicted_Hn_counts	Predicted_Ha_counts	Predicted_Hc_counts	Predicted finding	Percentage predicted: [Predicted_(Predicted finding)_counts/Total_truth_counts * 100]	figure_label		Simulated Hypothesis	Total_truth_counts	Approaches	Predicted_FDR_significant_counts	Predicted_FDR_not_significant_counts	Predicted finding	Percentage predicted: [Predicted_(Predicted finding)_counts/Total_truth_counts * 100]	figure_label
True Hn	88048	Fixed	No.rg	ABF	87806	50	192	cophescan Hn	99.7251	0.9973		True Ha	4700	Benjamini-Hochberg	1791	2909	FDR significant	38.1064	NA
True Ha	4700	Fixed	No.rg	ABF	670	3964	66	cophescan Hn	14.2553	NA		True Ha2	4700	Benjamini-Hochberg	2617	2083	FDR significant	55.6809	NA
True Ha2	4700	Fixed	No.rg	ABF	111	4541	48	cophescan Hn	2.3617	NA		True Hc	6276	Benjamini-Hochberg	5740	536	FDR significant	91.4595	0.9146
True Hc	6276	Fixed	No.rg	ABF	606	25	5645	cophescan Hn	9.65583	NA		True Hc2	6276	Benjamini-Hochberg	5735	541	FDR significant	91.3799	0.9138
True Hc2	6276	Fixed	No.rg	ABF	102	3157	3017	cophescan Hn	1.62524	NA		True Hn	88048	Benjamini-Hochberg	702	87346	FDR significant	0.797292	NA
True Hn	88048	Fixed	No.rg	SuSIE	87781	75	192	cophescan Hn	99.6968	0.997		True Ha	4700	Bonferroni	1102	3598	FDR significant	23.4468	NA
True Ha	4700	Fixed	No.rg	SuSIE	665	3968	67	cophescan Hn	14.1489	NA		True Ha2	4700	Bonferroni	1822	2878	FDR significant	38.766	NA
True Ha2	4700	Fixed	No.rg	SuSIE	108	4505	87	cophescan Hn	2.29787	NA		True Hc	6276	Bonferroni	5243	1033	FDR significant	83.5405	0.8354
True Hc	6276	Fixed	No.rg	SuSIE	606	56	5614	cophescan Hn	9.65583	NA		True Hc2	6276	Bonferroni	5252	1024	FDR significant	83.6839	0.8368
True Hc2	6276	Fixed	No.rg	SuSIE	99	2078	4099	cophescan Hn	1.57744	NA		True Hn	88048	Bonferroni	0	88048	FDR significant	0	NA
True Hn	88048	Hierarchical	No.rg	ABF	87572	171	305	cophescan Hn	99.4594	0.9946		True Ha	4700	Benjamini-Hochberg	1791	2909	FDR not significant	61.8936	0.6189
True Ha	4700	Hierarchical	No.rg	ABF	638	4001	61	cophescan Hn	13.5745	NA		True Ha2	4700	Benjamini-Hochberg	2617	2083	FDR not significant	44.3191	0.4432
True Ha2	4700	Hierarchical	No.rg	ABF	102	4553	45	cophescan Hn	2.17021	NA		True Hc	6276	Benjamini-Hochberg	5740	536	FDR not significant	8.54047	NA
True Hc	6276	Hierarchical	No.rg	ABF	572	47	5657	cophescan Hn	9.11409	NA		True Hc2	6276	Benjamini-Hochberg	5735	541	FDR not significant	8.62014	NA
True Hc2	6276	Hierarchical	No.rg	ABF	83	3182	3011	cophescan Hn	1.3225	NA		True Hn	88048	Benjamini-Hochberg	702	87346	FDR not significant	99.2027	0.992
True Hn	88048	Hierarchical	No.rg	SuSIE	87368	347	333	cophescan Hn	99.2277	0.9923		True Ha	4700	Bonferroni	1102	3598	FDR not significant	76.5532	0.7655
True Ha	4700	Hierarchical	No.rg	SuSIE	611	4026	63	cophescan Hn	13	NA		True Ha2	4700	Bonferroni	1822	2878	FDR not significant	61.234	0.6123
True Ha2	4700	Hierarchical	No.rg	SuSIE	96	4531	73	cophescan Hn	2.04255	NA		True Hc	6276	Bonferroni	5243	1033	FDR not significant	16.4595	NA
True Hc	6276	Hierarchical	No.rg	SuSIE	565	99	5612	cophescan Hn	9.00255	NA		True Hc2	6276	Bonferroni	5252	1024	FDR not significant	16.3161	NA
True Hc2	6276	Hierarchical	No.rg	SuSIE	79	2124	4073	cophescan Hn	1.25876	NA		True Hn	88048	Bonferroni	0	88048	FDR not significant	100	1
True Hn	88048	Hierarchical	With.rg	ABF	87555	166	327	cophescan Hn	99.4401	0.9944
True Ha	4700	Hierarchical	With.rg	ABF	640	4002	58	cophescan Hn	13.617	NA
True Ha2	4700	Hierarchical	With.rg	ABF	102	4556	42	cophescan Hn	2.17021	NA
True Hc	6276	Hierarchical	With.rg	ABF	537	44	5695	cophescan Hn	8.55641	NA
True Hc2	6276	Hierarchical	With.rg	ABF	78	3175	3023	cophescan Hn	1.24283	NA
True Hn	88048	Hierarchical	With.rg	SuSIE	87383	344	321	cophescan Hn	99.2447	0.9924
True Ha	4700	Hierarchical	With.rg	SuSIE	614	4028	58	cophescan Hn	13.0638	NA
True Ha2	4700	Hierarchical	With.rg	SuSIE	97	4538	65	cophescan Hn	2.06383	NA
True Hc	6276	Hierarchical	With.rg	SuSIE	537	95	5644	cophescan Hn	8.55641	NA
True Hc2	6276	Hierarchical	With.rg	SuSIE	74	2117	4085	cophescan Hn	1.17909	NA
True Hn	88048	Fixed	No.rg	ABF	87806	50	192	cophescan Ha	0.0567872	NA
True Ha	4700	Fixed	No.rg	ABF	670	3964	66	cophescan Ha	84.3404	0.8434
True Ha2	4700	Fixed	No.rg	ABF	111	4541	48	cophescan Ha	96.617	0.9662
True Hc	6276	Fixed	No.rg	ABF	606	25	5645	cophescan Ha	0.398343	NA
True Hc2	6276	Fixed	No.rg	ABF	102	3157	3017	cophescan Ha	50.3027	NA
True Hn	88048	Fixed	No.rg	SuSIE	87781	75	192	cophescan Ha	0.0851808	NA
True Ha	4700	Fixed	No.rg	SuSIE	665	3968	67	cophescan Ha	84.4255	0.8443
True Ha2	4700	Fixed	No.rg	SuSIE	108	4505	87	cophescan Ha	95.8511	0.9585
True Hc	6276	Fixed	No.rg	SuSIE	606	56	5614	cophescan Ha	0.892288	NA
True Hc2	6276	Fixed	No.rg	SuSIE	99	2078	4099	cophescan Ha	33.1103	NA
True Hn	88048	Hierarchical	No.rg	ABF	87572	171	305	cophescan Ha	0.194212	NA
True Ha	4700	Hierarchical	No.rg	ABF	638	4001	61	cophescan Ha	85.1277	0.8513
True Ha2	4700	Hierarchical	No.rg	ABF	102	4553	45	cophescan Ha	96.8723	0.9687
True Hc	6276	Hierarchical	No.rg	ABF	572	47	5657	cophescan Ha	0.748885	NA
True Hc2	6276	Hierarchical	No.rg	ABF	83	3182	3011	cophescan Ha	50.7011	NA
True Hn	88048	Hierarchical	No.rg	SuSIE	87368	347	333	cophescan Ha	0.394103	NA
True Ha	4700	Hierarchical	No.rg	SuSIE	611	4026	63	cophescan Ha	85.6596	0.8566
True Ha2	4700	Hierarchical	No.rg	SuSIE	96	4531	73	cophescan Ha	96.4043	0.964
True Hc	6276	Hierarchical	No.rg	SuSIE	565	99	5612	cophescan Ha	1.57744	NA
True Hc2	6276	Hierarchical	No.rg	SuSIE	79	2124	4073	cophescan Ha	33.8432	NA
True Hn	88048	Hierarchical	With.rg	ABF	87555	166	327	cophescan Ha	0.188534	NA
True Ha	4700	Hierarchical	With.rg	ABF	640	4002	58	cophescan Ha	85.1489	0.8515
True Ha2	4700	Hierarchical	With.rg	ABF	102	4556	42	cophescan Ha	96.9362	0.9694
True Hc	6276	Hierarchical	With.rg	ABF	537	44	5695	cophescan Ha	0.701083	NA
True Hc2	6276	Hierarchical	With.rg	ABF	78	3175	3023	cophescan Ha	50.5895	NA
True Hn	88048	Hierarchical	With.rg	SuSIE	87383	344	321	cophescan Ha	0.390696	NA
True Ha	4700	Hierarchical	With.rg	SuSIE	614	4028	58	cophescan Ha	85.7021	0.857
True Ha2	4700	Hierarchical	With.rg	SuSIE	97	4538	65	cophescan Ha	96.5532	0.9655
True Hc	6276	Hierarchical	With.rg	SuSIE	537	95	5644	cophescan Ha	1.5137	NA
True Hc2	6276	Hierarchical	With.rg	SuSIE	74	2117	4085	cophescan Ha	33.7317	NA
True Hn	88048	Fixed	No.rg	ABF	87806	50	192	cophescan Hc	0.218063	NA
True Ha	4700	Fixed	No.rg	ABF	670	3964	66	cophescan Hc	1.40426	NA
True Ha2	4700	Fixed	No.rg	ABF	111	4541	48	cophescan Hc	1.02128	NA
True Hc	6276	Fixed	No.rg	ABF	606	25	5645	cophescan Hc	89.9458	0.8995
True Hc2	6276	Fixed	No.rg	ABF	102	3157	3017	cophescan Hc	48.072	0.4807
True Hn	88048	Fixed	No.rg	SuSIE	87781	75	192	cophescan Hc	0.218063	NA
True Ha	4700	Fixed	No.rg	SuSIE	665	3968	67	cophescan Hc	1.42553	NA
True Ha2	4700	Fixed	No.rg	SuSIE	108	4505	87	cophescan Hc	1.85106	NA
True Hc	6276	Fixed	No.rg	SuSIE	606	56	5614	cophescan Hc	89.4519	0.8945
True Hc2	6276	Fixed	No.rg	SuSIE	99	2078	4099	cophescan Hc	65.3123	0.6531
True Hn	88048	Hierarchical	No.rg	ABF	87572	171	305	cophescan Hc	0.346402	NA
True Ha	4700	Hierarchical	No.rg	ABF	638	4001	61	cophescan Hc	1.29787	NA
True Ha2	4700	Hierarchical	No.rg	ABF	102	4553	45	cophescan Hc	0.957447	NA
True Hc	6276	Hierarchical	No.rg	ABF	572	47	5657	cophescan Hc	90.137	0.9014
True Hc2	6276	Hierarchical	No.rg	ABF	83	3182	3011	cophescan Hc	47.9764	0.4798
True Hn	88048	Hierarchical	No.rg	SuSIE	87368	347	333	cophescan Hc	0.378203	NA
True Ha	4700	Hierarchical	No.rg	SuSIE	611	4026	63	cophescan Hc	1.34043	NA
True Ha2	4700	Hierarchical	No.rg	SuSIE	96	4531	73	cophescan Hc	1.55319	NA
True Hc	6276	Hierarchical	No.rg	SuSIE	565	99	5612	cophescan Hc	89.42	0.8942
True Hc2	6276	Hierarchical	No.rg	SuSIE	79	2124	4073	cophescan Hc	64.898	0.649
True Hn	88048	Hierarchical	With.rg	ABF	87555	166	327	cophescan Hc	0.371388	NA
True Ha	4700	Hierarchical	With.rg	ABF	640	4002	58	cophescan Hc	1.23404	NA
True Ha2	4700	Hierarchical	With.rg	ABF	102	4556	42	cophescan Hc	0.893617	NA
True Hc	6276	Hierarchical	With.rg	ABF	537	44	5695	cophescan Hc	90.7425	0.9074
True Hc2	6276	Hierarchical	With.rg	ABF	78	3175	3023	cophescan Hc	48.1676	0.4817
True Hn	88048	Hierarchical	With.rg	SuSIE	87383	344	321	cophescan Hc	0.364574	NA
True Ha	4700	Hierarchical	With.rg	SuSIE	614	4028	58	cophescan Hc	1.23404	NA
True Ha2	4700	Hierarchical	With.rg	SuSIE	97	4538	65	cophescan Hc	1.38298	NA
True Hc	6276	Hierarchical	With.rg	SuSIE	537	95	5644	cophescan Hc	89.9299	0.8993
True Hc2	6276	Hierarchical	With.rg	SuSIE	74	2117	4085	cophescan Hc	65.0892	0.6509

## Sheet: Fig3a
Figure 3a: Effect of covariate inclusion
Simulated Hypothesis	ppHc Without rg	ppHc With rg	rg
True Hn	0.113484	0.0904336	0.0755182
True Hn	0.13083	0.0855979	0.0145707
True Hn	0.100851	0.0650704	0.0139795
True Hn	0.0995436	0.157901	0.289497
True Hn	0.131288	0.122466	0.122956
True Hn	0.0841343	0.0619051	0.0539683
True Hn	0.0908234	0.0770915	0.0956567
True Hn	0.13808	0.0906239	0.0147046
True Hn	0.141035	0.138534	0.139074
True Hn	0.0994391	0.0928199	0.12376
True Hn	0.513977	0.757946	0.442393
True Hn	0.0941392	0.0826328	0.105454
True Hn	0.120825	0.105832	0.103524
True Hn	0.0812402	0.0937389	0.187604
True Hn	0.0826108	0.0566377	0.0336933
True Hn	0.140064	0.106389	0.058848
True Hn	0.146616	0.193594	0.236452
True Hn	0.0493594	0.0372522	0.0641893
True Hn	0.0452471	0.0301837	0.029412
True Hn	0.0299642	0.0219025	0.0565866
True Hn	0.0237376	0.0146902	0.0106073
True Hn	0.0364882	0.0223096	0.00594392
True Hn	0.023194	0.0560745	0.395893
True Hn	0.102098	0.093277	0.117331
True Hn	0.0278688	0.0237371	0.0996813
True Hn	0.164068	0.163482	0.143529
True Hn	0.0252958	0.015282	0.00372685
True Hn	0.070299	0.0673266	0.132047
True Hn	0.0285672	0.0183579	0.020351
True Hn	0.0854493	0.074092	0.102273
True Hn	0.0255823	0.0169953	0.0301741
True Hn	0.0233902	0.0151628	0.0235027
True Hn	0.0209552	0.0183901	0.107988
True Hn	0.0247684	0.0213428	0.102825
True Hn	0.0960562	0.0912519	0.129226
True Hn	0.117753	0.110589	0.125311
True Hn	0.0292442	0.0213493	0.0554641
True Hn	0.211956	0.150401	0.0301283
True Hn	0.0771139	0.0661405	0.0994556
True Hn	0.194178	0.228169	0.200783
True Hn	0.0832947	0.0588889	0.0422242
True Hn	0.197522	0.243291	0.217877
True Hn	0.0717535	0.128561	0.321779
True Hn	0.0820855	0.0607074	0.0557829
True Hn	0.583777	0.506783	0.0594618
True Hn	0.0721433	0.0615007	0.0977396
True Hn	0.421825	0.317224	0.0209867
True Hn	0.06684	0.0452376	0.0309448
True Hn	0.0903128	0.0806351	0.110594
True Hn	0.0960223	0.0767443	0.0774188
True Hn	0.0812821	0.051138	0.00896741
True Hn	0.23534	0.165701	0.0247264
True Hn	0.0545365	0.0569332	0.157199
True Hn	0.0328975	0.104758	0.483281
True Hn	0.0227359	0.0158054	0.0431132
True Hn	0.0246218	0.0220381	0.113683
True Hn	0.0609994	0.0490461	0.0813368
True Hn	0.0245155	0.0197163	0.0837006
True Hn	0.0892158	0.0997209	0.178477
True Hn	0.0245549	0.0333617	0.231247
True Hn	0.029191	0.0487617	0.290989
True Hn	0.0422389	0.0280565	0.0285591
True Hn	0.0286795	0.0196697	0.0388787
True Hn	0.029561	0.0179764	0.00520554
True Hn	0.0361409	0.024524	0.035187
True Hn	0.0410508	0.0427777	0.156524
True Hn	0.0249038	0.0198719	0.0814536
True Hn	0.0230523	0.0157683	0.0386194
True Hn	0.0302051	0.02585	0.100826
True Hn	0.0405403	0.0324977	0.0818514
True Hn	0.0441436	0.0270791	0.00592612
True Hn	0.0546652	0.0727438	0.228385
True Hn	0.047472	0.0379072	0.0804171
True Hn	0.0658626	0.0689805	0.15837
True Hn	0.0463265	0.042996	0.123379
True Hn	0.0455733	0.0439784	0.134564
True Hn	0.0582881	0.0412077	0.0447452
True Hn	0.106748	0.0935148	0.104361
True Hn	0.0451537	0.0297627	0.0260828
True Hn	0.390827	0.326613	0.0681229
True Hn	0.0608107	0.0403351	0.0263738
True Hn	0.0774915	0.0550956	0.0446606
True Hn	0.0478437	0.0301632	0.0132571
True Hn	0.240653	0.175114	0.0348888
True Hn	0.0453601	0.0530606	0.189984
True Hn	0.0436645	0.0314825	0.0516206
True Hn	0.0473557	0.0333707	0.0448998
True Hn	0.0858104	0.059772	0.03796
True Ha	0.0488607	0.0352582	0.0514174
True Hn	0.0563407	0.0526557	0.124877
True Hn	0.0582233	0.088758	0.269341
True Hn	0.0846385	0.0553193	0.0196322
True Hn	0.0502969	0.0674045	0.229984
True Hn	0.0413088	0.0303166	0.0565703
True Hn	0.0543949	0.0428915	0.076318
True Hn	0.10901	0.113513	0.157272
True Hn	0.262426	0.290738	0.183564
True Hn	0.0566245	0.0346334	0.00371523
True Hn	0.0545516	0.0343896	0.0125566
True Hn	0.0507938	0.0503189	0.141955
True Hn	0.0611112	0.0475076	0.0718618
True Hn	0.0478861	0.0336055	0.0435871
True Hn	0.0690575	0.0429311	0.00694123
True Hn	0.0517311	0.0336218	0.0213692
True Hn	0.0521688	0.0341788	0.0235656
True Hn	0.0569841	0.0446445	0.0743044
True Hn	0.0649884	0.071043	0.170993
True Ha	0.043179	0.0672331	0.273039
True Hn	0.282434	0.249379	0.0981819
True Hn	0.0504111	0.0305709	0.00202504
True Hn	0.00910929	0.00577149	0.0178569
True Hn	0.0405225	0.0756251	0.325934
True Hn	0.0288961	0.0280652	0.136457
True Hn	0.038969	0.0241353	0.00911089
True Hn	0.0313844	0.0286557	0.119109
True Hn	0.0892103	0.0597869	0.026284
True Hn	0.0291323	0.0271989	0.125346
True Hn	0.0846168	0.0589162	0.0379256
True Hn	0.0355901	0.0243813	0.0378827
True Hn	0.0357443	0.0222441	0.0109801
True Hn	0.139228	0.11722	0.0905557
True Hn	0.0313116	0.0197829	0.0156708
True Hn	0.0293699	0.0181634	0.00988456
True Hn	0.0299392	0.0373561	0.20737
True Hn	0.111142	0.0894034	0.0785121
True Hn	0.04631	0.0335514	0.052816
True Hc	0.438698	0.644488	0.375207
True Hn	0.0202688	0.0174859	0.102932
True Hn	0.0225605	0.0205366	0.118461
True Hn	0.149143	0.100715	0.0219828
True Hn	0.0219221	0.0174181	0.0805011
True Hn	0.020489	0.01499	0.0575081
True Hn	0.020923	0.0143991	0.0404925
True Hn	0.10623	0.11555	0.170652
True Hn	0.0320324	0.0404694	0.211076
True Hn	0.0218801	0.0156397	0.0509411
True Hn	0.0211986	0.0137561	0.024082
True Hn	0.0601953	0.0665864	0.174291
True Hn	0.0279168	0.0456905	0.284816
True Hn	0.0288904	0.0341862	0.192397
True Hn	0.0324992	0.0251241	0.0721827
True Hn	0.020526	0.0157757	0.0712408
True Hn	0.0219948	0.0133463	0.00546216
True Hn	0.0194952	0.0117339	0.00332427
True Hn	0.021272	0.0216412	0.149532
True Hn	0.0269659	0.0287169	0.162495
True Hn	0.0338015	0.0337603	0.144412
True Hn	0.322853	0.233998	0.0226669
True Hn	0.468667	0.579161	0.266615
True Hn	0.0381453	0.025882	0.0347424
True Hn	0.0431062	0.0641536	0.259717
True Hn	0.0199071	0.016694	0.0953227
True Hn	0.0700329	0.0788206	0.17971
True Hn	0.024778	0.018493	0.062687
True Hn	0.0246537	0.0319118	0.217459
True Hn	0.0267923	0.0274506	0.151545
True Hn	0.028238	0.0335263	0.193277
True Hn	0.0309763	0.0236199	0.0682703
True Hn	0.0273798	0.0191123	0.0439828
True Hn	0.237792	0.195525	0.0761996
True Hn	0.0416424	0.0326044	0.0750757
True Hn	0.0394596	0.0258451	0.0249428
True Hn	0.0279564	0.0233726	0.0943106
True Hn	0.0627512	0.0599746	0.131591
True Hn	0.0646966	0.0473531	0.0542167
True Hn	0.100098	0.079818	0.076466
True Hn	0.119414	0.0883283	0.0524303
True Hn	0.130263	0.0869063	0.0203512
True Hn	0.0681982	0.0615645	0.114793
True Hn	0.0567589	0.0454171	0.0801773
True Hn	0.226105	0.152676	0.0122307
True Hn	0.0885293	0.08233	0.123036
True Hn	0.0721183	0.0495397	0.0352328
True Hn	0.084648	0.0674624	0.0770322
True Hn	0.0638636	0.0513212	0.081223
True Hn	0.0986715	0.0707322	0.0450811
True Hn	0.060541	0.0473748	0.0737372
True Hn	0.0641313	0.0396262	0.00570039
True Hn	0.0940179	0.0591778	0.0075623
True Hn	0.0559323	0.0483678	0.102626
True Hn	0.107968	0.0838514	0.0674833
True Hn	0.0503012	0.0401415	0.0800547
True Hn	0.0511705	0.0327821	0.017407
True Hn	0.241793	0.1938	0.0673465
True Hn	0.0441717	0.0576795	0.221791
True Hn	0.0547308	0.0380783	0.0405557
True Hn	0.0584959	0.0406443	0.0397649
True Hn	0.1051	0.0905706	0.0996005
True Hn	0.045216	0.028688	0.015375
True Hn	0.148463	0.145137	0.137401
True Hn	0.0338588	0.0292311	0.102723
True Hn	0.142529	0.0929855	0.0122822
True Hn	0.0435688	0.0276938	0.0160922
True Hn	0.0865869	0.0664917	0.0663343
True Hn	0.0429213	0.0553765	0.218156
True Hn	0.0447892	0.0461755	0.153531
True Hn	0.0520853	0.0326005	0.0107335
True Hn	0.0437145	0.0385303	0.108636
True Hn	0.0454568	0.0305861	0.0319642
True Hn	0.0836998	0.070566	0.0940237
True Hn	0.0905317	0.0806426	0.109944
True Hn	0.0790582	0.0537887	0.0317755
True Hn	0.0770847	0.0886994	0.186685
True Hn	0.0696228	0.0524914	0.0622341
True Hn	0.193439	0.142782	0.0447382
True Hn	0.0713798	0.0650663	0.117458
True Hn	0.0591816	0.0436167	0.0562035
True Hn	0.09479	0.247639	0.458602
True Hn	0.0805476	0.053509	0.0247735
True Hn	0.082675	0.0598521	0.049527
True Hn	0.316057	0.252307	0.0585818
True Hn	0.0994748	0.0703583	0.0411718
True Hn	0.0929386	0.0776081	0.0906673
True Hn	0.101795	0.0715331	0.0390024
True Hn	0.0861192	0.0656912	0.0645587
True Hn	0.0771412	0.0674213	0.104993
True Hn	0.0751299	0.0773028	0.153163
True Hn	0.0347466	0.030417	0.10711
True Hn	0.0602185	0.0575646	0.13162
True Hn	0.0417202	0.0589397	0.244442
True Hn	0.0308257	0.022659	0.0581124
True Hn	0.0261931	0.0158969	0.00502259
True Hn	0.257469	0.173735	0.00757298
True Hn	0.0304749	0.0482906	0.276024
True Hn	0.0281292	0.0208265	0.0603375
True Hn	0.0303893	0.0215408	0.0479283
True Hn	0.148577	0.118196	0.0721932
True Hn	0.0261629	0.0212878	0.0869114
True Hn	0.1934	0.124065	0.000170097
True Hn	0.0724295	0.0475208	0.0219498
True Hn	0.0302598	0.0296128	0.138554
True Hn	0.119345	0.108819	0.11594
True Hn	0.0371679	0.0226602	0.0048543
True Hn	0.0642717	0.0426091	0.0256653
True Hn	0.025666	0.0285566	0.174824
True Hc	0.0567483	0.091825	0.287057
True Hn	0.0751044	0.0464127	0.00450199
True Hn	0.0602928	0.046486	0.0694487
True Hn	0.0956847	0.0755416	0.0736866
True Hn	0.0494528	0.0310021	0.0113042
True Hn	0.0937207	0.0810859	0.101262
True Hn	0.0601211	0.0400355	0.0275282
True Hn	0.0577925	0.0758619	0.224588
True Hn	0.230079	0.175705	0.0520627
True Hn	0.086923	0.0923737	0.16295
True Hn	0.0779667	0.054701	0.0407861
True Hn	0.0556961	0.0336746	0.000450163
True Hn	0.0595994	0.0696678	0.190453
True Hn	0.0566256	0.262961	0.633128
True Hn	0.0609843	0.138058	0.392117
True Hn	0.0516274	0.032401	0.0113903
True Hn	0.110147	0.10468	0.128956
True Hn	0.0573615	0.0490338	0.0993994
True Hn	0.266926	0.216652	0.0692492
True Hc	0.092066	0.0578868	0.00745371
True Ha	0.0547013	0.0387399	0.0455534
True Hn	0.0683966	0.120592	0.315671
True Hn	0.0801946	0.0545564	0.0316115
True Hn	0.0638224	0.0542092	0.0971929
True Hn	0.206076	0.149041	0.0369171
True Hn	0.0559253	0.0338232	0.000563422
True Hn	0.169768	0.123807	0.0433179
True Hn	0.0949134	0.109555	0.188571
True Hn	0.0934326	0.0633518	0.0292135
True Hn	0.0720554	0.0450821	0.00839586
True Hn	0.0667486	0.0579407	0.103443
True Hn	0.0613835	0.0467364	0.0658402
True Hn	0.256793	0.191847	0.041795
True Hn	0.0881309	0.0781328	0.108735
True Hn	0.062747	0.0620031	0.141292
True Hn	0.0812951	0.0759523	0.124546
True Hn	0.172795	0.129889	0.0525889
True Hn	0.172652	0.125499	0.0420353
True Hn	0.0577842	0.120815	0.365819
True Hn	0.0230417	0.0291517	0.21094
True Hn	0.032591	0.0282202	0.104066
True Hn	0.0369453	0.0414417	0.177551
True Hn	0.286773	0.206129	0.0243547
True Hn	0.0256981	0.0242448	0.128452
True Hn	0.0233372	0.0150799	0.0227868
True Hn	0.0229817	0.0276173	0.196347
True Hn	0.0358765	0.0490734	0.234234
True Hn	0.0268209	0.0167182	0.0123976
True Hn	0.0302468	0.0213283	0.0465436
True Hn	0.0233346	0.0139313	0.000764962
True Hn	0.0295312	0.0193863	0.0265132
True Hn	0.0260226	0.0388808	0.258418
True Hn	0.0814747	0.151378	0.33615
True Hn	0.0234686	0.0177019	0.0658649
True Hn	0.0355992	0.0237928	0.0309466
True Hn	0.0366017	0.0258514	0.0462743
True Hn	0.0331658	0.0210657	0.016745
True Hn	0.0304813	0.0201803	0.0288214
True Hn	0.0330464	0.0253694	0.0701186
True Hn	0.0360568	0.0537061	0.258969
True Hn	0.0628642	0.0478355	0.0655436
True Hn	0.102385	0.0642015	0.0050611
True Hn	0.0666835	0.0454436	0.0335495
True Hn	0.0252714	0.0242051	0.132626
True Hn	0.154464	0.121567	0.068518
True Hn	0.0464606	0.0330752	0.0474611
True Hn	0.028616	0.0251835	0.108604
True Hn	0.0811706	0.0499295	0.00244527
True Hn	0.0302428	0.0193462	0.0192897
True Hn	0.032907	0.0318543	0.135442
True Hn	0.0469762	0.0632547	0.230979
True Hn	0.0269555	0.016398	0.00560978
True Hn	0.0250319	0.017119	0.038364
True Hn	0.324192	0.3563	0.183819
True Hn	0.0291596	0.0193528	0.0297102
True Ha	0.0458684	0.0368191	0.0816148
True Hn	0.0591258	0.0499157	0.0956455
True Hn	0.0544308	0.0509819	0.125754
True Hn	0.0766505	0.0554789	0.0499643
True Hn	0.0923632	0.061548	0.0243035
True Hn	0.0910837	0.0805071	0.10778
True Hn	0.0993922	0.0625147	0.00661212
True Hn	0.0566348	0.0351434	0.00775886
True Hn	0.0526804	0.0369457	0.0429436
True Hn	0.0610203	0.0583277	0.131631
True Hn	0.0607153	0.0641486	0.16086
True Hn	0.0542956	0.0474158	0.105408
True Hn	0.0701516	0.0465237	0.025331
True Hn	0.055698	0.0916977	0.291998
True Hn	0.0571815	0.0354977	0.00789241
True Hn	0.0610313	0.0617143	0.14782
True Hn	0.0572775	0.0489373	0.0992608
True Hn	0.059737	0.0393171	0.0242153
True Hn	0.0878789	0.0687193	0.0717076
True Hc	0.0668039	0.0477483	0.0470055
True Hn	0.0769854	0.0514853	0.0269752
True Hn	0.111919	0.0951082	0.0950224
True Hn	0.0825271	0.0697909	0.0949955
True Hn	0.0723813	0.0552711	0.0657069
True Hn	0.233193	0.191393	0.0760943
True Hn	0.0689974	0.0865847	0.211785
True Hn	0.0793967	0.0551725	0.0378915
True Hn	0.084609	0.0580528	0.0336101
True Hn	0.26507	0.186667	0.0209118
True Hn	0.091654	0.109931	0.200216
True Hn	0.0582317	0.0432663	0.0584758
True Hn	0.0460605	0.0455078	0.140761
True Hn	0.145322	0.102986	0.0370215
True Hn	0.0780945	0.0704049	0.114072
True Hn	0.352351	0.337089	0.126261
True Hn	0.118384	0.0768169	0.0135375
True Hn	0.140582	0.163535	0.193657
True Hn	0.180368	0.121543	0.0176133
True Hn	0.0290136	0.0207307	0.0503008
True Hn	0.0480268	0.0316406	0.0257709
True Hn	0.0306775	0.0532051	0.301979
True Hn	0.0205604	0.0130498	0.0175856
True Hn	0.172304	0.114385	0.0138243
True Hn	0.0317539	0.0214432	0.0342817
True Hn	0.0323637	0.0196477	0.00444966
True Hn	0.0287618	0.0217052	0.065615
True Hn	0.0410303	0.0250898	0.00541924
True Hn	0.0555629	0.0335685	0.000350965
True Hn	0.0331066	0.0322466	0.137304
True Hn	0.0286309	0.0256945	0.114234
True Hn	0.0361998	0.0482818	0.227122
True Hn	0.038467	0.0280806	0.0556363
True Hn	0.0320011	0.0330252	0.153659
True Hn	0.0298561	0.0180227	0.00310523
True Hn	0.0243652	0.0145839	0.0011686
True Hn	0.0532773	0.0495285	0.123755
True Hn	0.0946083	0.0737103	0.0701298
True Hn	0.0548354	0.074631	0.235048
True Hn	0.0448971	0.0271053	0.00147485
True Hn	0.429955	0.3233	0.0196791
True Hn	0.0864588	0.0765046	0.108083
True Hn	0.0621618	0.0683955	0.172802
True Hn	0.111872	0.0818976	0.0501764
True Hn	0.0426102	0.0289886	0.0353138
True Hn	0.0929775	0.0631064	0.0296027
True Hn	0.0433705	0.0573206	0.225139
True Hn	0.114812	0.101343	0.106109
True Hn	0.0445963	0.0311343	0.0424449
True Hn	0.0608044	0.0430417	0.0448981
True Hn	0.0399075	0.0315467	0.077652
True Hn	0.0427863	0.0444767	0.155879
True Hn	0.0233383	0.0228117	0.138353
True Hn	0.0631071	0.0460424	0.0534274
True Hn	0.0514491	0.169399	0.507224
True Hn	0.0237229	0.015215	0.0207191
True Hn	0.0596932	0.0384673	0.0181977
True Hn	0.0244138	0.0158035	0.0231238
True Hn	0.0228184	0.0176457	0.072891
True Hn	0.0326738	0.0233607	0.0502444
True Hn	0.117832	0.213937	0.339727
True Hn	0.0397425	0.0277536	0.0429932
True Hn	0.0325731	0.0266754	0.0883925
True Hn	0.0239835	0.0180966	0.0659754
True Hn	0.023757	0.0340268	0.246177
True Hn	0.0641388	0.112676	0.313762
True Hn	0.0216508	0.0190385	0.108811
True Hn	0.0153024	0.00937516	0.0084672
True Hn	0.0267942	0.0172774	0.0218922
True Hn	0.0378948	0.0299259	0.0778636
True Hn	0.00773212	0.0071393	0.121968
True Hn	0.0381205	0.030108	0.0777345
True Hn	0.0323424	0.0255438	0.0782261
True Hn	0.0358626	0.0287895	0.0826438
True Hn	0.0201062	0.0219748	0.169712
True Hn	0.029999	0.0218646	0.055429
True Hn	0.0198948	0.0214149	0.165205
True Hn	0.0222717	0.0138556	0.0123345
True Hn	0.036193	0.0396341	0.170542
True Hn	0.0327932	0.020532	0.0130538
True Hn	0.0287936	0.0202114	0.0454362
True Hn	0.039915	0.0269114	0.0330952
True Hn	0.021679	0.0162351	0.064056
True Hn	0.023686	0.0492998	0.352892
True Hn	0.0255932	0.0153569	0.00196805
True Hn	0.0226797	0.0281497	0.205537
True Hn	0.021995	0.0147216	0.0327504
True Hn	0.0280615	0.0307857	0.170962
True Hn	0.0940663	0.0626695	0.0240856
True Hn	0.0468288	0.0381626	0.0862473
True Hn	0.204458	0.164903	0.0724782
True Hn	0.0891425	0.147631	0.301016
True Hn	0.0420135	0.0255419	0.00359011
True Hn	0.0472168	0.031019	0.0250491
True Hn	0.0610641	0.067574	0.174404
True Hn	0.0643572	0.056845	0.108621
True Hn	0.0688666	0.0421268	0.00238711
True Hn	0.132487	0.0972248	0.049022
True Hn	0.0703998	0.0561556	0.0786168
True Hn	0.0387111	0.0341003	0.108494
True Hn	0.0588647	0.0358561	0.00219819
True Hn	0.046019	0.0409059	0.110749
True Hn	0.341122	0.324404	0.124164
True Hn	0.0442534	0.0395392	0.112094
True Hn	0.106042	0.0715549	0.0265987
True Hn	0.0553624	0.0354414	0.016825
True Hn	0.0241502	0.0212587	0.108893
True Hn	0.0313211	0.0194476	0.0108567
True Hn	0.0237132	0.0168309	0.0485945
True Hn	0.0252764	0.0151919	0.00248598
True Hn	0.0269393	0.0243512	0.116104
True Hn	0.0237947	0.0196773	0.0915933
True Hn	0.0427067	0.0301275	0.0455661
True Hn	0.024523	0.0168594	0.0399458
True Hn	0.0294798	0.0213398	0.0539646
True Hn	0.0271788	0.0257515	0.129652
True Hn	0.0217469	0.0136799	0.0153609
True Hn	0.0238701	0.0323084	0.230119
True Hn	0.0235929	0.0159352	0.0350407
True Hn	0.0228576	0.0140713	0.00932377
True Hn	0.0295036	0.0227803	0.0720352
True Hn	0.025662	0.0169667	0.0288662
True Hn	0.0300953	0.0209596	0.0431134
True Hn	0.184731	0.166479	0.109981
True Hn	0.0234285	0.0141317	0.00352021
True Hn	0.158954	0.101122	0.00250892
True Hn	0.0195947	0.0136541	0.0440832
True Hn	0.0494483	0.0340797	0.0383603
True Hn	0.0484918	0.0792215	0.288201
True Hn	0.0680122	0.0842753	0.208402
True Hn	0.0215266	0.0203021	0.128397
True Hn	0.0164887	0.012826	0.0746357
True Hn	0.0222685	0.0217273	0.137893
True Hn	0.0206372	0.0129758	0.0155104
True Hn	0.0213232	0.0646437	0.461043
True Hn	0.0208396	0.0160989	0.0727556
True Hn	0.0172828	0.0158592	0.120675
True Hn	0.0262918	0.0225934	0.102197
True Hn	0.0184165	0.0137073	0.0623332
True Hn	0.0302391	0.0273312	0.116294
True Hn	0.0434932	0.0276681	0.0162555
True Hn	0.0302823	0.0259765	0.101582
True Hn	0.0293108	0.164501	0.658453
True Hn	0.0246654	0.0314367	0.213227
True Hn	0.0187487	0.026859	0.245467
True Hn	0.0221749	0.0724582	0.483693
True Hn	0.0199269	0.0171954	0.103613
True Hn	0.0212205	0.0268184	0.21053
True Hn	0.0235813	0.0659021	0.438407
True Hn	0.0213085	0.0231949	0.167906
True Hn	0.0219141	0.01655	0.0663798
True Hn	0.0211923	0.0152719	0.0533686
True Hn	0.0200612	0.0158235	0.0784268
True Hn	0.0193859	0.0227188	0.18916
True Hn	0.0389248	0.0386589	0.142781
True Hn	0.169093	0.175549	0.157154
True Hn	0.0210263	0.0279515	0.224725
True Hn	0.0224316	0.0408875	0.314494
True Hn	0.0202527	0.0122381	0.00449225
True Hn	0.0201028	0.0147193	0.0578463
True Hc	0.399977	0.468925	0.221635
True Hn	0.0338808	0.0232834	0.0389507
True Hn	0.0381831	0.0486951	0.214466
True Hn	0.0390699	0.0823001	0.361503
True Hn	0.0508172	0.0405861	0.0802389
True Hn	0.0490412	0.0340841	0.0407884
True Hn	0.0248764	0.0160958	0.0225454
True Hn	0.0828724	0.051066	0.00271608
True Hn	0.0374564	0.0263219	0.0448489
True Hn	0.168487	0.140078	0.0848828
True Hn	0.0413288	0.0248201	0.000389721
True Hn	0.0347617	0.0309141	0.111598
True Hn	0.0716235	0.0747605	0.157475
True Hn	0.0838658	0.0610325	0.0503092
True Hn	0.0368885	0.024752	0.032074
True Hn	0.0366765	0.0306958	0.0941293
True Hn	0.0543426	0.0668204	0.205061
True Hn	0.0157079	0.00947651	0.00365544
True Hn	0.0335636	0.0284621	0.09814
True Hc	0.0210125	0.0849523	0.546078
True Hn	0.0155321	0.0111063	0.0513808
True Hn	0.0188389	0.0114607	0.00649131
True Hn	0.0957705	0.107908	0.180954
True Hn	0.11438	0.0779196	0.0284429
True Hn	0.0184176	0.011688	0.0181904
True Hn	0.268758	0.185217	0.0130096
True Hn	0.0240348	0.0678074	0.441591
True Hn	0.0327435	0.0293183	0.113488
True Hn	0.0210733	0.0165903	0.0780296
True Hn	0.0197312	0.0162283	0.0902873
True Hn	0.028553	0.030513	0.163488
True Hn	0.0246613	0.0168049	0.0374153
True Hn	0.0409555	0.0325731	0.0795955
True Hn	0.0242766	0.0310677	0.214333
True Hn	0.0933315	0.208223	0.401783
True Hn	0.0281727	0.0182171	0.0224846
True Hn	0.0837204	0.0585396	0.0393217
True Hn	0.0780257	0.058536	0.0602284
True Ha	0.0599312	0.0481833	0.0815834
True Hn	0.0774295	0.0784871	0.148814
True Hn	0.0196336	0.0212156	0.166457
True Hn	0.0530246	0.0334623	0.0130251
True Hn	0.0200371	0.0171017	0.100578
True Hn	0.0639561	0.040012	0.00926977
True Hn	0.0734538	0.0541281	0.0553668
True Hn	0.0228298	0.0149863	0.02719
True Hn	0.0370668	0.0297429	0.0821692
True Hn	0.0248922	0.0293998	0.191637
True Hn	0.0196834	0.0153555	0.0755294
True Hn	0.0212394	0.0129252	0.00616176
True Hn	0.0220063	0.0149576	0.0369722
True Hn	0.0234932	0.0217038	0.122628
True Hn	0.019476	0.0116143	0.000901007
True Hn	0.0277331	0.0174968	0.0156965
True Hn	0.0203237	0.0154235	0.0678608
True Hn	0.0221606	0.0147326	0.030889
True Ha	0.0270745	0.0274057	0.148223
True Hn	0.0256314	0.0155979	0.00588628
True Hn	0.0247861	0.0158998	0.0205508
True Hn	0.0445231	0.0445017	0.144703
True Hn	0.0252731	0.0197503	0.0756791
True Hn	0.0437088	0.158046	0.531828
True Hn	0.0258926	0.0194062	0.0639204
True Hn	0.0260305	0.0293179	0.178359
True Hn	0.0280842	0.021414	0.0686161
True Hn	0.0997276	0.108997	0.171999
True Hn	0.0351081	0.0253498	0.0528039
True Hn	0.0583354	0.0357078	0.00378762
True Hn	0.0363258	0.0287373	0.0783888
True Hn	0.0507784	0.0353321	0.0410151
True Hn	0.054556	0.0351	0.0183071
True Hn	0.0436493	0.0363556	0.0926306
True Hn	0.0253646	0.0167807	0.0291684
True Hn	0.0490207	0.0584614	0.19567
True Hn	0.0256958	0.0228756	0.112187
True Hn	0.0288754	0.0173895	0.00260362
True Hn	0.0229342	0.014179	0.0105821
True Hn	0.0195867	0.021359	0.16902
True Hn	0.025898	0.0167592	0.0228694
True Hn	0.0188734	0.0112317	0.000327289
True Hn	0.00852448	0.0100333	0.189125
True Hn	0.0166717	0.0159579	0.132401
True Hn	0.0269423	0.0170489	0.0164776
True Hn	0.0194203	0.016126	0.0928863
True Hn	0.0200708	0.0154881	0.072506
True Hn	0.0236923	0.0144655	0.00697235
True Hn	0.018897	0.0179497	0.130384
True Hn	0.0813853	0.0591117	0.0504382
True Hn	0.0747872	0.0712598	0.13051
True Hn	0.0264406	0.0164168	0.0113905
True Hn	0.0202725	0.0280735	0.236215
True Hn	0.0191633	0.0298145	0.268861
True Hn	0.0218661	0.0238534	0.169196
True Hn	0.0428598	0.0263076	0.00631278
True Hn	0.0341495	0.021253	0.0111454
True Hn	0.0326073	0.0205824	0.0153027
True Hn	0.0562009	0.211917	0.557902
True Hn	0.0452185	0.0295603	0.0238385
True Hn	0.0361039	0.0343124	0.130317
True Hn	0.0300928	0.020372	0.0350651
True Hn	0.0741853	0.155646	0.372873
True Hn	0.0375199	0.0325443	0.104443
True Hn	0.0433614	0.0390775	0.115087
True Hn	0.0456321	0.030248	0.0277512
True Hn	0.0342112	0.0553532	0.282585
True Hn	0.1014	0.0773592	0.0631128
True Hn	0.037859	0.022793	0.00148457
True Hn	0.0794575	0.107703	0.236595
True Hn	0.0488612	0.0398165	0.08608
True Hn	0.0268646	0.0185597	0.0408958
True Hn	0.0322983	0.0234332	0.054335
True Hc	0.0294693	0.031515	0.163703
True Hn	0.0273462	0.0799973	0.454102
True Hn	0.0222916	0.0141298	0.0175898
True Hn	0.0473206	0.0607396	0.217091
True Hn	0.0209078	0.0204408	0.138417
True Hn	0.0236485	0.0149047	0.0158443
True Hn	0.0188886	0.0128835	0.0380557
True Hn	0.0186509	0.0532976	0.44207
True Hn	0.0168583	0.0114658	0.0372262
True Hn	0.0219522	0.0161103	0.0583349
True Hn	0.0553	0.0335545	0.0014987
True Hn	0.0214439	0.0151317	0.0474425
True Hn	0.0298436	0.0216948	0.0549417
True Hn	0.0246874	0.034831	0.241978
True Hn	0.0233155	0.0176274	0.0665836
True Hn	0.0243238	0.0174456	0.0516846
True Hn	0.0462905	0.029785	0.0193
True Hn	0.0911495	0.0729013	0.078121
True Hn	0.0338443	0.0290217	0.101282
True Hn	0.0212391	0.0129846	0.00761477
True Hn	0.0276949	0.0264365	0.131745
True Hn	0.0216104	0.014423	0.03191
True Hn	0.0235467	0.0229668	0.137788
True Hn	0.0282066	0.0304809	0.166681
True Hn	0.020158	0.0162598	0.0847588
True Hn	0.0264088	0.0195504	0.0604258
True Hn	0.0642562	0.070021	0.170026
True Hn	0.0429196	0.0316407	0.0579585
True Hn	0.0635202	0.0391555	0.00484299
True Hn	0.0208297	0.0175757	0.0973287
True Hn	0.0446449	0.0355057	0.0793856
True Hn	0.0329379	0.0244183	0.0603796
True Hn	0.0215037	0.0340653	0.274383
True Hn	0.0323677	0.0246231	0.0676245
True Hn	0.0328908	0.0451015	0.234765
True Hn	0.0247774	0.0172567	0.0435128
True Hn	0.0263697	0.0167222	0.0172681
True Hn	0.0574599	0.136502	0.405682
True Hn	0.178746	0.180009	0.147088
True Hn	0.0860103	0.118618	0.242873
True Hn	0.181501	0.150076	0.0823475
True Hn	0.155856	0.102635	0.0133165
True Hn	0.0443896	0.0381113	0.100732
True Hn	0.0782812	0.0522086	0.0261527
True Hn	0.0725868	0.0579148	0.0786159
True Hn	0.0803054	0.0557285	0.037466
True Hn	0.0651385	0.0489945	0.0620422
True Hn	0.271288	0.210021	0.0525209
True Hn	0.126909	0.110217	0.100969
True Hn	0.0691861	0.04652	0.0293258
True Hn	0.0719344	0.0534398	0.0579828
True Hn	0.0803494	0.0794496	0.141467
True Hn	0.0561235	0.0492867	0.106952
True Hn	0.0888178	0.0754503	0.096128
True Hn	0.0898715	0.094071	0.158526
True Hn	0.150882	0.102156	0.0226398
True Hn	0.0910911	0.178559	0.356931
True Hn	0.0782901	0.0578369	0.0557678
True Hn	0.102144	0.0660307	0.0143623
True Hn	0.0994329	0.0862464	0.101867
True Hn	0.0831002	0.0605297	0.051312
True Hn	0.0870028	0.086121	0.141799
True Hn	0.0805348	0.0580399	0.0482786
True Hn	0.086987	0.0629343	0.048947
True Hn	0.068125	0.054292	0.0781749
True Hn	0.0815846	0.0585704	0.0472343
True Hn	0.0989085	0.124403	0.215536
True Hn	0.0768551	0.0620201	0.0816347
True Hn	0.0802366	0.0773626	0.133962
True Hn	0.0785284	0.0483014	0.00269403
True Hn	0.0915271	0.059548	0.0175456
True Hn	0.0805071	0.157853	0.353382
True Hn	0.106512	0.0717785	0.0260582
True Hc2	0.595942	0.543576	0.0862264
True Hn	0.143351	0.110683	0.0637004
True Hn	0.276472	0.251334	0.109331
True Hn	0.0762349	0.076495	0.145816
True Hn	0.133093	0.177172	0.237454
True Hn	0.066447	0.0588849	0.109492
True Hn	0.0687075	0.0449699	0.0217811
True Hn	0.286019	0.472458	0.365271
True Hn	0.0676102	0.111181	0.294184
True Hn	0.254158	0.181989	0.027869
True Hn	0.15437	0.147678	0.130249
True Hn	0.096805	0.0682693	0.040418
True Hn	0.110955	0.105377	0.128981
True Hn	0.0711282	0.0432654	0.000391665
True Hn	0.0786183	0.128873	0.295575
True Hn	0.0907205	0.0751442	0.088505
True Hn	0.540598	0.467791	0.064816
True Hn	0.0697196	0.0518707	0.0585191
True Hn	0.070772	0.0512977	0.0509554
True Hn	0.0314116	0.0400224	0.213491
True Hn	0.0416115	0.0419353	0.147033
True Hn	0.0313924	0.0432307	0.235854
True Hn	0.0212385	0.0244849	0.18468
True Hn	0.0278269	0.0254003	0.119141
True Hn	0.0218977	0.013086	0.00124174
True Hn	0.0220986	0.0134078	0.00531264
True Hn	0.0198502	0.0141759	0.0508534
True Hn	0.020387	0.0168218	0.0911542
True Hn	0.0206895	0.0144539	0.0447619
True Hn	0.0208239	0.0224512	0.165902
True Hn	0.022722	0.0244444	0.16533
True Hn	0.0178589	0.0125684	0.0469096
True Hn	0.0209657	0.0229942	0.170671
True Hn	0.0350392	0.0260046	0.0605735
True Hn	0.0200551	0.0119443	0.000519486
True Hn	0.0445082	0.0402517	0.116013
True Hn	0.0588531	0.0421383	0.0483934
True Hn	0.0453703	0.0328099	0.0524175
True Hn	0.02548	0.0197662	0.0736039
True Hn	0.0316526	0.0243849	0.0712891
True Hn	0.0258496	0.0175246	0.0357682
True Hn	0.0788122	0.0618192	0.073165
True Hn	0.0371782	0.027642	0.0603447
True Hn	0.0235684	0.0181458	0.0715417
True Hn	0.120182	0.110463	0.118555
True Hn	0.0251564	0.0193265	0.0707666
True Hn	0.0812838	0.0985245	0.202721
True Hn	0.0257457	0.0155181	0.00316478
True Hn	0.0461923	0.0298039	0.020061
True Hn	0.0281801	0.0215561	0.0694286
True Hn	0.0715277	0.0434744	0.000192754
True Hn	0.0202006	0.0135832	0.0339209
True Hn	0.0264782	0.0181671	0.0389714
True Hn	0.141085	0.106384	0.0565021
True Hn	0.0257465	0.026214	0.149848
True Hn	0.0882082	0.0956813	0.169226
True Hn	0.053055	0.0383964	0.0519086
True Hn	0.0459729	0.0362141	0.076559
True Hn	0.0451816	0.0390393	0.102894
True Hn	0.0544405	0.0654101	0.198245
True Hn	0.0450745	0.0310877	0.0389091
True Hn	0.0482531	0.052909	0.171332
True Hn	0.0704787	0.0927292	0.226286
True Hn	0.0483111	0.0820096	0.299615
True Hn	0.0415596	0.03192	0.069204
True Hn	0.222249	0.168672	0.0508645
True Hn	0.226955	0.157554	0.0211782
True Hn	0.101892	0.0639269	0.00568256
True Hn	0.0411191	0.0264358	0.0193903
True Hn	0.0724945	0.0922085	0.216583
True Hn	0.0532406	0.0438508	0.0889023
True Hn	0.0484826	0.0529893	0.170417
True Hn	0.0605537	0.0792665	0.224119
True Hn	0.0455938	0.0521377	0.183339
True Hn	0.283021	0.349609	0.229344
True Hn	0.0682782	0.0760972	0.176797
True Hn	0.092299	0.0955218	0.155166
True Hn	0.0372586	0.0348857	0.126075
True Hn	0.0403473	0.0452508	0.177541
True Hn	0.0252848	0.0388021	0.265959
True Hn	0.0258944	0.0278941	0.165763
True Hn	0.0262251	0.0193521	0.0595725
True Hn	0.0203292	0.0180476	0.111113
True Hn	0.0565682	0.058248	0.153244
True Hn	0.0375799	0.0236184	0.0134271
True Hn	0.0363908	0.0314166	0.102954
True Hn	0.0329632	0.0438317	0.225679
True Hn	0.0256028	0.0186991	0.0566448
True Hn	0.0270558	0.0167408	0.0103269
True Hn	0.0257728	0.0163936	0.0181352
True Hn	0.054956	0.0416248	0.0647925
True Hn	0.0332992	0.0218763	0.0263771
True Hn	0.0344395	0.0265264	0.0710185
True Hn	0.0251291	0.0214931	0.100838
True Hn	0.155406	0.176129	0.185601
True Hn	0.0676292	0.0417727	0.00518666
True Hn	0.0269782	0.0167684	0.0115373
True Hn	0.0299594	0.0293684	0.139135
True Hn	0.0272936	0.0217545	0.0810445
True Hn	0.0481299	0.0343952	0.0487566
True Hn	0.0272023	0.0178265	0.0263652
True Hn	0.0536098	0.0612886	0.183529
True Hn	0.149153	0.138271	0.120514
True Hn	0.0302029	0.0261105	0.103584
True Hn	0.032207	0.0631735	0.338248
True Hn	0.107504	0.106933	0.143127
True Hn	0.0257614	0.0279585	0.16778
True Hn	0.0544813	0.0782988	0.251069
True Hn	0.0305852	0.0291042	0.13076
True Hc	0.143691	0.28376	0.379969
True Hn	0.028867	0.0363707	0.21012
True Hn	0.0330312	0.0206375	0.0124012
True Hn	0.0289308	0.0250236	0.103924
True Hn	0.0351813	0.0216774	0.00812846
True Hn	0.0359668	0.023684	0.0268165
True Hn	0.0247451	0.0229173	0.123189
True Hn	0.0254023	0.0179457	0.0471781
True Hn	0.0308742	0.0237495	0.0708335
True Hn	0.0309857	0.0295906	0.131754
True Hn	0.0266376	0.0704054	0.423544
True Hn	0.0268277	0.0199164	0.0611831
True Hn	0.024631	0.0639444	0.417301
True Hn	0.0231446	0.0175546	0.0673024
True Hn	0.0244204	0.0223666	0.12005
True Hn	0.025655	0.0237769	0.123414
True Hn	0.024624	0.0165192	0.0329712
True Hn	0.0276058	0.017602	0.0180159
True Hn	0.0252819	0.0172366	0.03754
True Hc2	0.0697941	0.0554918	0.0777574
True Hn	0.0633171	0.0514776	0.0844265
True Hn	0.0820588	0.0532777	0.0179805
True Hn	0.222316	0.194168	0.0978505
True Hn	0.050013	0.0546366	0.170344
True Hn	0.0468646	0.0328009	0.0429455
True Hn	0.0943931	0.0591492	0.00563315
True Hn	0.0526974	0.0524007	0.143095
True Hn	0.068639	0.0515472	0.0612291
True Hn	0.0498272	0.0622753	0.209454
True Hn	0.203738	0.186069	0.113865
True Hn	0.157613	0.115639	0.046456
True Hn	0.046961	0.0393867	0.0943639
True Hn	0.0432987	0.0360372	0.092313
True Hn	0.0613139	0.0632602	0.15385
True Hn	0.0655297	0.0711232	0.168711
True Hn	0.0424829	0.0324422	0.0678943
True Hn	0.0339132	0.0228321	0.0328615
True Hn	0.0549784	0.0559237	0.149723
True Hn	0.0468698	0.0400784	0.0996674
True Hn	0.131884	0.102425	0.066286
True Hn	0.0576394	0.0436559	0.0645078
True Hn	0.0913348	0.0954836	0.158149
True Hn	0.262621	0.257721	0.137827
True Hn	0.0510996	0.0434693	0.0980801
True Hn	0.0515261	0.0355157	0.0379784
True Hn	0.0521451	0.0366368	0.0433842
True Hn	0.060326	0.10108	0.298313
True Hn	0.0759446	0.0719756	0.128844
True Hn	0.0707483	0.0478304	0.0308383
True Hn	0.104748	0.0745056	0.042294
True Hn	0.108764	0.118897	0.172035
True Hn	0.056759	0.0350292	0.0061818
True Hn	0.120577	0.0785314	0.0144493
True Hn	0.0562665	0.0384364	0.0345722
True Hn	0.0824015	0.0620652	0.0611175
True Hn	0.0620512	0.0487108	0.0743662
True Hn	0.0282689	0.0340896	0.197728
True Hn	0.0242642	0.014815	0.00691795
True Hn	0.0245267	0.0391202	0.276844
True Hn	0.0282819	0.0261735	0.122913
True Hn	0.0258993	0.0177639	0.0391582
True Hn	0.0702448	0.105035	0.265371
True Hn	0.0286092	0.0184941	0.0223064
True Hn	0.0248493	0.0568236	0.380495
True Hn	0.0624415	0.0419627	0.0299424
True Hn	0.0233347	0.0153027	0.0268561
True Hn	0.0248188	0.018246	0.0586142
True Hn	0.0236838	0.0226152	0.131793
True Hn	0.0362999	0.0279444	0.0706543
True Hn	0.0240921	0.0220612	0.120071
True Hn	0.0469039	0.0716418	0.268032
True Hn	0.0537659	0.0409593	0.0665182
True Hn	0.0266989	0.0235009	0.108807
True Ha	0.161206	0.244058	0.286605
True Hn	0.0338337	0.0217343	0.0196701
True Hn	0.0497591	0.0647049	0.221132
True Hn	0.0451118	0.0280132	0.00924801
True Hn	0.07187	0.0468622	0.0200816
True Hn	0.025505	0.0255856	0.144998
True Hn	0.0461741	0.0279386	0.00186247
True Hn	0.0487023	0.0440869	0.116135
True Hn	0.0494793	0.23015	0.623711
True Hn	0.0754805	0.138646	0.330794
True Hn	0.0491544	0.0327268	0.0286291
True Hn	0.103829	0.0711991	0.0315672
True Hn	0.0760988	0.0826422	0.169286
True Hn	0.0840463	0.122709	0.260255
True Hn	0.0473658	0.0302137	0.0166272
True Hn	0.133856	0.0905472	0.0242357
True Hn	0.0730069	0.0468447	0.0155039
True Hn	0.0460314	0.0279746	0.00303551
True Hn	0.101244	0.0770605	0.0627273
True Hn	0.0773583	0.110861	0.253378
True Hn	0.074946	0.0480325	0.0149311
True Hn	0.0603617	0.0407187	0.0309461
True Hn	0.0829189	0.0631847	0.064441
True Hn	0.205748	0.192157	0.121328
True Hn	0.0766241	0.0768046	0.145474
True Hn	0.0739448	0.0807462	0.170884
True Hn	0.186102	0.124012	0.0133802
True Hn	0.078114	0.0515836	0.0230954
True Hn	0.307446	0.245049	0.0589601
True Hn	0.110415	0.115963	0.159948
True Hn	0.0759661	0.0572082	0.0614922
True Hn	0.118945	0.0954444	0.0769594
True Hn	0.0730796	0.227537	0.505889
True Hn	0.0819313	0.081722	0.143982
True Hn	0.0913446	0.0927755	0.14946
True Hn	0.0970195	0.152384	0.285799
True Hn	0.127871	0.0829393	0.0123984
True Hn	0.0769192	0.0613503	0.0782039
True Hn	0.0728337	0.0609749	0.0925394
True Hn	0.0825385	0.0579838	0.0402493
True Hn	0.0800493	0.0617861	0.068107
True Hn	0.306347	0.220336	0.0223213
True Hn	0.0721218	0.125222	0.312033
True Hn	0.0899762	0.0661177	0.053266
True Hn	0.0597757	0.0362425	0.000531547
True Hn	0.0732635	0.070207	0.132101
True Hn	0.045953	0.0282874	0.00619403
True Hn	0.134246	0.225318	0.317099
True Hn	0.0781658	0.0481347	0.00298675
True Hn	0.0858713	0.156449	0.331145
True Hn	0.195379	0.263324	0.250658
True Hn	0.0881092	0.0613641	0.0376651
True Hn	0.102185	0.161505	0.288742
True Hn	0.0746586	0.0691099	0.121945
True Hn	0.0645719	0.0597914	0.1223
True Hn	0.0645073	0.0423566	0.023111
True Hn	0.0939907	0.0589364	0.00645575
True Hn	0.0759306	0.0595468	0.0733184
True Hn	0.0959598	0.0619283	0.0145721
True Hn	0.24545	0.163002	0.00391537
True Hn	0.0599556	0.0920493	0.271326
True Hn	0.110105	0.0953854	0.100651
True Hn	0.0670466	0.0551895	0.0879671
True Hn	0.125061	0.0858069	0.0293639
True Hn	0.0659441	0.042861	0.0198568
True Hn	0.332795	0.276584	0.0718295
True Hn	0.0471092	0.0352037	0.0611565
True Hn	0.100553	0.150357	0.270538
True Hn	0.0669558	0.0441109	0.023755
True Hn	0.0913002	0.064376	0.0409468
True Hn	0.055999	0.0585326	0.1575
True Hn	0.0367394	0.0226921	0.00844714
True Hn	0.0558099	0.0338426	0.0013308
True Hn	0.0964073	0.0639261	0.0225115
True Hn	0.0480656	0.0331893	0.0389964
True Hn	0.0584712	0.0384014	0.0237979
True Hn	0.053691	0.0528913	0.140378
True Hn	0.0568287	0.0378138	0.0276314
True Hn	0.0740143	0.133228	0.323963
True Hn	0.115261	0.0841505	0.0490458
True Hn	0.0489213	0.060961	0.208559
True Hn	0.0485354	0.0442938	0.118415
True Hn	0.0881165	0.0710043	0.0804027
True Hn	0.106423	0.127874	0.201598
True Hn	0.0317039	0.0324092	0.15042
True Hn	0.0910931	0.0840246	0.120442
True Hn	0.0554142	0.0344715	0.0086687
True Hn	0.0497954	0.0367082	0.0574022
True Hn	0.0443753	0.0376103	0.0974401
True Hn	0.0445488	0.0282072	0.0147947
True Hn	0.0274955	0.0181479	0.0282233
True Hn	0.0275123	0.0204304	0.0612271
True Hn	0.0354091	0.0215052	0.0040634
True Hn	0.0355729	0.0244966	0.0393766
True Hn	0.0269624	0.0499703	0.320208
True Hn	0.312034	0.244304	0.0513709
True Hn	0.0252039	0.0160411	0.0183347
True Hn	0.0507405	0.0307754	0.00202809
True Hn	0.027409	0.0210836	0.071081
True Hn	0.0338645	0.0216338	0.0184811
True Hn	0.0253404	0.0351099	0.236855
True Hn	0.069699	0.0601418	0.101371
True Hn	0.0623251	0.0406339	0.0212571
True Hn	0.0267744	0.0168282	0.0147583
True Hn	0.0358967	0.0230344	0.0193977
True Hn	0.0265868	0.0166675	0.0140034
True Hn	0.0243494	0.0158736	0.0251166
True Hc	0.221699	0.187641	0.0871741
True Hn	0.0752858	0.0633691	0.094055
True Hn	0.303846	0.329645	0.177391
True Hn	0.578623	0.540611	0.102245
True Hn	0.0884888	0.0575254	0.01758
True Hn	0.0785066	0.0502977	0.0145075
True Hn	0.083334	0.0566173	0.0309835
True Hn	0.0760247	0.0509251	0.0275073
True Hn	0.0796633	0.073742	0.121666
True Hn	0.0949521	0.10476	0.1747
True Hn	0.106358	0.106249	0.144418
True Hn	0.0767661	0.090217	0.193065
True Hn	0.0775223	0.102038	0.227457
True Hn	0.0829123	0.0544262	0.0210032
True Hn	0.419127	0.427865	0.154495
True Hn	0.475974	0.458654	0.125685
True Hn	0.0910678	0.0806841	0.108477
True Hn	0.0701352	0.0437616	0.00776596
True Hn	0.0902902	0.104087	0.187929
True Hn	0.0330219	0.0235256	0.0491087
True Hn	0.0251395	0.0284172	0.179272
True Hn	0.0264382	0.0169692	0.0205989
True Hn	0.0559669	0.0339287	0.00127425
True Hn	0.0986749	0.111577	0.182142
True Hn	0.0720238	0.0596723	0.0890712
True Hn	0.0378876	0.0301678	0.0801003
True Hn	0.0296615	0.0514685	0.301888
True Hn	0.0826684	0.0542541	0.0208546
True Hn	0.0246382	0.0194441	0.0784384
True Hn	0.195373	0.179541	0.11605
True Hn	0.0239482	0.0252215	0.15929
True Hn	0.0209971	0.0222823	0.16123
True Hn	0.026499	0.0190743	0.0525561
True Hn	0.0262885	0.0163636	0.0120606
True Hn	0.0262164	0.0221955	0.0980135
True Hn	0.0328241	0.0208083	0.0164654
True Hn	0.0272222	0.0356923	0.221436
True Hn	0.225687	0.153235	0.0141288
True Hn	0.0815211	0.0518796	0.0121355
True Hn	0.0934328	0.0856937	0.118616
True Hn	0.116783	0.0922653	0.0727025
True Hn	0.0737174	0.0496055	0.0291684
True Hn	0.112327	0.0824632	0.050933
True Hn	0.0674511	0.0650643	0.134172
True Hn	0.0726323	0.0445849	0.00288337
True Hn	0.0767191	0.0480942	0.00845694
True Hn	0.0742742	0.0459328	0.00453244
True Hn	0.0632363	0.0508878	0.0816249
True Hn	0.0671761	0.0862521	0.218823
True Hn	0.118716	0.111962	0.126487
True Hn	0.100439	0.0717713	0.0439832
True Hn	0.0633067	0.0479233	0.0639987
True Hn	0.227753	0.183312	0.0698795
True Hn	0.162986	0.159559	0.137757
True Hn	0.497348	0.418385	0.0573914
True Hc	0.276688	0.211338	0.0471311
True Hn	0.043178	0.0277844	0.0191184
True Hn	0.0791224	0.0546697	0.0362709
True Hn	0.0655689	0.0928708	0.2483
True Hn	0.0714735	0.0556916	0.0717595
True Hn	0.0628817	0.0561998	0.111956
True Hn	0.0782398	0.0798475	0.150761
True Hn	0.0679016	0.0490467	0.050103
True Hn	0.10427	0.0925173	0.108292
True Hn	0.0903258	0.0702726	0.0700204
True Hn	0.0595087	0.0384138	0.0185927
True Hn	0.109538	0.116431	0.163602
True Hn	0.0796572	0.0892429	0.178757
True Hn	0.0974792	0.104355	0.16555
True Hn	0.0638089	0.039803	0.00844579
True Hn	0.102504	0.0750944	0.0510576
True Hn	0.0676651	0.0568097	0.0936251
True Hn	0.117731	0.235294	0.373712
True Hn	0.0648152	0.044603	0.0364566
True Hn	0.0758382	0.0596997	0.0744609
True Hn	0.0718033	0.0655299	0.117846
True Hn	0.101768	0.066352	0.0169782
True Hn	0.228088	0.159509	0.0233849
True Hn	0.0692836	0.0440783	0.0133817
True Hn	0.0763636	0.0740371	0.135621
True Hn	0.0837751	0.0643133	0.0665321
True Hn	0.0781746	0.0827191	0.161596
True Hn	0.146932	0.102356	0.0317298
True Hn	0.0774228	0.3294	0.628979
True Hn	0.066332	0.0564408	0.0974951
True Hn	0.0720762	0.0439281	0.000870074
True Hn	0.0884317	0.0970209	0.172735
True Hn	0.18256	0.126293	0.0255268
True Hn	0.082681	0.274793	0.537813
True Hn	0.0491127	0.0397587	0.0836563
True Hn	0.0726995	0.0449208	0.00473246
True Hn	0.0371349	0.112219	0.469265
True Hn	0.0332486	0.0457689	0.235868
True Hn	0.0209846	0.018913	0.115483
True Hn	0.025648	0.0231629	0.116155
True Hn	0.142658	0.10957	0.0620116
True Hn	0.025136	0.0344618	0.233828
True Hn	0.0301665	0.0334156	0.173761
True Hn	0.0582285	0.0966029	0.294804
True Hn	0.0246613	0.0241389	0.138724
True Hn	0.0229283	0.0232872	0.14901
True Hn	0.023603	0.0156383	0.0296194
True Hn	0.0386527	0.0318117	0.0893931
True Hn	0.0250627	0.0202204	0.0845652
True Hn	0.0243	0.0147458	0.0051529
True Hn	0.0336317	0.0457561	0.23246
True Hn	0.0253143	0.0171443	0.0357108
True Hn	0.0759513	0.08669	0.184189
True Hn	0.0291325	0.0177613	0.00596089
True Hn	0.0231692	0.0171408	0.0603358
True Hc2	0.0685693	0.0704371	0.152636
True Hn	0.132722	0.113042	0.0945896
True Hn	0.023119	0.0157939	0.0382547
True Hn	0.0241532	0.0175038	0.0546089
True Hn	0.0249386	0.0168973	0.035752
True Hn	0.0254383	0.0159592	0.0143762
True Hn	0.0232091	0.0254526	0.170588
True Hn	0.0541916	0.0398754	0.0565443
True Hn	0.0225186	0.156946	0.717106
True Hn	0.0387122	0.0277531	0.0501247
True Hn	0.0229809	0.017355	0.0661465
True Hn	0.0229978	0.0192658	0.0951832
True Hn	0.0188034	0.01303	0.0424066
True Hn	0.0457575	0.0352181	0.0699993
True Hn	0.0308418	0.0256722	0.0930537
True Hn	0.126441	0.0897838	0.039191
True Hn	0.147387	0.144586	0.138553
True Hn	0.0218163	0.0166463	0.0691088
True Hn	0.132393	0.144036	0.171464
True Hn	0.150994	0.17339	0.190028
True Hn	0.0491548	0.032126	0.0233939
True Hn	0.076374	0.0976316	0.218456
True Hn	0.145853	0.150789	0.155459
True Hn	0.0511971	0.0381944	0.0600901
True Hn	0.0431693	0.0338106	0.0750189
True Hn	0.0969849	0.0630601	0.0166903
True Hn	0.222236	0.273593	0.220523
True Hn	0.0550983	0.0339118	0.00553253
True Hn	0.0467334	0.0363094	0.0726551
True Hn	0.0465356	0.110566	0.400886
True Hn	0.137372	0.107484	0.0681796
True Hn	0.461633	0.421279	0.0998747
True Hn	0.056702	0.0464277	0.0870338
True Hn	0.035213	0.0265505	0.0645796
True Hn	0.0557191	0.0538901	0.135054
True Hn	0.0516991	0.140764	0.44608
True Hn	0.0562629	0.039932	0.0460741
True Hn	0.17668	0.223713	0.225376
True Hn	0.0633522	0.0818873	0.220515
True Hn	0.0691115	0.0461446	0.0274344
True Hn	0.106349	0.102904	0.134637
True Hn	0.0460679	0.0360724	0.074877
True Hn	0.0417339	0.0308419	0.0588142
True Hn	0.0413662	0.0603324	0.2537
True Hn	0.0407276	0.0411358	0.147634
True Hn	0.0405598	0.0273166	0.0326952
True Hn	0.138833	0.0892078	0.00820442
True Hn	0.0543523	0.0686255	0.212869
True Hn	0.0426537	0.0312954	0.056755
True Hn	0.0433408	0.058828	0.232991
True Hn	0.0646831	0.0402062	0.0072933
True Hn	0.0810903	0.0863798	0.163723
True Hn	0.0409031	0.0318866	0.073945
True Hn	0.0854162	0.0630635	0.0547583
True Hn	0.0571597	0.0368994	0.0189518
True Ha	0.0214465	0.0155994	0.0559452
True Hn	0.0366586	0.0548684	0.260547
True Hn	0.0219245	0.0235932	0.165404
True Hn	0.0217272	0.0149354	0.0402181
True Hn	0.0278715	0.0219018	0.0769878
True Hn	0.0271983	0.0222249	0.0880467
True Hn	0.0224105	0.0139527	0.0125331
True Hn	0.0204763	0.0179118	0.107385
True Hn	0.0297109	0.0187055	0.014895
True Hn	0.0202408	0.0150429	0.0619614
True Hn	0.169022	0.384658	0.452249
True Hn	0.0372334	0.0252518	0.0349979
True Hn	0.0305915	0.0202137	0.0282866
True Hn	0.0315952	0.023531	0.0615703
True Hn	0.0215651	0.0436852	0.344518
True Hn	0.177377	0.126083	0.0344812
True Hn	0.0385082	0.0466381	0.199607
True Hn	0.0230604	0.0156324	0.0361995
True Hn	0.0288939	0.0178473	0.00946084
True Hn	0.124053	0.0829663	0.0219155
True Hn	0.105734	0.0890682	0.0925879
True Hn	0.0564996	0.0615699	0.169878
True Hn	0.0679654	0.0431183	0.0122736
True Hn	0.0699854	0.0483315	0.0370209
True Hn	0.0796258	0.058527	0.0541962
True Hn	0.0811705	0.0515585	0.0117321
True Hn	0.0765764	0.110495	0.255515
True Hn	0.0525059	0.0330401	0.01207
True Hn	0.0539864	0.0343382	0.0151152
True Hn	0.0417447	0.02537	0.00335003
True Hn	0.0610464	0.039279	0.0176793
True Hn	0.0580592	0.0791211	0.235823
True Hn	0.0402522	0.0430332	0.163538
True Hn	0.0648308	0.0421726	0.0204309
True Hn	0.0918793	0.0640085	0.0373662
True Hn	0.0470246	0.0446335	0.129645
True Hn	0.0592262	0.0559389	0.128051
True Hn	0.021924	0.0139353	0.0183854
True Hn	0.0138956	0.0160086	0.183566
True Hn	0.0322891	0.0210261	0.0240281
True Hn	0.0195356	0.0148566	0.0684173
True Hn	0.0676474	0.178619	0.445555
True Hn	0.22072	0.219119	0.142002
True Hn	0.0226393	0.0142284	0.0152057
True Hn	0.03039	0.0833845	0.436684
True Hn	0.0201528	0.0277607	0.234687
True Hn	0.0210731	0.0151896	0.0534902
True Hn	0.0209331	0.0343025	0.28378
True Hn	0.0286401	0.0208091	0.0549904
True Hn	0.0295214	0.021604	0.0569635
True Hn	0.0510517	0.082102	0.283922
True Hn	0.240875	0.222393	0.115775
True Hn	0.0184534	0.0228805	0.20478
True Hn	0.0205968	0.0152471	0.0607736
True Hn	0.146754	0.159319	0.171136
True Hn	0.0377674	0.0463797	0.203524
True Hn	0.0582315	0.0514216	0.108749
True Hn	0.0423548	0.0333165	0.0764664
True Hn	0.0382797	0.0589166	0.268869
True Hn	0.0541794	0.0340417	0.0117069
True Hn	0.0519126	0.0316826	0.00371423
True Hn	0.0452191	0.0718638	0.27951
True Hn	0.0793056	0.0766524	0.134694
True Hn	0.0381149	0.0265271	0.0421609
True Hn	0.0449996	0.0378886	0.0956338
True Hn	0.0481806	0.0353134	0.0559937
True Hn	0.0533582	0.0344193	0.0191708
True Hn	0.0500453	0.0335669	0.030575
True Hn	0.0794829	0.0577671	0.0509448
True Hn	0.0403379	0.0257639	0.0177413
True Hn	0.0445834	0.0403451	0.116074
True Hn	0.0394822	0.0238541	0.00187821
True Hn	0.0577336	0.0595995	0.154013
True Hn	0.0341831	0.0267944	0.0759765
True Hn	0.0347129	0.0389669	0.177686
True Hn	0.0452834	0.0296038	0.0237371
True Hn	0.0522926	0.042153	0.0828066
True Hn	0.0291383	0.0181896	0.01257
True Hn	0.0267758	0.016738	0.0130772
True Hn	0.0309414	0.020326	0.0266664
True Hn	0.0470225	0.0340732	0.0527848
True Hn	0.0287835	0.0172932	0.00192242
True Hn	0.0263313	0.0202224	0.0705812
True Hn	0.0301484	0.0224608	0.0618799
True Hn	0.0720857	0.0451158	0.00856266
True Hn	0.0469002	0.0322644	0.0380544
True Hn	0.056035	0.0375499	0.0297544
True Hn	0.0337056	0.0215741	0.0191139
True Hn	0.0333898	0.0206042	0.00891787
True Hn	0.109037	0.073964	0.0278625
True Hn	0.131175	0.119475	0.115524
True Hn	0.0623229	0.039683	0.014566
True Hn	0.0662711	0.0954885	0.253499
True Hn	0.0424492	0.0458288	0.166694
True Hn	0.0498502	0.0396198	0.0789402
True Hn	0.0774015	0.0547972	0.0435443
True Hn	0.0501	0.0432715	0.102683
True Hn	0.0359457	0.0219869	0.00588548
True Hn	0.0981565	0.0642784	0.0186997
True Hn	0.0514015	0.0371824	0.0519778
True Hn	0.242549	0.364322	0.304286
True Hn	0.0538428	0.0356139	0.026236
True Hn	0.045941	0.0510014	0.174909
True Hn	0.0458763	0.0359584	0.0752036
True Hn	0.073227	0.0994414	0.23646
True Hn	0.0519255	0.0363544	0.0426415
True Hn	0.0390774	0.0434234	0.17481
True Hn	0.0443711	0.0448816	0.148116
True Ha	0.0236157	0.0143873	0.00565825
True Hn	0.0441822	0.029729	0.0319307
True Hn	0.0607621	0.0473812	0.0727591
True Hn	0.0732623	0.0564907	0.0685935
True Hn	0.0502799	0.039063	0.0724109
True Hn	0.046858	0.0414471	0.109508
True Hn	0.045328	0.0466607	0.153139
True Hn	0.0949778	0.0789774	0.0892467
True Hn	0.0462753	0.0285314	0.00721077
True Hn	0.12942	0.0957168	0.0517339
True Hn	0.0831709	0.0805372	0.135208
True Hn	0.0465457	0.0456248	0.139095
True Hn	0.0449097	0.0344683	0.0693555
True Hn	0.0565394	0.0595656	0.159984
True Hn	0.0609535	0.0384048	0.0116463
True Hn	0.0259346	0.0304736	0.189745
True Hn	0.0400028	0.0471537	0.191874
True Hn	0.0462405	0.0278678	0.000696388
True Hn	0.0413865	0.0571422	0.237724
True Hc	0.0346504	0.0298107	0.101882
True Hn	0.0400069	0.0295641	0.0589393
True Hn	0.0386388	0.0243545	0.0142694
True Hn	0.0399225	0.0246212	0.00799578
True Hn	0.0827633	0.0892602	0.167423
True Hn	0.0528533	0.0457822	0.103376
True Hn	0.0941792	0.0612529	0.0171134
True Hn	0.0723698	0.0527144	0.0522279
True Hn	0.0392836	0.0262337	0.0303096
True Hn	0.0588759	0.128428	0.37956
True Hn	0.0334965	0.0504246	0.261351
True Hn	0.0412852	0.0277011	0.0316237
True Hn	0.0809766	0.0601965	0.0573488
True Hn	0.0788906	0.0947142	0.199451
True Hn	0.0354555	0.0296854	0.094396
True Hn	0.0436888	0.0267865	0.00595236
True Hn	0.0835769	0.0955727	0.185029
True Hn	0.0445108	0.0269238	0.00204963
True Hn	0.046494	0.0343654	0.0584391
True Hn	0.0267169	0.0602826	0.377293
True Hn	0.01956	0.0142249	0.0559829
True Hn	0.0245325	0.0195702	0.0815043
True Hn	0.0464228	0.0636338	0.236084
True Hn	0.0143212	0.0119653	0.0941675
True Hn	0.0316518	0.0267611	0.0973373
True Hn	0.04283	0.0350727	0.0878123
True Hn	0.0344478	0.0410381	0.194653
True Hn	0.0424008	0.027112	0.0178089
True Hn	0.022122	0.0135658	0.00837337
True Hn	0.0416475	0.0777266	0.326211
True Hn	0.0252065	0.019262	0.0693602
True Hn	0.0207962	0.0126651	0.00663617
True Hn	0.0174156	0.0126419	0.0554481
True Hn	0.0239138	0.0528514	0.370284
True Hn	0.0279024	0.0378021	0.230833
True Hn	0.0311468	0.0214127	0.0393353
True Hn	0.0245035	0.0217	0.11076
True Hn	0.020675	0.019739	0.131786
True Hn	0.0449064	0.031959	0.0478458
True Hn	0.0247556	0.0177435	0.0515757
True Hn	0.0224017	0.0165286	0.0598714
True Hn	0.0371941	0.0244156	0.0256984
True Hn	0.0235933	0.0257383	0.169252
True Hn	0.0767423	0.0476215	0.00543376
True Hn	0.020593	0.0123016	0.00109782
True Hn	0.0227087	0.0208938	0.121341
True Hn	0.0222781	0.0157159	0.0473889
True Hn	0.0220339	0.0175464	0.0811301
True Hn	0.0273708	0.0182586	0.0312568
True Hn	0.0272359	0.0190413	0.0444105
True Hn	0.037682	0.0355397	0.128092
True Hn	0.146201	0.0953906	0.0118369
True Hn	0.110028	0.0715369	0.0151134
True Hn	0.159474	0.108613	0.0233418
True Hn	0.0546743	0.0377238	0.0380963
True Hn	0.033071	0.0204573	0.00956566
True Hn	0.0317048	0.0531223	0.292296
True Hn	0.0279798	0.0248543	0.111322
True Hn	0.0630472	0.058108	0.120893
True Hn	0.218127	0.151782	0.0229553
True Hn	0.0446892	0.0269653	0.00123789
True Hn	0.0384861	0.0334048	0.104497
True Hn	0.0307623	0.0263382	0.100967
True Hn	0.0263189	0.0165474	0.0146594
True Hn	0.0466042	0.09052	0.339531
True Hn	0.0315931	0.029949	0.1297
True Hn	0.0399634	0.0311546	0.0735671
True Hn	0.0629008	0.069391	0.173589
True Hn	0.0355853	0.0571864	0.280904
True Hn	0.0386887	0.0285743	0.0589215
True Hn	0.0319763	0.0197039	0.00865696
True Hn	0.0344601	0.0723979	0.359195
True Hn	0.0566298	0.0409484	0.0514603
True Hn	0.0356884	0.101675	0.450905
True Hn	0.0438969	0.033011	0.0635828
True Hn	0.10016	0.0680697	0.0292723
True Hn	0.0408394	0.0347924	0.0991805
True Hn	0.0478381	0.0347132	0.0531574
True Hn	0.03831	0.0265481	0.0409311
True Hn	0.0470339	0.0286653	0.00387156
True Hn	0.0401107	0.0284337	0.0472304
True Hn	0.105437	0.0745285	0.0400431
True Hn	0.0405697	0.0254928	0.0131679
True Hn	0.0818448	0.0743329	0.116185
True Hn	0.0588982	0.0370486	0.0113843
True Hn	0.0469055	0.0301419	0.0188696
True Hn	0.0608051	0.0415918	0.0351991
True Hn	0.0449871	0.0290759	0.0205629
True Hn	0.0577737	0.0398188	0.0376068
True Hn	0.0499694	0.032651	0.023256
True Hn	0.0393227	0.0254079	0.0209683
True Hn	0.0322444	0.0213739	0.0290828
True Hn	0.0389941	0.0289239	0.0600953
True Hn	0.043453	0.0395718	0.117945
True Hn	0.0323547	0.0319629	0.141323
True Hn	0.0301627	0.0200671	0.0303267
True Hn	0.0291957	0.0321211	0.171817
True Hn	0.0261323	0.0223885	0.101211
True Hn	0.0584112	0.0375741	0.0178544
True Hn	0.0295969	0.0242292	0.0884962
True Hn	0.0433031	0.0314466	0.0537253
True Hn	0.0385984	0.0313903	0.0861344
True Hn	0.0313969	0.0256189	0.0873886
True Hn	0.0280698	0.0207846	0.0603451
True Hn	0.0304366	0.0262828	0.103434
True Hn	0.0284409	0.0175526	0.00946019
True Hn	0.0311256	0.0613438	0.339223
True Hn	0.0268346	0.0163112	0.00520331
True Hn	0.0777549	0.0723675	0.123475
True Hn	0.238102	0.236392	0.142044
True Hn	0.0691131	0.0427573	0.00550857
True Hn	0.0494465	0.0443212	0.113355
True Hn	0.0473686	0.0288081	0.0032133
True Hn	0.0474994	0.0515736	0.168517
True Hn	0.0498211	0.0317384	0.0160748
True Hn	0.0503931	0.0730534	0.25317
True Hn	0.0832588	0.0566096	0.0312198
True Hn	0.129803	0.117085	0.112317
True Hn	0.0554621	0.0547386	0.140747
True Hn	0.0649706	0.0551338	0.0969811
True Hn	0.0466268	0.0287221	0.00684579
True Hn	0.0545475	0.0335017	0.00520381
True Hn	0.0473119	0.0624597	0.225281
True Hn	0.0474237	0.0316346	0.0293241
True Hn	0.05496	0.0424721	0.0705975
True Hn	0.0561842	0.066134	0.192344
True Hn	0.0514227	0.0476781	0.123038
True Hn	0.032016	0.0265942	0.0922893
True Hn	0.0260111	0.0182556	0.0456451
True Hn	0.0237313	0.014604	0.00915074
True Hn	0.023625	0.0152072	0.0216938
True Hn	0.0695223	0.043171	0.00656477
True Hn	0.0215703	0.0172168	0.0815916
True Hn	0.0265406	0.0300561	0.179877
True Hn	0.0223231	0.0148346	0.0306092
True Hn	0.0226353	0.0240937	0.162137
True Hn	0.031052	0.0210027	0.0345006
True Hn	0.0445663	0.0317229	0.0473559
True Hn	0.0383896	0.0457909	0.195205
True Hn	0.0606574	0.0392138	0.0190311
True Hn	0.0277162	0.021086	0.0679712
True Hn	0.0334349	0.0344998	0.153714
True Hn	0.02204	0.015784	0.0514101
True Hn	0.021368	0.019121	0.113352
True Hn	0.0215973	0.0236329	0.16991
True Hn	0.0394473	0.0377983	0.132102
True Hn	0.0222049	0.0137136	0.010185
True Hn	0.0253834	0.0164888	0.0241174
True Hn	0.0312677	0.0230144	0.0585082
True Hn	0.022475	0.0158248	0.0467591
True Hn	0.0410216	0.0250333	0.00489127
True Hn	0.0222242	0.0145186	0.0259903
True Hn	0.0265525	0.0209484	0.0782671
True Hn	0.0221427	0.0132942	0.00251888
True Hn	0.0274158	0.0171582	0.0134828
True Hn	0.0210143	0.0199333	0.130002
True Hn	0.022192	0.0171905	0.0734151
True Hn	0.0337326	0.0254079	0.0644767
True Hn	0.0313256	0.0201666	0.0209598
True Hn	0.0213096	0.0190125	0.112885
True Hn	0.0243383	0.0172002	0.0476704
True Hn	0.0453473	0.0348542	0.0695292
True Hn	0.0406344	0.0312768	0.0703614
True Hn	0.0615842	0.0528173	0.099978
True Hn	0.305838	0.237543	0.0496883
True Hn	0.0671463	0.0588591	0.106289
True Hn	0.0622999	0.0501009	0.0814186
True Hn	0.0731032	0.0523943	0.0474756
True Hn	0.0740509	0.0494227	0.0267083
True Hn	0.0659415	0.0741703	0.179265
True Hn	0.038107	0.0422442	0.173497
True Hn	0.0865582	0.0600276	0.0366395
True Hn	0.0640922	0.0897099	0.244534
True Hn	0.0630294	0.0406128	0.0178243
True Hn	0.0663622	0.0420063	0.0123489
True Hn	0.0656623	0.0672481	0.151799
True Hn	0.0659182	0.0992588	0.266956
True Hn	0.0678516	0.0553606	0.0854553
True Hn	0.069821	0.0733563	0.159355
True Hn	0.084594	0.101024	0.19839
True Hn	0.0674235	0.0412088	0.00228539
True Hn	0.0387898	0.0408252	0.159353
True Hn	0.0441687	0.0280307	0.0155297
True Hn	0.0468695	0.0405978	0.103543
True Hn	0.06286	0.058245	0.12252
True Hn	0.0520579	0.0332993	0.0169656
True Hn	0.0493621	0.0303792	0.00626077
True Hn	0.0426719	0.0510571	0.196338
True Hn	0.0319216	0.0286716	0.11448
True Hn	0.0337002	0.0393593	0.188955
True Hn	0.0341065	0.0247026	0.0537492
True Hn	0.0809496	0.114793	0.250634
True Hn	0.0457539	0.0689155	0.263761
True Hn	0.0346224	0.0228203	0.0271338
True Hn	0.0309894	0.0373139	0.197461
True Hn	0.201027	0.174434	0.0968197
True Hn	0.0196937	0.011882	0.00361051
True Hn	0.0834906	0.0535876	0.0144517
True Hn	0.0321199	0.0543558	0.295357
True Hn	0.0268457	0.0575227	0.362364
True Hn	0.0196682	0.0236153	0.195869
True Hn	0.0266076	0.0213338	0.082776
True Hn	0.0443324	0.0515332	0.187697
True Hn	0.0282241	0.0305101	0.166778
True Hn	0.0558175	0.0445396	0.0796398
True Hn	0.0216686	0.0154589	0.0505109
True Hn	0.0691284	0.0605046	0.105567
True Hn	0.19443	0.142971	0.0435671
True Hn	0.02784	0.0370833	0.225923
True Hn	0.034192	0.0263117	0.0707608
True Hn	0.0240778	0.0222401	0.122435
True Hn	0.0542308	0.0501217	0.121963
True Hn	0.0269266	0.0346147	0.215796
True Hn	0.0444845	0.0360833	0.0850053
True Hn	0.0205048	0.0147559	0.0529486
True Hn	0.121452	0.092324	0.060317
True Hn	0.0252759	0.0309467	0.201854
True Ha	0.01409	0.0195166	0.234891
True Hn	0.0426654	0.0262616	0.00708127
True Hn	0.0300292	0.0300391	0.144855
True Hn	0.106054	0.115414	0.170815
True Hn	0.030087	0.0311218	0.15435
True Hn	0.0629774	0.0386346	0.00376536
True Hn	0.0294422	0.0186061	0.0158893
True Hn	0.0349531	0.0213169	0.0054339
True Hn	0.0291478	0.0205202	0.0461046
True Hn	0.391579	0.280959	0.00793481
True Hn	0.0321782	0.0290662	0.116018
True Hn	0.0910482	0.0710722	0.0708941
True Hn	0.0321142	0.0421523	0.222045
True Hn	0.0292537	0.0184882	0.0159505
True Hn	0.0424968	0.0272065	0.0181296
True Hn	0.147068	0.0957597	0.0111074
True Hn	0.0296333	0.0217578	0.0578337
True Hn	0.0392241	0.0587559	0.26114
True Hn	0.0725167	0.0570821	0.0745656
True Hn	0.107527	0.125972	0.193918
True Hn	0.0668742	0.0470927	0.0429158
True Hn	0.257575	0.179171	0.0177467
True Hn	0.0633984	0.0415327	0.0225065
True Hn	0.0641341	0.064169	0.144884
True Hn	0.0751766	0.0854598	0.182784
True Hn	0.0638306	0.0868086	0.235841
True Hn	0.092294	0.0777401	0.0933522
True Hn	0.0761397	0.079918	0.159004
True Hn	0.0673987	0.0438147	0.0199013
True Hn	0.178439	0.116059	0.00680214
True Hn	0.0551417	0.0413204	0.0614424
True Hn	0.0632181	0.080669	0.216695
True Hn	0.06178	0.0426042	0.037206
True Hn	0.0614764	0.0377563	0.00409603
True Hn	0.344142	0.302952	0.0930537
True Hn	0.0840911	0.0524107	0.00585809
True Hn	0.0620168	0.0484806	0.0732259
True Hn	0.0432378	0.0408887	0.128549
True Hn	0.0257006	0.0340823	0.224523
True Hn	0.0252341	0.0159101	0.0157362
True Hn	0.0167079	0.0252789	0.260208
True Hn	0.0610105	0.0484828	0.0781275
True Hn	0.036461	0.0358532	0.139826
True Hn	0.0368861	0.022752	0.00838985
True Hn	0.024258	0.017785	0.0578336
True Hn	0.0688219	0.0505695	0.0548804
True Hn	0.0473531	0.0292369	0.00743343
True Hn	0.0243985	0.0178806	0.0574343
True Hn	0.102077	0.107636	0.160973
True Hn	0.0134713	0.00826684	0.00890601
True Hn	0.0273374	0.0169167	0.0103488
True Hn	0.0432262	0.027657	0.0173218
True Hn	0.0363874	0.022406	0.0079579
True Hn	0.0292687	0.019538	0.0312497
True Hn	0.0264917	0.0181428	0.0387184
True Hn	0.024008	0.0248083	0.153883
True Hn	0.0313622	0.0409357	0.22043
True Hn	0.148808	0.102753	0.0288551
True Hn	0.0255623	0.0153842	0.00262831
True Hn	0.0211278	0.0375146	0.306734
True Hn	0.0202912	0.0196683	0.136085
True Hn	0.0505718	0.0651403	0.218438
True Hn	0.0730885	0.0459644	0.00977596
True Hn	0.0234671	0.0140782	0.0021449
True Hn	0.0300741	0.0250861	0.0935407
True Hn	0.0219978	0.01493	0.0365956
True Hn	0.0863002	0.0625731	0.049688
True Hn	0.0176044	0.0114062	0.0240032
True Hn	0.0193501	0.0168392	0.105989
True Hn	0.0358988	0.163448	0.598963
True Hn	0.0314817	0.0215884	0.0386004
True Hn	0.040622	0.0289098	0.0481007
True Hn	0.0239929	0.0181887	0.0672448
True Hn	0.04257	0.0363589	0.0997509
True Hn	0.0685115	0.0444764	0.0193769
True Hn	0.0448912	0.0298511	0.0286315
True Hn	0.04034	0.0242893	0.00117985
True Hn	0.0399533	0.0252887	0.0153002
True Hn	0.031854	0.0191486	0.00174821
True Hn	0.0452318	0.0366996	0.0850613
True Hn	0.0356562	0.028353	0.0798758
True Hn	0.0931046	0.08736	0.125522
True Hn	0.0394957	0.0320883	0.0857082
True Hn	0.0488302	0.0453961	0.123689
True Hn	0.0325052	0.0244355	0.0643085
True Hn	0.0508981	0.0387407	0.0664951
True Hn	0.0270299	0.0268613	0.142703
True Hn	0.0408067	0.0269879	0.0275015
True Hn	0.0292233	0.0248263	0.0984723
True Hn	0.0330832	0.0261094	0.0779221
True Hn	0.0259678	0.0162095	0.0127416
True Hn	0.0399296	0.0282135	0.0462473
True Hn	0.0426952	0.259763	0.70999
True Hn	0.034022	0.0222967	0.0256711
True Hn	0.170399	0.156957	0.117605
True Hn	0.0727367	0.101669	0.245163
True Hn	0.0333427	0.0226115	0.0352394
True Hn	0.0300609	0.0194044	0.0218315
True Hn	0.0372553	0.0559704	0.261703
True Hn	0.0359021	0.0339451	0.128877
True Hn	0.0296123	0.0452431	0.265259
True Hn	0.0342789	0.025295	0.0589135
True Hn	0.0319351	0.0239508	0.0635265
True Hn	0.0738838	0.0705983	0.13132
True Hn	0.0306731	0.137147	0.586986
True Hn	0.301137	0.21571	0.0217161
True Hn	0.036327	0.0232213	0.0184674
True Hn	0.0278021	0.018293	0.0273066
True Ha	0.0387488	0.0255398	0.0267386
True Hn	0.0519378	0.0531207	0.151247
True Hn	0.00963932	0.00583156	0.00505088
True Hn	0.0587876	0.0462256	0.0752548
True Hn	0.0335941	0.0215508	0.0195099
True Hn	0.0474008	0.0324564	0.0367031
True Hn	0.0436631	0.0285531	0.0240451
True Hn	0.0350794	0.0286951	0.0878092
True Hn	0.0332646	0.026745	0.0831146
True Hn	0.0333762	0.0214647	0.0203966
True Hn	0.034684	0.038273	0.172767
True Hn	0.0422055	0.0304366	0.0518244
True Hn	0.0676559	0.0573469	0.0964656
True Hn	0.0344235	0.0411784	0.195732
True Hn	0.0690038	0.0488111	0.0440158
True Hn	0.0348318	0.0247337	0.0480104
True Hn	0.170389	0.174687	0.152978
True Hn	0.0298013	0.0182815	0.00740996
True Hn	0.0754577	0.0482756	0.0141434
True Hn	0.0698098	0.053286	0.065825
True Hn	0.0833071	0.0650362	0.0714558
True Hn	0.0881672	0.0889634	0.147322
True Hn	0.0600887	0.0411729	0.0354369
True Hn	0.0829909	0.0962079	0.189299
True Hn	0.146094	0.114115	0.0669648
True Hn	0.0550202	0.0389343	0.0449375
True Hn	0.0814804	0.0657965	0.0815667
True Hn	0.068171	0.0457132	0.0285805
True Hn	0.0759778	0.0512988	0.0299061
True Hn	0.0745701	0.0530001	0.0448237
True Hn	0.091817	0.10243	0.177929
True Hn	0.121265	0.104029	0.0974445
True Hn	0.0769125	0.0718171	0.124506
True Hn	0.0694888	0.115008	0.296523
True Hn	0.135674	0.117928	0.100733
True Hn	0.0708813	0.0462186	0.020291
True Hn	0.0285235	0.017493	0.00772318
True Hn	0.0879075	0.0650966	0.0551787
True Hn	0.0228567	0.0286901	0.208648
True Hn	0.0184079	0.0362104	0.334878
True Hn	0.0276688	0.0201932	0.0562633
True Hn	0.152333	0.11538	0.0568279
True Hn	0.0919382	0.0584353	0.0105151
True Hn	0.023892	0.0149906	0.0145472
True Hn	0.0276775	0.0186936	0.0346821
True Hn	0.0248423	0.0193465	0.0747089
True Hn	0.0244315	0.0213263	0.106614
True Hn	0.0419068	0.0312827	0.061491
True Hn	0.0255519	0.0224849	0.108905
True Hn	0.0647773	0.125332	0.343923
True Hn	0.0363564	0.0249698	0.0386027
True Hn	0.0489226	0.0354039	0.0522593
True Hn	0.106625	0.0678142	0.00910837
True Hn	0.0243452	0.0202675	0.0933968
True Ha	0.0305573	0.0208034	0.0366212
True Hn	0.177844	0.115969	0.00740319
True Hn	0.0648722	0.050331	0.0708179
True Hn	0.0256793	0.029465	0.183353
True Hn	0.0687289	0.0426212	0.00627778
True Hn	0.048558	0.0361927	0.0604699
True Hn	0.0292843	0.0233993	0.0816113
True Hn	0.101889	0.0776051	0.0628454
True Hn	0.0329157	0.0205408	0.0120157
True Hn	0.0352204	0.0243974	0.041008
True Hn	0.0693552	0.043508	0.00942093
True Hn	0.0315238	0.0235606	0.0627482
True Hn	0.284009	0.226382	0.061369
True Hn	0.0278345	0.0186127	0.0318014
True Hn	0.0530075	0.0730526	0.238543
True Hn	0.0330309	0.0232866	0.0461488
True Hn	0.0275637	0.0166039	0.00249175
True Hn	0.0349537	0.0329454	0.12787
True Hn	0.0381882	0.0403537	0.160456
True Hn	0.0363494	0.0485948	0.227779
True Hn	0.0436389	0.0447708	0.151932
True Hn	0.0348668	0.0286069	0.0888048
True Hn	0.014145	0.0121367	0.101442
True Hn	0.0378286	0.0305597	0.0839681
True Hn	0.0371017	0.0226756	0.00570469
True Hn	0.0577444	0.0551862	0.131484
True Hn	0.0314287	0.0192766	0.00730827
True Hn	0.0383768	0.0305153	0.0796462
True Hn	0.0377138	0.036006	0.131583
True Hn	0.0337475	0.0258585	0.0695529
True Hn	0.0380989	0.0234761	0.0078265
True Hn	0.0593468	0.0358838	0.000102454
True Hn	0.0319194	0.0271497	0.0989251
True Hn	0.182235	0.130003	0.0351311
True Hn	0.0260243	0.0155767	0.000889745
True Hn	0.0397982	0.0289927	0.0548162
True Hn	0.0536323	0.0366801	0.0357968
True Hn	0.0189649	0.0133467	0.046791
True Hn	0.0223088	0.0158899	0.0500185
True Hn	0.0197077	0.0167731	0.0996129
True Hn	0.0237863	0.0220423	0.123359
True Hn	0.024489	0.0165468	0.0348831
True Hn	0.0216886	0.0296351	0.232454
True Hn	0.0212227	0.0439338	0.350545
True Hn	0.0219997	0.0310839	0.241979
True Hn	0.020758	0.0133282	0.0212664
True Hn	0.0175089	0.0112392	0.0213138
True Hn	0.0417943	0.0296586	0.0471834
True Hn	0.0215754	0.0146369	0.0364903
True Hn	0.0264419	0.0159153	0.00228838
True Hn	0.0231997	0.0306529	0.223191
True Hn	0.068112	0.0450413	0.0246953
True Hn	0.0210853	0.0189275	0.114571
True Hn	0.0206098	0.0122909	0.000761884
True Hn	0.0776051	0.0532776	0.0345259
True Hc	0.244699	0.2568	0.162446
True Ha	0.0297324	0.0397954	0.226663
True Hn	0.106091	0.16704	0.288427
True Hn	0.0726465	0.0620185	0.0983546
True Hn	0.0674788	0.0444669	0.0236896
True Hn	0.136121	0.0904914	0.0187856
True Hn	0.0364697	0.0697228	0.331258
True Hn	0.0689968	0.0649202	0.12684
True Hn	0.070178	0.0590058	0.093954
True Hn	0.0622409	0.0523261	0.0942327
True Hn	0.0782858	0.0502805	0.0151804
True Hn	0.0635441	0.15267	0.412262
True Hn	0.0666913	0.0503205	0.0627133
True Hn	0.246159	0.178823	0.033659
True Hn	0.0859369	0.0711203	0.0883964
True Hn	0.113169	0.0764457	0.0261647
True Hn	0.0675284	0.0466449	0.0372424
True Hn	0.0522416	0.103445	0.346746
True Hn	0.14301	0.101682	0.0384037
True Hn	0.0601596	0.0412878	0.0360119
True Hn	0.0238187	0.0148417	0.0126351
True Hn	0.0209064	0.0170975	0.0886273
True Hn	0.013992	0.0129538	0.122968
True Hn	0.0435758	0.0297369	0.0361241
True Hn	0.027253	0.0178553	0.0259573
True Hn	0.0223303	0.021132	0.129352
True Hn	0.0147439	0.0250535	0.292495
True Hn	0.0218635	0.0318159	0.250404
True Hn	0.0199891	0.01988	0.14323
True Hn	0.0251579	0.0150926	0.00195107
True Hn	0.0186692	0.0185863	0.14348
True Hn	0.0783989	0.0838193	0.164706
True Hn	0.0204048	0.0187636	0.121349
True Hn	0.0191064	0.0113884	0.000767228
True Hn	0.0215292	0.026942	0.207717
True Hn	0.0188197	0.0131649	0.0452366
True Hn	0.0225394	0.0165717	0.0588238
True Hn	0.0250237	0.026271	0.158438
True Ha2	0.0289736	0.0175624	0.00395601
True Hn	0.0392419	0.0321029	0.0877249
True Hn	0.0219163	0.0263034	0.195435
True Hn	0.0391952	0.0359777	0.120288
True Hn	0.0622708	0.039318	0.0120638
True Hn	0.0473358	0.0419519	0.110126
True Hn	0.0844706	0.107349	0.217223
True Hn	0.047739	0.0474556	0.143063
True Hn	0.0538686	0.0559998	0.156048
True Hn	0.0561273	0.042158	0.0621367
True Hn	0.0401852	0.0501288	0.208243
True Hn	0.0548253	0.038045	0.039628
True Hn	0.0506256	0.0306435	0.0013933
True Hn	0.0268948	0.0211637	0.0770924
True Hn	0.0385457	0.0242106	0.0132536
True Hn	0.0381082	0.0251235	0.0268251
True Hn	0.0451658	0.0547913	0.200472
True Hn	0.039021	0.0352451	0.115803
True Hn	0.0297376	0.026117	0.108143
True Hn	0.0297097	0.0213013	0.0511933
True Hn	0.0811651	0.0518102	0.0130854
True Hn	0.0302662	0.0197976	0.0255176
True Hn	0.0323615	0.0303071	0.126201
True Hn	0.0367239	0.0246122	0.0316764
True Hn	0.0305795	0.0222833	0.0552651
True Hn	0.027164	0.0196274	0.0535313
True Hn	0.0301539	0.0202318	0.03254
True Hn	0.0540487	0.0360704	0.0283515
True Hn	0.0428575	0.0259017	0.00195883
True Hn	0.0322451	0.0275268	0.100101
True Hn	0.0277938	0.0174652	0.0145213
True Hn	0.0791254	0.0494536	0.00725167
True Hn	0.0261085	0.0160228	0.00804951
True Hn	0.127532	0.0870978	0.0277636
True Hn	0.0296425	0.0184603	0.0118259
True Hn	0.0430196	0.0727844	0.297525
True Hn	0.0737869	0.045935	0.00675107
True Hn	0.0352217	0.0273466	0.0731952
True Hn	0.0474751	0.0428481	0.115326
True Hn	0.0286477	0.0187391	0.0255522
True Hn	0.0277672	0.0269742	0.13634
True Hn	0.0301462	0.0192052	0.0180977
True Hn	0.0494981	0.0385337	0.0729516
True Hn	0.0375749	0.0631204	0.294274
True Hn	0.0468851	0.0464241	0.141838
True Hn	0.0385165	0.0384399	0.14419
True Hn	0.0959063	0.0601126	0.00609554
True Hn	0.0304274	0.0205818	0.0348228
True Hn	0.0310783	0.137415	0.583793
True Hn	0.0408343	0.041147	0.146779
True Hn	0.0319555	0.0307354	0.133761
True Hn	0.0392514	0.0297465	0.0660563
True Hn	0.0316798	0.0294578	0.124168
True Hn	0.0301445	0.0196531	0.0245591
True Hn	0.0498173	0.0323051	0.0210545
True Hn	0.0404209	0.0249574	0.00804541
True Hn	0.0432669	0.0275931	0.0168739
True Hn	0.104331	0.0773292	0.0545609
True Hn	0.0450811	0.0311938	0.0396439
True Hn	0.131599	0.102906	0.0682186
True Hn	0.0902644	0.0584367	0.016076
True Hn	0.0410631	0.0338214	0.0893913
True Hn	0.0481504	0.0521274	0.167607
True Hn	0.0708412	0.0518047	0.0534469
True Hn	0.0614973	0.0438467	0.0468616
True Hn	0.0465776	0.0359452	0.0707413
True Hn	0.0527888	0.0509236	0.134401
True Hn	0.0464759	0.0288801	0.00938541
True Hn	0.0479805	0.0344283	0.0499226
True Hn	0.0617752	0.0513104	0.0908548
True Hn	0.047548	0.0313195	0.0257336
True Hn	0.0453869	0.0276172	0.00357821
True Hn	0.0172073	0.0119467	0.043058
True Hn	0.0346101	0.025056	0.0535514
True Hn	0.0260936	0.0170856	0.0261457
True Hn	0.0464899	0.0349624	0.0633047
True Hn	0.0292681	0.0283576	0.135842
True Hn	0.079379	0.0497404	0.007903
True Hn	0.0223125	0.0142872	0.0203872
True Hn	0.0151375	0.0388013	0.408925
True Hn	0.0287177	0.0406243	0.243197
True Hn	0.0314382	0.0270962	0.102759
True Hn	0.048404	0.0628647	0.220598
True Hn	0.0201244	0.0138772	0.041016
True Hn	0.0184884	0.015716	0.0993202
True Hn	0.033519	0.0299546	0.112891
True Hn	0.0260276	0.0242304	0.124648
True Hn	0.107572	0.0804892	0.0570887
True Hn	0.0338551	0.0218151	0.0208696
True Hn	0.284715	0.221416	0.052518
True Hn	0.10034	0.104957	0.158452
True Hn	0.0256573	0.0157798	0.00873004
True Hn	0.0609258	0.0628556	0.153818
True Hn	0.0255563	0.0213085	0.093743
True Hn	0.026225	0.0157807	0.00264802
True Hn	0.0310122	0.0232559	0.0636926
True Hn	0.100988	0.0756746	0.0579385
True Hn	0.203898	0.136407	0.0114487
True Hn	0.0265541	0.0245156	0.122279
True Hn	0.023381	0.0161021	0.0403905
True Hn	0.0259456	0.0176842	0.0373597
True Hn	0.0390757	0.0258144	0.0273741
True Hn	0.0313749	0.0282721	0.115355
True Hn	0.0478969	0.0302944	0.0141114
True Hn	0.0262884	0.0172056	0.0260304
True Hn	0.0385607	0.0649265	0.29508
True Hn	0.0356599	0.0743176	0.357203
True Hn	0.0226319	0.0292624	0.216763
True Hn	0.0461912	0.0378064	0.0874235
True Hn	0.0793949	0.0781825	0.139993
True Hn	0.0385556	0.0295228	0.0689429
True Hn	0.0425643	0.0270951	0.0165785
True Hn	0.0378655	0.0233515	0.00806636
True Hn	0.203815	0.136653	0.012882
True Hn	0.371632	0.336009	0.101489
True Hn	0.0525783	0.0427193	0.0849846
True Hn	0.0525148	0.0353218	0.0311736
True Hn	0.0538591	0.0441158	0.0873053
True Hn	0.148675	0.113175	0.0586701
True Hn	0.0874584	0.175286	0.36301
True Hn	0.0408103	0.0670238	0.287908
True Hn	0.0443443	0.100677	0.385974
True Hn	0.0510051	0.0319384	0.0109714
True Hn	0.0862854	0.102396	0.196488
True Hn	0.0500878	0.037063	0.0584861
True Hn	0.0401849	0.0245403	0.004938
True Hn	0.0234297	0.0157628	0.033953
True Hn	0.0270478	0.0764833	0.443867
True Hn	0.0223954	0.0159505	0.0499788
True Hn	0.0286333	0.0177102	0.00967077
True Hn	0.0400519	0.033267	0.0918354
True Hn	0.0817999	0.0524384	0.0138848
True Hn	0.0249416	0.0152712	0.00764151
True Hn	0.0260037	0.0170287	0.0262475
True Hn	0.0281455	0.0355666	0.211021
True Hn	0.0220351	0.0148334	0.0342051
True Hn	0.0324485	0.041195	0.21266
True Hn	0.03212	0.0390374	0.200205
True Hn	0.0686532	0.044134	0.0165899
True Hn	0.0201629	0.0192763	0.13209
True Hn	0.0297399	0.0219414	0.0592295
True Hn	0.0249014	0.0173393	0.0434738
True Hn	0.0222093	0.0230555	0.155252
True Hn	0.0259056	0.0155288	0.00160367
True Hn	0.0766587	0.0478921	0.00743917
True Hn	0.0643845	0.0557401	0.102691
True Hn	0.0865096	0.120502	0.24601
True Hn	0.150317	0.0951508	0.00208706
True Hn	0.0732907	0.0651878	0.110206
True Hn	0.101434	0.0895832	0.10707
True Hn	0.068489	0.0465164	0.032375
True Hn	0.0848283	0.0647065	0.0645999
True Hn	0.0942884	0.06888	0.0510741
True Hn	0.0873148	0.0668897	0.065711
True Hn	0.239072	0.19508	0.073642
True Hn	0.129876	0.0814187	0.00195828
True Hn	0.283825	0.281168	0.141149
True Hn	0.0886505	0.0820898	0.121711
True Hn	0.0968224	0.0814047	0.0925336
True Hn	0.0897614	0.0571629	0.0113708
True Hn	0.0997327	0.0613954	0.000374297
True Hn	0.0770205	0.178523	0.407058
True Hn	0.363486	0.254136	0.00322513
True Hn	0.226793	0.180994	0.0671779
True Hn	0.198813	0.132536	0.0117934
True Hn	0.0729628	0.0535646	0.0544063
True Hn	0.0677044	0.0476091	0.042287
True Hn	0.065047	0.0415925	0.0151008
True Hn	0.0774188	0.0626754	0.0825
True Hn	0.10315	0.069203	0.0251405
True Hn	0.0702524	0.0752947	0.165262
True Hn	0.0749053	0.0488481	0.0199838
True Hn	0.0693454	0.0516625	0.0588909
True Hn	0.0888031	0.0545214	0.000917386
True Hn	0.0724627	0.045286	0.00803039
True Hn	0.0636315	0.147545	0.400747
True Hn	0.0949315	0.0704076	0.0554458
True Hn	0.072536	0.062985	0.103289
True Hn	0.0723477	0.0664923	0.119903
True Hn	0.0520787	0.0322186	0.00706307
True Hn	0.027514	0.0324328	0.191181
True Hn	0.0222735	0.0172151	0.0723814
True Hn	0.0291556	0.0230515	0.0783645
True Hn	0.0320065	0.124157	0.543463
True Hn	0.0542602	0.0498252	0.120138
True Hn	0.0806844	0.0492991	0.000407998
True Hn	0.0296002	0.0254455	0.102182
True Hn	0.025765	0.0188436	0.057107
True Hn	0.0259611	0.0189339	0.056325
True Hn	0.0231043	0.0186023	0.0839756
True Hn	0.0287683	0.0267616	0.124361
True Hn	0.0358456	0.0227968	0.0169317
True Hn	0.0117737	0.00775201	0.0282409
True Hn	0.0432182	0.0308791	0.0488566
True Hn	0.0237701	0.0168639	0.0486869
True Hn	0.0629599	0.109006	0.308976
True Hn	0.112681	0.19428	0.320338
True Hn	0.0226688	0.0157624	0.0431222
True Hn	0.0571566	0.210482	0.550572
True Hn	0.0794	0.0833621	0.159278
True Hn	0.0555168	0.0389593	0.0428324
True Hn	0.100968	0.0829656	0.085445
True Hn	0.316376	0.258976	0.0674663
True Hn	0.0499624	0.0374166	0.0618993
True Hn	0.0691457	0.0454844	0.0230848
True Hn	0.0491688	0.0742532	0.265019
True Hn	0.063967	0.0512283	0.0793865
True Hn	0.0544654	0.0400154	0.0560292
True Hn	0.124895	0.102862	0.0847007
True Hn	0.108595	0.081046	0.0560973
True Hn	0.257954	0.271148	0.163047
True Hn	0.0579398	0.037186	0.017211
True Hn	0.0490054	0.0618639	0.212269
True Hn	0.0523453	0.0757922	0.253093
True Hn	0.0604964	0.0499779	0.0892953
True Hn	0.0560388	0.0373405	0.028166
True Hn	0.0699647	0.0547978	0.0733643
True Hn	0.0787131	0.0630891	0.0794644
True Hn	0.0747249	0.0480956	0.0159355
True Hn	0.0758129	0.0479975	0.0113355
True Hn	0.06239	0.14576	0.402406
True Hn	0.0568784	0.0506724	0.11099
True Hn	0.0764164	0.0704124	0.12047
True Hn	0.0751456	0.177409	0.412282
True Hn	0.0692532	0.0475366	0.0352855
True Hn	0.0871376	0.134221	0.277642
True Hn	0.12441	0.149937	0.204054
True Hn	0.0958999	0.063824	0.023643
True Hn	0.0919045	0.0709352	0.0674841
True Hn	0.0877625	0.0701913	0.0783388
True Hn	0.0766295	0.0492453	0.0155527
True Hn	0.0747954	0.0529789	0.0439019
True Hn	0.0763982	0.0619341	0.0829513
True Hn	0.0940787	0.0871227	0.121397
True Hn	0.0887368	0.11441	0.222205
True Hn	0.0832948	0.0780239	0.125282
True Hn	0.0708811	0.0699454	0.14073
True Hn	0.0752916	0.0492665	0.0208039
True Hn	0.167964	0.174922	0.15797
True Hn	0.14459	0.125722	0.100301
True Hn	0.11564	0.129274	0.179531
True Hn	0.154335	0.145696	0.126197
True Hn	0.0924718	0.0581206	0.00729373
True Hn	0.0648033	0.0412695	0.0138375
True Hn	0.0684102	0.0462441	0.0308284
True Hn	0.0541612	0.0470106	0.103517
True Hn	0.139047	0.214804	0.28921
True Hn	0.102608	0.0833037	0.081844
True Hn	0.227888	0.177224	0.0584274
True Hn	0.121998	0.088324	0.0458232
True Hn	0.320608	0.263007	0.0680753
True Hn	0.054235	0.0425373	0.0746403
True Hn	0.0751202	0.0523303	0.0389463
True Hn	0.223466	0.15491	0.0210996
True Hn	0.0368073	0.039479	0.163969
True Hn	0.0959266	0.0615381	0.0128895
True Hn	0.0604193	0.047	0.0718708
True Hn	0.192969	0.233183	0.210615
True Hn	0.113607	0.0749748	0.0191513
True Hn	0.0628221	0.0557366	0.109927
True Hn	0.177204	0.133687	0.0534104
True Hn	0.0857203	0.056865	0.0238005
True Hn	0.11906	0.0986781	0.0869377
True Hn	0.117839	0.0961398	0.0823333
True Hn	0.0845423	0.160394	0.343843
True Hn	0.0715141	0.0730856	0.15088
True Hn	0.0651063	0.0489091	0.0615482
True Hn	0.215964	0.166821	0.0571234
True Hn	0.212235	0.160523	0.0506035
True Hn	0.0791009	0.0643927	0.084038
True Hn	0.102199	0.0735034	0.0456939
True Hn	0.110497	0.0704901	0.00940756
[truncated: 108,002 more rows]

## Sheet: Fig3b
Figure 3b: Effect of varying proportions of simulated hypotheses
Total_NonHc_traits	Total_Hc_traits	Priors	BF|Covariate	True Hc %	TP	FP	FDR
92748	5000	Fixed	ABF|No.rg	5.12	4502	258	0.0542017
92748	5000	Fixed	SuSIE.BF|No.rg	5.12	4480	259	0.0546529
92748	5000	Hierarchical	ABF|No.rg	5.12	4496	230	0.0486669
92748	5000	Hierarchical	ABF|With.rg	5.12	4514	229	0.0482817
92748	5000	Hierarchical	SuSIE.BF|No.rg	5.12	4466	225	0.0479642
92748	5000	Hierarchical	SuSIE.BF|With.rg	5.12	4482	217	0.04618
92748	4000	Fixed	ABF|No.rg	4.13	3610	258	0.0667011
92748	4000	Fixed	SuSIE.BF|No.rg	4.13	3594	259	0.0672203
92748	4000	Hierarchical	ABF|No.rg	4.13	3593	172	0.0456839
92748	4000	Hierarchical	ABF|With.rg	4.13	3605	191	0.0503161
92748	4000	Hierarchical	SuSIE.BF|No.rg	4.13	3573	168	0.0449078
92748	4000	Hierarchical	SuSIE.BF|With.rg	4.13	3584	184	0.0488323
92748	3000	Fixed	ABF|No.rg	3.13	2713	258	0.0868394
92748	3000	Fixed	SuSIE.BF|No.rg	3.13	2701	259	0.0875
92748	3000	Hierarchical	ABF|No.rg	3.13	2683	131	0.0465529
92748	3000	Hierarchical	ABF|With.rg	3.13	2696	145	0.0510384
92748	3000	Hierarchical	SuSIE.BF|No.rg	3.13	2663	130	0.0465449
92748	3000	Hierarchical	SuSIE.BF|With.rg	3.13	2683	145	0.051273
92748	2000	Fixed	ABF|No.rg	2.11	1812	258	0.124638
92748	2000	Fixed	SuSIE.BF|No.rg	2.11	1805	259	0.125484
92748	2000	Hierarchical	ABF|No.rg	2.11	1780	110	0.0582011
92748	2000	Hierarchical	ABF|With.rg	2.11	1788	108	0.056962
92748	2000	Hierarchical	SuSIE.BF|No.rg	2.11	1768	107	0.0570667
92748	2000	Hierarchical	SuSIE.BF|With.rg	2.11	1779	106	0.0562334
92748	1000	Fixed	ABF|No.rg	1.07	904	258	0.222031
92748	1000	Fixed	SuSIE.BF|No.rg	1.07	899	259	0.223661
92748	1000	Hierarchical	ABF|No.rg	1.07	860	61	0.0662324
92748	1000	Hierarchical	ABF|With.rg	1.07	871	64	0.0684492
92748	1000	Hierarchical	SuSIE.BF|No.rg	1.07	849	62	0.0680571
92748	1000	Hierarchical	SuSIE.BF|With.rg	1.07	860	62	0.0672451
92748	500	Fixed	ABF|No.rg	0.54	450	258	0.364407
92748	500	Fixed	SuSIE.BF|No.rg	0.54	449	259	0.365819
92748	500	Hierarchical	ABF|No.rg	0.54	411	39	0.0866667
92748	500	Hierarchical	ABF|With.rg	0.54	422	34	0.0745614
92748	500	Hierarchical	SuSIE.BF|No.rg	0.54	409	39	0.0870536
92748	500	Hierarchical	SuSIE.BF|With.rg	0.54	420	31	0.0687361
92748	200	Fixed	ABF|No.rg	0.22	178	258	0.591743
92748	200	Fixed	SuSIE.BF|No.rg	0.22	178	259	0.592677
92748	200	Hierarchical	ABF|No.rg	0.22	145	17	0.104938
92748	200	Hierarchical	ABF|With.rg	0.22	151	17	0.10119
92748	200	Hierarchical	SuSIE.BF|No.rg	0.22	143	16	0.100629
92748	200	Hierarchical	SuSIE.BF|With.rg	0.22	149	15	0.0914634
92748	100	Fixed	ABF|No.rg	0.11	87	258	0.747826
92748	100	Fixed	SuSIE.BF|No.rg	0.11	87	259	0.748555
92748	100	Hierarchical	ABF|No.rg	0.11	69	10	0.126582
92748	100	Hierarchical	ABF|With.rg	0.11	71	7	0.0897436
92748	100	Hierarchical	SuSIE.BF|No.rg	0.11	68	9	0.116883
92748	100	Hierarchical	SuSIE.BF|With.rg	0.11	71	5	0.0657895
92748	50	Fixed	ABF|No.rg	0.05	43	258	0.857143
92748	50	Fixed	SuSIE.BF|No.rg	0.05	43	259	0.857616
92748	50	Hierarchical	ABF|No.rg	0.05	28	2	0.0666667
92748	50	Hierarchical	ABF|With.rg	0.05	30	2	0.0625
92748	50	Hierarchical	SuSIE.BF|No.rg	0.05	28	1	0.0344828
92748	50	Hierarchical	SuSIE.BF|With.rg	0.05	30	2	0.0625

## Sheet: Fig4
Figure 4: Genetic correlation detects additional phenotypes (FinnGen/UKBB dataset)
primarytrait (FinnGen)	primarytrait.descrip	querytrait (UKBB)	querytrait.descrip	rg between primary trait and query trait	query variant	ppHc Without rg	ppHc With rg
RHEUMA_SEROPOS	Seropositive rheumatoid arthritis	D3_ANAEMIANAS	Other and unspecified anaemias	0.6227	1_113834946_A_G	0.531333	0.841582
RHEUMA_SEROPOS_OTH	Other/unspecified seropositiverheumatoid arthritis	D3_ANAEMIANAS	Other and unspecified anaemias	0.4218	1_113834946_A_G	0.531333	0.744993
STILL_ADULT	Adult-onset Still disease	D3_ANAEMIANAS	Other and unspecified anaemias	0.4709	1_113834946_A_G	0.531333	0.77176
RHEUMA_SEROPOS_OTH	Other/unspecified seropositiverheumatoid arthritis	D3_OTHERANAEMIA	Other anaemias	0.4434	1_113834946_A_G	0.522399	0.750345
STILL_ADULT	Adult-onset Still disease	D3_OTHERANAEMIA	Other anaemias	0.4743	1_113834946_A_G	0.522399	0.767179
RHEUMA_SEROPOS	Seropositive rheumatoid arthritis	D3_OTHERANAEMIA	Other anaemias	0.6423	1_113834946_A_G	0.522399	0.844541
RHEUMA_SEROPOS	Seropositive rheumatoid arthritis	D64	Diagnoses - main ICD10: D64 Other anaemias	0.6423	1_113834946_A_G	0.522399	0.844541
STILL_ADULT	Adult-onset Still disease	D64	Diagnoses - main ICD10: D64 Other anaemias	0.4743	1_113834946_A_G	0.522399	0.767179
RHEUMA_SEROPOS_OTH	Other/unspecified seropositiverheumatoid arthritis	D64	Diagnoses - main ICD10: D64 Other anaemias	0.4434	1_113834946_A_G	0.522399	0.750345
RHEUMA_SEROPOS_OTH	Other/unspecified seropositiverheumatoid arthritis	E4_DM1KETO	Type 1 diabetes with ketoacidosis	-0.7165	1_113834946_A_G	0.6843	0.159794
RHEUMA_SEROPOS	Seropositive rheumatoid arthritis	E4_DM1KETO	Type 1 diabetes with ketoacidosis	-0.692	1_113834946_A_G	0.6843	0.169759
RHEUMA_SEROPOS_OTH	Other/unspecified seropositiverheumatoid arthritis	20003_1140874930	Treatment/medication code: prednisolone	1	1_113834946_A_G	0.247827	0.816874
STILL_ADULT	Adult-onset Still disease	20003_1140874930	Treatment/medication code: prednisolone	0.6981	1_113834946_A_G	0.247827	0.645104
RHEUMA_SEROPOS	Seropositive rheumatoid arthritis	20003_1140874930	Treatment/medication code: prednisolone	1	1_113834946_A_G	0.247827	0.816874
RHEUMA_SEROPOS	Seropositive rheumatoid arthritis	DM_KETOACIDOSIS	Diabetic ketoacidosis	-1	1_113834946_A_G	0.755887	0.101231
STILL_ADULT	Adult-onset Still disease	DM_KETOACIDOSIS	Diabetic ketoacidosis	-0.174	1_113834946_A_G	0.755887	0.564997
RHEUMA_SEROPOS_OTH	Other/unspecified seropositiverheumatoid arthritis	DM_KETOACIDOSIS	Diabetic ketoacidosis	-1	1_113834946_A_G	0.755887	0.101231
STILL_ADULT	Adult-onset Still disease	E4_DM1NOCOMP	Type 1 diabetes without complications	0.7243	1_113834946_A_G	0.272665	0.690906
RHEUMA_SEROPOS	Seropositive rheumatoid arthritis	III_BLOOD_IMMUN	Diseases of the blood and blood-forming organs and certain disorders involving the immune mechanism	0.887	1_113834946_A_G	0.268136	0.780062
RHEUMA_SEROPOS_OTH	Other/unspecified seropositiverheumatoid arthritis	III_BLOOD_IMMUN	Diseases of the blood and blood-forming organs and certain disorders involving the immune mechanism	0.8338	1_113834946_A_G	0.268136	0.751729
STILL_ADULT	Adult-onset Still disease	III_BLOOD_IMMUN	Diseases of the blood and blood-forming organs and certain disorders involving the immune mechanism	0.6138	1_113834946_A_G	0.268136	0.611402
20002_1452	Non-cancer illness code, self-reported: eczema/dermatitis	20003_1140913292	Treatment/medication code: synalar 1:10 cream	0.9717	10_6052734_C_T	0.8996	0.991393
20002_1452	Non-cancer illness code, self-reported: eczema/dermatitis	22126	Doctor diagnosed hayfever or allergic rhinitis	0.4403	10_6052734_C_T	0.457585	0.692138
20002_1223	Non-cancer illness code, self-reported: type 2 diabetes	6148_1	Eye problems/disorders: Diabetes related eye disease	1	11_2670270_G_A	0.606962	0.956629
20002_1220	Non-cancer illness code, self-reported: diabetes	6148_1	Eye problems/disorders: Diabetes related eye disease	0.8882	11_2670270_G_A	0.606962	0.940613
20002_1220	Non-cancer illness code, self-reported: diabetes	20002_1220	Non-cancer illness code, self-reported: diabetes	1	11_2670270_G_A	0.724957	0.972737
20002_1223	Non-cancer illness code, self-reported: type 2 diabetes	20002_1220	Non-cancer illness code, self-reported: diabetes	1	11_2670270_G_A	0.724957	0.972737
20002_1223	Non-cancer illness code, self-reported: type 2 diabetes	20110_9	Illnesses of mother: Diabetes	0.7739	11_2670270_G_A	0.638697	0.925569
20002_1220	Non-cancer illness code, self-reported: diabetes	20110_9	Illnesses of mother: Diabetes	0.9398	11_2670270_G_A	0.638697	0.953134
20002_1223	Non-cancer illness code, self-reported: type 2 diabetes	20003_1140884600	Treatment/medication code: metformin	1	12_4294710_C_T	0.126591	0.673879
20002_1223	Non-cancer illness code, self-reported: type 2 diabetes	20107_9	Illnesses of father: Diabetes	0.9118	12_4294710_C_T	0.717857	0.964132
20002_1112	Non-cancer illness code, self-reported: chronic obstructive airways disease/copd	G6_CARPTU	Carpal tunnel syndrome	0.288	14_94378610_C_T	0.706041	0.797885
K80	Diagnoses - main ICD10: K80 Cholelithiasis	K80	Diagnoses - main ICD10: K80 Cholelithiasis	1	14_94378610_C_T	0.694497	0.968992
20002_1112	Non-cancer illness code, self-reported: chronic obstructive airways disease/copd	K80	Diagnoses - main ICD10: K80 Cholelithiasis	0.2504	14_94378610_C_T	0.694497	0.771284
J43	Diagnoses - main ICD10: J43 Emphysema	K80	Diagnoses - main ICD10: K80 Cholelithiasis	-0.2775	14_94378610_C_T	0.694497	0.412174
20002_1112	Non-cancer illness code, self-reported: chronic obstructive airways disease/copd	J44	Diagnoses - main ICD10: J44 Other chronic obstructive pulmonary disease	1	14_94378610_C_T	0.40335	0.901367
J43	Diagnoses - main ICD10: J43 Emphysema	J44	Diagnoses - main ICD10: J44 Other chronic obstructive pulmonary disease	0.545	14_94378610_C_T	0.40335	0.702618
KRA_PSY_DEMENTIA	Any dementia	20003_1141192410	Treatment/medication code: rosuvastatin	-0.2428	19_44908684_T_C	0.618956	0.367157
KRA_PSY_ANYMENTAL	Any mental disorder	20003_1141192410	Treatment/medication code: rosuvastatin	0.04857	19_44908684_T_C	0.618956	0.579727
KRA_PSY_DEMENTIA	Any dementia	I9_CHD	Major coronary heart disease event	-0.07682	19_44908684_T_C	0.625255	0.493856
KRA_PSY_DEMENTIA	Any dementia	I9_CHD_NOREV	Major coronary heart disease event excluding revascularizations	-0.07682	19_44908684_T_C	0.625255	0.493856
KRA_PSY_ANYMENTAL	Any mental disorder	KRA_PSY_ANYMENTAL	Any mental disorder	1	19_44908684_T_C	0.129481	0.668735
K80	Diagnoses - main ICD10: K80 Cholelithiasis	K11_GALLBILPANC	Disorders of gallbladder, biliary tract and pancreas	1	19_5840608_C_T	0.862932	0.988932
K11_GALLBILPANC	Disorders of gallbladder, biliary tract and pancreas	K11_GALLBILPANC	Disorders of gallbladder, biliary tract and pancreas	1	19_5840608_C_T	0.862932	0.988932
J10_ASTHMA	Asthma	20003_1141176832	Treatment/medication code: seretide 50 evohaler	0.7679	2_241771867_G_A	0.426542	0.843139
J10_ASTHMA	Asthma	20002_1387	Non-cancer illness code, self-reported: hayfever/allergic rhinitis	0.2936	2_241771867_G_A	0.753341	0.843241
J10_ASTHMA	Asthma	20003_1140861998	Treatment/medication code: ventolin 100micrograms inhaler	0.994	2_241771867_G_A	0.884366	0.990686
J10_ASTHMA	Asthma	22127	Doctor diagnosed asthma	0.7827	2_241771867_G_A	0.588009	0.915055
J10_ASTHMA	Asthma	20003_1140862382	Treatment/medication code: becotide 50 inhaler	0.8387	2_241771867_G_A	0.202963	0.681341
J10_ASTHMA	Asthma	22127	Doctor diagnosed asthma	0.7827	5_132461855_A_G	0.887465	0.983353
J10_ASTHMA_MAIN	Asthma	22127	Doctor diagnosed asthma	0.7827	5_132461855_A_G	0.887465	0.983353
J10_ASTHMA	Asthma	ASTHMA_CHILD	Childhood asthma (age<16)	1	5_132461855_A_G	0.672125	0.965116
J10_ASTHMA_MAIN	Asthma	ASTHMA_CHILD	Childhood asthma (age<16)	1	5_132461855_A_G	0.672125	0.965116
20002_1113	Non-cancer illness code, self-reported: emphysema/chronic bronchitis	ASTHMA_CHILD	Childhood asthma (age<16)	0.7811	5_132461855_A_G	0.672125	0.935342
J10_ASTHMA_MAIN	Asthma	ASTHMA_EOSINOPHIL_SUGG	Suggestive for eosinophilic asthma	0.7988	5_132461855_A_G	0.244944	0.70856
J10_ASTHMA	Asthma	ASTHMA_EOSINOPHIL_SUGG	Suggestive for eosinophilic asthma	0.7988	5_132461855_A_G	0.244944	0.70856
J10_ASTHMA_MAIN	Asthma	ASTHMA_HOSPITAL1	Asthma, hospital admissions 1	0.9996	5_132461855_A_G	0.659066	0.963052
J10_ASTHMA	Asthma	ASTHMA_HOSPITAL1	Asthma, hospital admissions 1	0.9996	5_132461855_A_G	0.659066	0.963052
20002_1113	Non-cancer illness code, self-reported: emphysema/chronic bronchitis	ASTHMA_HOSPITAL1	Asthma, hospital admissions 1	0.7786	5_132461855_A_G	0.659066	0.931233
J10_ASTHMA	Asthma	J10_ASTHMA	Asthma	1	5_132461855_A_G	0.672125	0.965116
J10_ASTHMA_MAIN	Asthma	J10_ASTHMA	Asthma	1	5_132461855_A_G	0.672125	0.965116
20002_1113	Non-cancer illness code, self-reported: emphysema/chronic bronchitis	J10_ASTHMA	Asthma	0.7811	5_132461855_A_G	0.672125	0.935342
J10_ASTHMA_MAIN	Asthma	J10_ASTHMA_MAIN	Asthma	1	5_132461855_A_G	0.672125	0.965116
J10_ASTHMA	Asthma	J10_ASTHMA_MAIN	Asthma	1	5_132461855_A_G	0.672125	0.965116
20002_1113	Non-cancer illness code, self-reported: emphysema/chronic bronchitis	J10_ASTHMA_MAIN	Asthma	0.7811	5_132461855_A_G	0.672125	0.935342
J10_ASTHMA_MAIN	Asthma	J33	Diagnoses - main ICD10: J33 Nasal polyp	0.749	5_132461855_A_G	0.192992	0.606777
J10_ASTHMA	Asthma	J33	Diagnoses - main ICD10: J33 Nasal polyp	0.749	5_132461855_A_G	0.192992	0.606777
20002_1113	Non-cancer illness code, self-reported: emphysema/chronic bronchitis	J45	Diagnoses - main ICD10: J45 Asthma	0.8319	5_132461855_A_G	0.176928	0.638402
J10_ASTHMA	Asthma	J45	Diagnoses - main ICD10: J45 Asthma	0.9912	5_132461855_A_G	0.176928	0.739258
J10_ASTHMA_MAIN	Asthma	J45	Diagnoses - main ICD10: J45 Asthma	0.9912	5_132461855_A_G	0.176928	0.739258
L12_PSORIASIS	Psoriasis	20003_1140864184	Treatment/medication code: dovonex 50micrograms/g cream	1	5_159402519_A_T	0.13439	0.691128
L12_PSORIASIS	Psoriasis	20003_1140869848	Treatment/medication code: methotrexate	-0.03508	5_159402519_A_T	0.66337	0.55563
L12_PSORIASIS	Psoriasis	20003_1141179992	Treatment/medication code: dovobet ointment	0.839	5_159402519_A_T	0.680381	0.947077
RHEUMA_SEROPOS	Seropositive rheumatoid arthritis	M13_RHEUMA	Rheumatoid arthritis	1	5_56148856_G_A	0.701802	0.970038
M13_POLYARTHROPATHIES	#Polyarthropathies	M13_RHEUMA	Rheumatoid arthritis	0.8417	5_56148856_G_A	0.701802	0.952984
M13_RHEUMA	Rheumatoid arthritis	M13_RHEUMA	Rheumatoid arthritis	1	5_56148856_G_A	0.701802	0.970038
STILL_ADULT	Adult-onset Still disease	M13_RHEUMA	Rheumatoid arthritis	1	5_56148856_G_A	0.701802	0.970038
STILL_ADULT	Adult-onset Still disease	M06	Diagnoses - main ICD10: M06 Other rheumatoid arthritis	0.999	5_56148856_G_A	0.856374	0.987946
M13_RHEUMA	Rheumatoid arthritis	M06	Diagnoses - main ICD10: M06 Other rheumatoid arthritis	1	5_56148856_G_A	0.856374	0.987981
RHEUMA_SEROPOS	Seropositive rheumatoid arthritis	M06	Diagnoses - main ICD10: M06 Other rheumatoid arthritis	1	5_56148856_G_A	0.856374	0.987981
M13_POLYARTHROPATHIES	#Polyarthropathies	M06	Diagnoses - main ICD10: M06 Other rheumatoid arthritis	0.9625	5_56148856_G_A	0.856374	0.986605
M13_POLYARTHROPATHIES	#Polyarthropathies	RHEUMA_NOS	Other/unspecified rheumatoid arthritis	0.9887	5_56148856_G_A	0.897466	0.991473
M13_RHEUMA	Rheumatoid arthritis	RHEUMA_NOS	Other/unspecified rheumatoid arthritis	1	5_56148856_G_A	0.897466	0.991746
STILL_ADULT	Adult-onset Still disease	RHEUMA_NOS	Other/unspecified rheumatoid arthritis	1	5_56148856_G_A	0.897466	0.991746
RHEUMA_SEROPOS	Seropositive rheumatoid arthritis	RHEUMA_NOS	Other/unspecified rheumatoid arthritis	1	5_56148856_G_A	0.897466	0.991746
M13_POLYARTHROPATHIES	#Polyarthropathies	STILL_ADULT	Adult-onset Still disease	0.9502	5_56148856_G_A	0.863742	0.986979
M13_RHEUMA	Rheumatoid arthritis	STILL_ADULT	Adult-onset Still disease	1	5_56148856_G_A	0.863742	0.988723
STILL_ADULT	Adult-onset Still disease	STILL_ADULT	Adult-onset Still disease	1	5_56148856_G_A	0.863742	0.988723
RHEUMA_SEROPOS	Seropositive rheumatoid arthritis	STILL_ADULT	Adult-onset Still disease	1	5_56148856_G_A	0.863742	0.988723
N80	Diagnoses - main ICD10: N80 Endometriosis	ENDOMETRIOSIS_OVARY	Endometriosis of ovary	0.9498	6_152241136_C_G	0.301473	0.838218
20002_1452	Non-cancer illness code, self-reported: eczema/dermatitis	6152_100	Blood clot, DVT, bronchitis, emphysema, asthma, rhinitis, eczema, allergy diagnosed by doctor: None of the above	-0.6173	9_137605991_G_A	0.639054	0.163664

## Sheet: Fig5
Figure 5: Causal associations of MIgraine related variants
query variant	rsid	querytrait	qrtrait_descrip	Category	-log10pval	Hc.hier.norg	querytrait_direction_eff	primarytrait/protein	primarytrait_direction_eff	query_dir_wrt_prim	mapped_gene
6_12903725_A_G	rs9349379	20002_1074	Non-cancer illness code, self-reported: angina	CVD related	9.349	0.965	p	MIGRAINE_TRIPTAN	n	opp	PHACTR1
6_12903725_A_G	rs9349380	20002_1075	Non-cancer illness code, self-reported: heart attack/myocardial infarction	CVD related	16.692	1	p	MIGRAINE_TRIPTAN	n	opp	PHACTR1
6_12903725_A_G	rs9349381	20002_1265	Non-cancer illness code, self-reported: migraine	Migraine related	14.266	1	n	MIGRAINE_TRIPTAN	n	same	PHACTR1
6_12903725_A_G	rs9349382	20003_1140871310	Treatment/medication code: ibuprofen	Migraine related	6.882	0.993	n	MIGRAINE_TRIPTAN	n	same	PHACTR1
6_12903725_A_G	rs9349383	20107_1	Illnesses of father: Heart disease	CVD related	13.581	1	p	MIGRAINE_TRIPTAN	n	opp	PHACTR1
6_12903725_A_G	rs9349384	20110_1	Illnesses of mother: Heart disease	CVD related	5.81	0.956	p	MIGRAINE_TRIPTAN	n	opp	PHACTR1
6_12903725_A_G	rs9349385	20111_1	Illnesses of siblings: Heart disease	CVD related	7.135	0.991	p	MIGRAINE_TRIPTAN	n	opp	PHACTR1
6_12903725_A_G	rs9349386	6154_2	Medication for pain relief, constipation, heartburn: Ibuprofen (e.g. Nurofen)	Migraine related	7.463	0.995	n	MIGRAINE_TRIPTAN	n	same	PHACTR1
6_12903725_A_G	rs9349387	6154_3	Medication for pain relief, constipation, heartburn: Paracetamol	Migraine related	7.667	0.971	n	MIGRAINE_TRIPTAN	n	same	PHACTR1
6_12903725_A_G	rs9349388	I25	Diagnoses - main ICD10: I25 Chronic ischaemic heart disease	CVD related	19.083	1	p	MIGRAINE_TRIPTAN	n	opp	PHACTR1
6_12903725_A_G	rs9349389	I9_CHD	Major coronary heart disease event	CVD related	9.98	0.969	p	MIGRAINE_TRIPTAN	n	opp	PHACTR1
6_12903725_A_G	rs9349390	I9_CHD_NOREV	Major coronary heart disease event excluding revascularizations	CVD related	9.98	0.969	p	MIGRAINE_TRIPTAN	n	opp	PHACTR1
6_12903725_A_G	rs9349391	I9_CORATHER	Coronary atherosclerosis	CVD related	18.44	1	p	MIGRAINE_TRIPTAN	n	opp	PHACTR1
6_12903725_A_G	rs9349392	I9_IHD	Ischaemic heart disease, wide definition	CVD related	15.893	1	p	MIGRAINE_TRIPTAN	n	opp	PHACTR1
6_12903725_A_G	rs9349393	I9_MI_STRICT	Myocardial infarction, strict	CVD related	9.194	0.987	p	MIGRAINE_TRIPTAN	n	opp	PHACTR1
12_57133500_T_C	rs11172113	20002_1265	Non-cancer illness code, self-reported: migraine	Migraine related	23.402	0.996	n	MIGRAINE_TRIPTAN	n	same	LRP1
12_57133500_T_C	rs11172114	20003_1140871310	Treatment/medication code: ibuprofen	Migraine related	8.708	0.942	n	MIGRAINE_TRIPTAN	n	same	LRP1
12_57133500_T_C	rs11172115	20003_2038460150	Treatment/medication code: paracetamol	Migraine related	13.945	0.999	n	MIGRAINE_TRIPTAN	n	same	LRP1
12_57133500_T_C	rs11172116	6154_100	Medication for pain relief, constipation, heartburn: None of the above	Migraine related	16.408	1	p	MIGRAINE_TRIPTAN	n	opp	LRP1
12_57133500_T_C	rs11172117	6154_2	Medication for pain relief, constipation, heartburn: Ibuprofen (e.g. Nurofen)	Migraine related	12.941	0.988	n	MIGRAINE_TRIPTAN	n	same	LRP1
12_57133500_T_C	rs11172118	6154_3	Medication for pain relief, constipation, heartburn: Paracetamol	Migraine related	18.009	1	n	MIGRAINE_TRIPTAN	n	same	LRP1

## Sheet: Fig6
Figure 6: Cophescan analysis of a gene with allelic heterogeneity: TYK2
query variant	rsid	gene	querytrait	qrtrait_descrip	-log10pval	ppHc.fixed	querytrait_direction_eff
19_10352442_G_C	rs34536443	TYK2	20002_1226	Non-cancer illness code, self-reported: hypothyroidism/myxoedema	9.734	0.997	n
19_10352442_G_C	rs34536443	TYK2	20002_1453	Non-cancer illness code, self-reported: psoriasis	11.519	0.998	n
19_10352442_G_C	rs34536443	TYK2	20002_1464	Non-cancer illness code, self-reported: rheumatoid arthritis	6.088	0.974	n
19_10352442_G_C	rs34536443	TYK2	JIA_LopezIsac_33106285	JIA_LopezIsac_33106285	8.635	0.994	n
19_10352442_G_C	rs34536443	TYK2	PSO_Tsoi_23143594	PSO_Tsoi_23143594	13.045	1	n
19_10352442_G_C	rs34536443	TYK2	RA_Okada_24390342	RA_Okada_24390342	15.337	0.979	n
19_10352442_G_C	rs34536443	TYK2	SLE_Bentham_26502338	SLE_Bentham_26502338	10.693	0.999	n
19_10352442_G_C	rs34536443	TYK2	T1D_Cooper_doi101101120022	T1D_Cooper_doi101101120022	7.242	0.786	n
19_10359299_A_C	rs12720356	TYK2	CD_DeLange_28067908	CD_DeLange_28067908	8.705	0.978	p
19_10359299_A_C	rs12720356	TYK2	PSO_Tsoi_23143594	PSO_Tsoi_23143594	5.359	0.956	n
19_10359299_A_C	rs12720356	TYK2	RA_Okada_24390342	RA_Okada_24390342	6.056	0.978	n
19_10359299_A_C	rs12720356	TYK2	SLE_Bentham_26502338	SLE_Bentham_26502338	8.292	0.948	n
19_10359299_A_C	rs12720356	TYK2	UC_DeLange_28067908	UC_DeLange_28067908	7.609	0.893	p

## Sheet: Fig7
Figure 7: Sensitivity analysis with SLC39A8 variants
querytrait	Phenotype Description (qrtrait.descrip)	query variant [LD with rs13107325]	-log10(pval)	ppHc
20003_1141194794	Treatment/medication code: bendroflumethiazide	rs35225200[0.896]	3.665	0.127
20003_1141194794	Treatment/medication code: bendroflumethiazide	rs35518360[0.897]	3.697	0.134
20003_1141194794	Treatment/medication code: bendroflumethiazide	rs13135092[0.943]	4.697	0.561
20002_1065	Non-cancer illness code, self-reported: hypertension	rs6855246[0.816]	10.647	0.25
20002_1387	Non-cancer illness code, self-reported: hayfever/ allergic rhinitis	rs6855246[0.816]	4.898	0.555
20002_1465	Non-cancer illness code, self-reported: osteoarthritis	rs6855246[0.816]	8.356	0.001
6150_100	Vascular/heart problems diagnosed by doctor: None of the above	rs6855246[0.816]	8.071	0.481
6152_100	Blood clot, DVT, bronchitis, emphysema, asthma, rhinitis, eczema, allergy diagnosed by doctor: None of the above	rs6855246[0.816]	6.349	0.188
CD_DeLange_28067908	CD_DeLange_28067908	rs6855246[0.816]	8.316	0.016
M13_SHOULDER	Shoulder lesions	rs6855246[0.816]	3.515	0.026
M75	Diagnoses - main ICD10: M75 Shoulder lesions	rs6855246[0.816]	3.506	0.026
SCZ_Pardiñas_29483656	SCZ_Pardiñas_29483656	rs6855246[0.816]	13.701	0.175
SCZ_Ruderfer_29906448	SCZ_Ruderfer_29906448	rs6855246[0.816]	6.123	0.154
XIII_MUSCULOSKELET	Diseases of the musculoskeletal system and connective tissue	rs6855246[0.816]	6.254	0.023
20002_1065	Non-cancer illness code, self-reported: hypertension	rs35225200[0.896]	8.918	0.007
20002_1387	Non-cancer illness code, self-reported: hayfever/ allergic rhinitis	rs35225200[0.896]	4.824	0.526
20002_1465	Non-cancer illness code, self-reported: osteoarthritis	rs35225200[0.896]	9.874	0.032
6150_100	Vascular/heart problems diagnosed by doctor: None of the above	rs35225200[0.896]	6.902	0.067
6150_4	Vascular/heart problems diagnosed by doctor: High blood pressure	rs35225200[0.896]	8.73	0.032
M13_SHOULDER	Shoulder lesions	rs35225200[0.896]	5.337	0.559
M75	Diagnoses - main ICD10: M75 Shoulder lesions	rs35225200[0.896]	5.325	0.559
XIII_MUSCULOSKELET	Diseases of the musculoskeletal system and connective tissue	rs35225200[0.896]	7.095	0.126
20002_1065	Non-cancer illness code, self-reported: hypertension	rs35518360[0.897]	9.153	0.012
20002_1387	Non-cancer illness code, self-reported: hayfever/ allergic rhinitis	rs35518360[0.897]	4.877	0.556
20002_1465	Non-cancer illness code, self-reported: osteoarthritis	rs35518360[0.897]	9.757	0.025
6150_100	Vascular/heart problems diagnosed by doctor: None of the above	rs35518360[0.897]	7.11	0.102
6150_4	Vascular/heart problems diagnosed by doctor: High blood pressure	rs35518360[0.897]	8.98	0.054
M13_SHOULDER	Shoulder lesions	rs35518360[0.897]	5.326	0.553
M75	Diagnoses - main ICD10: M75 Shoulder lesions	rs35518360[0.897]	5.315	0.553
XIII_MUSCULOSKELET	Diseases of the musculoskeletal system and connective tissue	rs35518360[0.897]	7.076	0.121
20002_1065	Non-cancer illness code, self-reported: hypertension	rs13135092[0.943]	9.938	0.065
6150_100	Vascular/heart problems diagnosed by doctor: None of the above	rs13135092[0.943]	7.821	0.35
6150_4	Vascular/heart problems diagnosed by doctor: High blood pressure	rs13135092[0.943]	9.549	0.169
20002_1202	Non-cancer illness code, self-reported: urinary frequency / incontinence	rs6855246[0.816]	5.934	0.854
20003_1141194794	Treatment/medication code: bendroflumethiazide	rs6855246[0.816]	4.928	0.678
20405_0	Ever had known person concerned about, or recommend reduction of, alcohol consumption: No	rs6855246[0.816]	6.187	0.819
20405_2	Ever had known person concerned about, or recommend reduction of, alcohol consumption: Yes, during the last year	rs6855246[0.816]	6.685	0.879
6150_4	Vascular/heart problems diagnosed by doctor: High blood pressure	rs6855246[0.816]	10.572	0.664
6152_9	Blood clot, DVT, bronchitis, emphysema, asthma, rhinitis, eczema, allergy diagnosed by doctor: Hayfever, allergic rhinitis or eczema	rs6855246[0.816]	6.894	0.801
20002_1202	Non-cancer illness code, self-reported: urinary frequency / incontinence	rs35225200[0.896]	5.94	0.856
20405_0	Ever had known person concerned about, or recommend reduction of, alcohol consumption: No	rs35225200[0.896]	6.294	0.853
20405_2	Ever had known person concerned about, or recommend reduction of, alcohol consumption: Yes, during the last year	rs35225200[0.896]	6.606	0.857
6152_100	Blood clot, DVT, bronchitis, emphysema, asthma, rhinitis, eczema, allergy diagnosed by doctor: None of the above	rs35225200[0.896]	7.358	0.68
6152_9	Blood clot, DVT, bronchitis, emphysema, asthma, rhinitis, eczema, allergy diagnosed by doctor: Hayfever, allergic rhinitis or eczema	rs35225200[0.896]	6.98	0.831
CD_DeLange_28067908	CD_DeLange_28067908	rs35225200[0.896]	10.522	0.691
SCZ_Pardiñas_29483656	SCZ_Pardiñas_29483656	rs35225200[0.896]	15.242	0.881
SCZ_Ruderfer_29906448	SCZ_Ruderfer_29906448	rs35225200[0.896]	7.94	0.919
20002_1202	Non-cancer illness code, self-reported: urinary frequency / incontinence	rs35518360[0.897]	6.008	0.875
20405_0	Ever had known person concerned about, or recommend reduction of, alcohol consumption: No	rs35518360[0.897]	6.318	0.86
20405_2	Ever had known person concerned about, or recommend reduction of, alcohol consumption: Yes, during the last year	rs35518360[0.897]	6.608	0.857
6152_100	Blood clot, DVT, bronchitis, emphysema, asthma, rhinitis, eczema, allergy diagnosed by doctor: None of the above	rs35518360[0.897]	7.448	0.723
6152_9	Blood clot, DVT, bronchitis, emphysema, asthma, rhinitis, eczema, allergy diagnosed by doctor: Hayfever, allergic rhinitis or eczema	rs35518360[0.897]	7.068	0.859
CD_DeLange_28067908	CD_DeLange_28067908	rs35518360[0.897]	10.361	0.607
SCZ_Pardiñas_29483656	SCZ_Pardiñas_29483656	rs35518360[0.897]	15.235	0.879
SCZ_Ruderfer_29906448	SCZ_Ruderfer_29906448	rs35518360[0.897]	7.94	0.919
20002_1065	Non-cancer illness code, self-reported: hypertension	rs13107325[1]	12.884	1
20002_1202	Non-cancer illness code, self-reported: urinary frequency / incontinence	rs13107325[1]	5.69	0.769
20002_1387	Non-cancer illness code, self-reported: hayfever/ allergic rhinitis	rs13107325[1]	6.3	0.983
20002_1465	Non-cancer illness code, self-reported: osteoarthritis	rs13107325[1]	13.128	0.998
20003_1141194794	Treatment/medication code: bendroflumethiazide	rs13107325[1]	5.978	0.968
20405_0	Ever had known person concerned about, or recommend reduction of, alcohol consumption: No	rs13107325[1]	6.687	0.941
20405_2	Ever had known person concerned about, or recommend reduction of, alcohol consumption: Yes, during the last year	rs13107325[1]	6.385	0.78
6150_100	Vascular/heart problems diagnosed by doctor: None of the above	rs13107325[1]	9.854	0.999
6150_4	Vascular/heart problems diagnosed by doctor: High blood pressure	rs13107325[1]	11.988	0.999
6152_100	Blood clot, DVT, bronchitis, emphysema, asthma, rhinitis, eczema, allergy diagnosed by doctor: None of the above	rs13107325[1]	8.493	0.98
6152_9	Blood clot, DVT, bronchitis, emphysema, asthma, rhinitis, eczema, allergy diagnosed by doctor: Hayfever, allergic rhinitis or eczema	rs13107325[1]	7.665	0.971
CD_DeLange_28067908	CD_DeLange_28067908	rs13107325[1]	11.789	0.992
M13_SHOULDER	Shoulder lesions	rs13107325[1]	6.847	0.989
M75	Diagnoses - main ICD10: M75 Shoulder lesions	rs13107325[1]	6.835	0.989
SCZ_Pardiñas_29483656	SCZ_Pardiñas_29483656	rs13107325[1]	15.924	0.988
SCZ_Ruderfer_29906448	SCZ_Ruderfer_29906448	rs13107325[1]	8.332	0.975
XIII_MUSCULOSKELET	Diseases of the musculoskeletal system and connective tissue	rs13107325[1]	9.731	0.999
20002_1202	Non-cancer illness code, self-reported: urinary frequency / incontinence	rs13135092[0.943]	6.557	0.971
20002_1387	Non-cancer illness code, self-reported: hayfever/ allergic rhinitis	rs13135092[0.943]	5.707	0.896
20002_1465	Non-cancer illness code, self-reported: osteoarthritis	rs13135092[0.943]	11.982	0.789
20405_0	Ever had known person concerned about, or recommend reduction of, alcohol consumption: No	rs13135092[0.943]	6.85	0.964
20405_2	Ever had known person concerned about, or recommend reduction of, alcohol consumption: Yes, during the last year	rs13135092[0.943]	7.334	0.982
6152_100	Blood clot, DVT, bronchitis, emphysema, asthma, rhinitis, eczema, allergy diagnosed by doctor: None of the above	rs13135092[0.943]	8.381	0.969
6152_9	Blood clot, DVT, bronchitis, emphysema, asthma, rhinitis, eczema, allergy diagnosed by doctor: Hayfever, allergic rhinitis or eczema	rs13135092[0.943]	7.506	0.951
CD_DeLange_28067908	CD_DeLange_28067908	rs13135092[0.943]	11.182	0.919
M13_SHOULDER	Shoulder lesions	rs13135092[0.943]	6.167	0.895
M75	Diagnoses - main ICD10: M75 Shoulder lesions	rs13135092[0.943]	6.155	0.895
SCZ_Pardiñas_29483656	SCZ_Pardiñas_29483656	rs13135092[0.943]	15.104	0.834
SCZ_Ruderfer_29906448	SCZ_Ruderfer_29906448	rs13135092[0.943]	7.844	0.898
XIII_MUSCULOSKELET	Diseases of the musculoskeletal system and connective tissue	rs13135092[0.943]	8.233	0.64
